# Supplementary material for: Vitamin B12 is a limiting factor for induced cellular plasticity and tissue repair
Source: Nat Metab. 2023 Nov 16;5(11):1911–30. doi: 10.1038/s42255-023-00916-6 (PMC10663163; doi:10.1038/s42255-023-00916-6)
Supplement: Supplementary file 2 — Excel file containing Supplementary Tables 1–6 as individual sheets. [file 42255_2023_916_MOESM2_ESM.xlsx]

## Sheet: Supplementary Table 1
OSKM_WT_in finish vs start_genus														OSKM_WT_in finish vs start_protein
O.T.U.	Genus	baseMean	log2FoldChange	lfcSE	stat	pvalue	padj	mns.Post.WT.mean	mns.Pre.WT.mean	mns.Post.OSKM.mean	mns.Pre.OSKM.mean	rankWT	rankOSKM	Protein	taxon	Kegg.ort	Kegg.path	Cog	baseMean	log2FoldChange	lfcSE	stat	pvalue	padj	mns.Post.WT.mean	mns.Pre.WT.mean	mns.Post.OSKM.mean	mns.Pre.OSKM.mean	rankWT	rankOSKM
2272	Desulfurococcaceae_un	12.8183	6.67068	1.8718	3.56377	0.000365562	0.488519	0	0.123893	2.1495	0.103575	0.430838	0.987536	glfT1	unclassified Lachnospiraceae	Glycosyltransferase like family 2	ko00521,ko00523,ko01130,map00521,map00523,map01130	S	272.826	-2.58149	0.67043	-3.8505	0.000117879	0.487549	8.1159	8.14621	6.56874	8.32753	0.68067	0.341128
1849822	Paraclostridium	43.476	2.98825	0.839532	3.55943	0.00037166	0.488519	0.847769	1.6139	2.83118	1.49581	0.241272	0.794234	lacZ_2	Bacteroidaceae	Belongs to the glycosyl hydrolase 2 family	ko00052,ko00511,ko00600,ko01100,map00052,map00511,map00600,map01100	G	108.651	12.0963	3.14998	3.84013	0.000122971	0.487549	1.24434	6.15219	3.02465	6.35441	0.0841265	0.28807
281119	Candidatus Amoebophilus	62.6125	-2.42267	0.710234	-3.41108	0.000647064	0.488519	3.34634	2.06328	1.25317	1.90127	0.81417	0.368553	bgaA	Lachnoclostridium	Beta-galactosidase trimerisation domain	ko00052,map00052	G	2586.5	-2.44061	0.659956	-3.69814	0.000217181	0.487549	10.4833	11.7005	9.00524	11.6456	0.511022	0.23679
93171	Candidatus Entotheonella	72.082	2.67188	0.785644	3.40088	0.000671687	0.488519	1.57346	1.92254	3.69499	1.81375	0.384885	0.842171	wcfG	Flavobacteriia	Glycosyl transferases group 1		M	171.039	-5.00815	1.36226	-3.67635	0.000236596	0.487549	5.57061	7.74832	3.17163	7.48794	0.415299	0.0691527
1159323	Macellibacteroides	272.383	-2.00317	0.59535	-3.36469	0.000766299	0.488519	4.67305	4.24902	3.02382	4.43296	0.604602	0.203584	pipD	Lactobacillaceae	Dipeptidase		E	63.2871	5.67114	1.57995	3.58944	0.000331385	0.487549	2.21618	6.09692	4.71458	5.8554	0.189955	0.429056
1951300	Solirubrum	32.8573	-3.21065	0.963812	-3.3312	0.000864733	0.488519	2.04708	1.69951	0.35478	1.89881	0.63429	0.0787159	bcsA	Escherichia	Catalytic subunit of cellulose synthase. It polymerizes uridine 5'-diphosphate glucose to cellulose, which is produced as an extracellular component for mechanical and chemical protection at the onset of the stationary phase, when the cells exhibit multicellular behavior (rdar morphotype). Coexpression of cellulose and thin aggregative fimbriae	ko00500,ko01100,ko02026,map00500,map01100,map02026	M	138.519	6.38933	1.79243	3.56463	0.000364376	0.487549	1.72363	7.35504	3.20128	5.93099	0.0700005	0.2484
965	Oceanospirillum	332.659	3.92446	1.19162	3.29338	0.000989913	0.488519	2.12891	1.13507	5.86709	1.37103	0.73585	0.953914	mapA	Rikenellaceae	Glycosyl hydrolase family 65, C-terminal domain	ko00500,ko01100,map00500,map01100	G	209.522	5.53955	1.55683	3.55823	0.000373356	0.487549	3.31792	7.20149	6.186	7.60047	0.131892	0.440324
168470	Laribacter	19.2272	-3.69991	1.1276	-3.28121	0.00103363	0.488519	1.40746	1.12887	0.364918	1.46868	0.589064	0.175681	ctfB	Clostridiaceae	3-oxoacid CoA-transferase, B subunit	ko00072,ko00280,ko00310,ko00627,ko00640,ko00650,ko01100,ko01120,ko02020,map00072,map00280,map00310,map00627,map00640,map00650,map01100,map01120,map02020	I	41.3781	7.68044	2.22639	3.44973	0.000561158	0.620787	1.24985	5.61201	3.94366	5.05938	0.1087	0.540545
320496	Neoasaia	12.086	-4.7477	1.47489	-3.21901	0.00128636	0.519776	0.788474	0.685078	0	1.06812	0.635216	0.214229	licD3	Clostridiaceae	LICD family		M	202.532	-3.83381	1.11884	-3.42659	0.000611211	0.620787	7.22118	7.76373	5.14004	7.99557	0.634394	0.234876
1903412	Hafniaceae_un	5.83478	5.4812	1.74398	3.14292	0.00167269	0.519776	0.0243347	0.471429	0.972892	0.290884	0.287126	0.892158	zmpC	Bacteroidetes	nuclear chromosome segregation	ko01120,ko05134,map01120,map05134	D	659.21	-7.60841	2.28625	-3.3279	0.000875026	0.799861	5.28853	5.65176	3.41082	8.20972	0.64744	0.149136
425	Methylosinus	18.1746	-2.91072	0.928338	-3.13541	0.00171613	0.519776	1.50596	0.86252	0.457118	1.15417	0.778266	0.250793	rnaSA	Marinilabiliaceae	RHS repeat-associated core domain protein	ko05133,map05133	M	2178.29	3.62072	1.12038	3.23168	0.00123065	0.879141	5.23483	11.0027	6.30739	10.9453	0.016054	0.0789574
35753	Dactylosporangium	60.8091	2.68552	0.864723	3.10564	0.00189866	0.519776	1.19299	1.26193	3.60491	1.39469	0.520894	0.896919	rmrB	Bacteroidaceae	Psort location CytoplasmicMembrane, score 10.00		EGP	933.791	-3.257	1.00814	-3.23071	0.00123482	0.879141	8.97763	10.0009	7.25701	10.0709	0.531506	0.209605
243627	Hydrocarboniphaga	13.9198	-3.25278	1.04806	-3.10361	0.00191176	0.519776	1.16686	0.503427	0.509239	1.10882	0.873744	0.324782	bga	Butyrivibrio	Domain of unknown function (DUF4982)	ko00052,ko00511,ko00600,ko01100,map00052,map00511,map00600,map01100	G	1735.56	-2.48147	0.77347	-3.20822	0.00133557	0.879141	9.89951	11.1232	8.33839	11.0095	0.508889	0.233399
29465	Veillonella	818.294	2.33596	0.75314	3.10163	0.00192459	0.519776	4.34278	5.23724	6.7234	5.23774	0.335394	0.744644	aha1	unclassified Lachnospiraceae	E1-E2 ATPase		P	87.619	3.42508	1.06837	3.20589	0.00134646	0.879141	3.83147	5.9774	5.55627	5.69783	0.395553	0.655412
541	Zymomonas	436.037	-4.64478	1.51911	-3.05756	0.00223148	0.531189	4.8822	1.71684	1.68914	1.65077	0.858966	0.345742	cfa	unclassified Lachnospiraceae	Mycolic acid cyclopropane synthetase		M	393.082	6.19734	1.95521	3.16965	0.00152624	0.930089	2.46695	8.09909	3.57132	7.3412	0.0228503	0.164821
213223	Geothermobacter	21.4144	-3.38897	1.10919	-3.05537	0.00224782	0.531189	1.42074	1.2059	0.227695	1.48456	0.570385	0.100635	tcmJ	Lachnoclostridium	Cupin domain		G	514.43	5.59965	1.8215	3.07419	0.00211073	0.999994	7.05157	6.57776	8.84404	5.79582	0.704381	0.886582
145260	Methanothermobacter	17.8709	-3.45536	1.15526	-2.99097	0.00278088	0.618501	1.46629	1.10515	0.239912	1.19965	0.534151	0.187054	gpt	Gammaproteobacteria	Acts on guanine, xanthine and to a lesser extent hypoxanthine	ko00230,ko01100,ko01110,map00230,map01100,map01110	F	62.1712	7.17014	2.394	2.99505	0.00274402	0.999994	1.5797	6.10453	3.75133	5.05146	0.140603	0.473813
1221209	Methylomarinum	11.8178	-4.24852	1.45581	-2.91833	0.00351913	0.739214	0.833915	0.536316	0.0726163	1.08332	0.671582	0.15158	lldE	Bacteroidia	Cysteine-rich domain protein		C	386.933	-2.5689	0.874289	-2.93827	0.00330052	0.999994	7.46205	8.39582	6.13466	8.57014	0.525271	0.250547
2036021	Agarilytica	22.8323	-3.04223	1.07961	-2.8179	0.00483396	0.951264	1.81649	1.24429	0.488272	1.40836	0.591874	0.184839	expZ	Ruminococcaceae	ATPases associated with a variety of cellular activities	ko02010,map02010	S	221.677	6.15025	2.0974	2.93232	0.00336439	0.999994	1.61171	7.27739	3.35427	6.70211	0.0482032	0.230445
583	Proteus	132.942	3.04284	1.0848	2.80499	0.00503181	0.951264	1.92545	1.75438	4.62565	1.85765	0.60923	0.82379	yjhQ	Bacteroidia	Acetyltransferase (GNAT) domain		S	531.888	5.14662	1.7661	2.91411	0.00356707	0.999994	7.02024	5.13589	8.91477	4.22499	0.892189	0.997265
515417	Amphritea	9.97646	-3.88137	1.40049	-2.77143	0.00558106	0.999359	0.912112	0.853998	0.0376907	0.864315	0.610255	0.105462	ctfA	Clostridia	3-oxoacid CoA-transferase, A subunit	ko00310,ko00627,ko00640,ko00650,ko01100,ko01120,ko02020,map00310,map00627,map00640,map00650,map01100,map01120,map02020	I	52.2645	5.64005	1.93558	2.91389	0.00356957	0.999994	2.40907	6.14566	4.34559	5.4175	0.168896	0.522235
1549126	Desulfatiglans	16.5267	-2.84908	1.03382	-2.75587	0.00585357	0.999359	1.26542	1.01374	0.254271	1.37489	0.565426	0.103775	kamA	Eubacteriaceae	Lysine-2,3-aminomutase	ko00310,map00310	E	20.1121	6.0209	2.11758	2.84329	0.00446504	0.999994	0.821357	4.00662	3.50775	4.3528	0.214473	0.550938
582472	Wohlfahrtiimonas	33.6061	-2.71457	1.00567	-2.69926	0.00694944	0.999359	1.64158	1.70482	0.414687	2.03111	0.502347	0.0933615	yic1	unclassified Lachnospiraceae	Galactose mutarotase-like		G	316.337	8.03536	2.84467	2.82471	0.00473235	0.999994	0.822525	8.32402	1.6902	5.12498	0.0361558	0.335275
291183	Lacinutrix	74.1516	-1.85593	0.691744	-2.68297	0.00729726	0.999359	3.14568	2.16397	2.03183	2.55314	0.729007	0.393844	tsaC	Ruminococcaceae	Required for the formation of a threonylcarbamoyl group on adenosine at position 37 (t(6)A37) in tRNAs that read codons beginning with adenine	ko00240,ko01100,map00240,map01100	J	34.7851	4.56485	1.62463	2.80978	0.00495757	0.999994	2.02013	5.29089	3.58432	4.6294	0.243081	0.454545
376170	Haloplanus	29.7897	-2.08016	0.775416	-2.68264	0.0073043	0.999359	1.79138	1.71569	0.714003	1.64056	0.529225	0.217965	aepY	Synergistetes	Thiamine pyrophosphate enzyme, N-terminal TPP binding domain	ko00440,ko01100,ko01120,ko01130,map00440,map01100,map01120,map01130	C	243.123	4.77421	1.7178	2.77926	0.00544828	0.999994	4.45414	7.37698	6.35238	7.13354	0.223471	0.456583
1541445	Candidatus Phaeomarinobacter	9.0663	3.49052	1.31055	2.66339	0.00773581	0.999359	0.180427	0.746914	1.03319	0.425548	0.233305	0.726395	yieL	Bacteroidaceae	COG2382 Enterochelin esterase		P	2010.37	-2.16554	0.783982	-2.76223	0.00574073	0.999994	10.4396	11.2806	9.11318	11.3202	0.534652	0.308117
1125	Microcystis	182.185	2.47002	0.935085	2.6415	0.00825405	0.999359	2.47921	2.50288	4.87775	2.48351	0.566385	0.880091	lldG	Porphyromonadaceae	LUD domain		S	486.223	-2.33537	0.845952	-2.76064	0.00576879	0.999994	7.58981	9.18575	6.22189	9.08904	0.461465	0.208675
2745	Halomonas	625.748	1.5194	0.583826	2.60248	0.00925511	0.999359	4.59818	5.15838	6.14394	5.12037	0.422904	0.707815	yddJ	Bacteria	Large extracellular alpha-helical protein	ko05100,map05100	U	1556.35	-2.50551	0.916185	-2.73473	0.00624323	0.999994	9.89965	10.7223	8.0455	10.2569	0.524587	0.271387
1616833	Hydrococcus	3.28366	-5.58934	2.15454	-2.59421	0.00948081	0.999359	0.533834	0.0593688	0	0.343495	0.893547	0.322732	cbhB	Bacteroidia	TonB-linked outer membrane protein, SusC RagA family	ko05133,map05133	P	1090.98	-2.86502	1.05318	-2.72036	0.00652113	0.999994	10.0582	9.9155	8.07549	9.48487	0.836424	0.36752
2071614	Raineya	67.7248	-2.18984	0.844555	-2.5929	0.0095171	0.999359	3.01722	2.39427	1.20761	2.34478	0.645101	0.203749	dsdA	Oceanospirillales	Belongs to the serine threonine dehydratase family. DsdA subfamily	ko00260,map00260	E	181.906	7.16878	2.64302	2.71234	0.00668097	0.999994	2.77896	6.78906	4.21822	6.42114	0.165942	0.397139
246263	Hydrogenivirga	19.2767	-2.55294	0.991699	-2.57431	0.010044	0.999359	0.976135	1.332	0.225015	1.44799	0.388621	0.117264	yhbP	Bacteroidetes	Pyridoxamine 5'-phosphate oxidase		S	628.65	4.12042	1.51951	2.71168	0.00669437	0.999994	7.7769	7.19261	9.31953	6.47915	0.711547	0.921152
329162	Chroogloeocystis	7.17319	-4.76154	1.85076	-2.57274	0.0100897	0.999359	0.512262	0.349172	0	0.805078	0.763026	0.2621	dys	Rikenellaceae	Deoxyhypusine synthase		O	54.2838	-3.75717	1.3916	-2.69989	0.00693623	0.999994	5.10416	3.765	4.45275	5.29442	0.958019	0.515439
1649488	Rivicola	7.7809	-3.61902	1.40793	-2.57046	0.0101564	0.999359	0.592761	0.484198	0.0718128	0.857903	0.633893	0.21208	bpeF	Porphyromonadaceae	Belongs to the resistance-nodulation-cell division (RND) (TC 2.A.6) family		V	3822.63	-1.99708	0.744239	-2.68338	0.00728822	0.999994	11.1872	12.1698	10.1009	12.327	0.536156	0.288521
866	Ruminobacter	290.62	-3.48644	1.36111	-2.56147	0.0104231	0.999359	4.96563	2.38399	2.48314	2.75012	0.800483	0.379	nupC	Lachnoclostridium	Na+ dependent nucleoside transporter C-terminus		F	113.445	7.62124	2.84181	2.68182	0.00732218	0.999994	1.35963	5.64317	2.21611	3.36645	0.258793	0.728681
1868329	Xanthomarina	7.21551	-3.17497	1.24535	-2.54946	0.0107889	0.999359	1.11107	0.322852	0.169749	0.460518	0.876587	0.409118	lsgF	Clostridia	Glycosyltransferase, group 2 family protein		M	312.278	-3.70304	1.38935	-2.6653	0.00769202	0.999994	7.66387	8.44115	5.6298	8.39833	0.598075	0.241959
1579315	Halocynthiibacter	12.8801	-3.50749	1.37911	-2.54331	0.0109808	0.999359	0.834028	1.07086	0.133173	1.15214	0.344684	0.156672	fhuC	Escherichia	Part of the ABC transporter complex FhuCDB involved in iron(3 )-hydroxamate import. Responsible for energy coupling to the transport system	ko02010,map02010	P	1451.54	-2.15226	0.809014	-2.66035	0.00780588	0.999994	9.60616	10.7151	8.49043	10.9117	0.525462	0.261104
620	Shigella	1276.05	3.711	1.47029	2.52398	0.0116034	0.999359	1.29895	4.92729	1.12941	2.71939	0.0501851	0.35156	pksR	Paenibacillaceae	Polyketide synthase modules and related proteins		Q	1117.32	14.7067	5.5413	2.65402	0.00795396	0.999994	-0.441013	6.79568	0.377652	4.06046	0.301403	0.615947
533205	Holophagae_un	24.6313	-2.10828	0.838443	-2.51452	0.0119196	0.999359	1.98125	1.1805	0.776265	1.3141	0.753967	0.344849	cbiE	Bacteroidaceae	precorrin-6y C5,15-methyltransferase (decarboxylating), CbiE	ko00860,ko01100,map00860,map01100	H	758.934	-2.37172	0.893691	-2.65385	0.00795795	0.999994	8.61005	9.66674	7.54662	10.02	0.524724	0.255989
1234545	Parasphingopyxis	13.2807	-3.66429	1.45757	-2.51397	0.0119382	0.999359	1.53925	0.553497	0.199939	0.652943	0.695616	0.291292	ybjT	Bacteroidia	NAD(P)H-binding		GM	537.375	-2.09395	0.789852	-2.65106	0.00802397	0.999994	9.10919	9.15892	7.85735	9.27646	0.744393	0.386473
1265689	Nafulsella	68.7722	-1.66252	0.664569	-2.50165	0.0123615	0.999359	2.7997	2.45681	1.63177	2.55894	0.60609	0.269274	lldF	Bacteroidia	iron-sulfur cluster-binding protein		C	838.717	-2.61297	0.988737	-2.64273	0.008224	0.999994	8.40562	9.96648	6.9552	9.8558	0.459879	0.199773
71	Simonsiella	8.74053	-3.42807	1.37241	-2.49786	0.0124947	0.999359	0.663359	0.787607	0.0349255	0.835803	0.523241	0.190856	oorC	Peptococcaceae	PFAM Pyruvate ferredoxin flavodoxin oxidoreductase	ko00020,ko00720,ko01100,ko01120,ko01200,map00020,map00720,map01100,map01120,map01200	C	36.3695	6.19987	2.36988	2.61611	0.00889369	0.999994	1.4624	5.3192	2.93022	4.38917	0.209578	0.509723
2086	Anaeroplasma	175.521	-2.67571	1.07507	-2.48886	0.0128152	0.999359	2.28141	3.07421	1.21226	4.09555	0.331791	0.0438045	hagA	Chryseobacterium	Cleaved Adhesin Domain	ko01503,map01503	KT	58.6364	-4.61868	1.76852	-2.6116	0.00901184	0.999994	3.55031	2.77136	2.8578	4.93764	0.86577	0.358536
1926663	Phocea	19.1732	3.39976	1.36765	2.48585	0.0129243	0.999359	0.194944	1.3922	1.19582	1.07814	0.0956757	0.58956	xprA	Clostridiaceae	Permease		S	163.15	6.17037	2.38252	2.58985	0.00960167	0.999994	1.60178	6.1319	3.70431	6.31118	0.12608	0.340307
1606872	Flavimarina	33.0773	-2.31466	0.931626	-2.48454	0.0129719	0.999359	1.68903	1.74193	0.61411	1.89156	0.544631	0.145299	wceM	Porphyromonadaceae	Glycosyltransferase like family 2		M	975.93	-1.8988	0.734506	-2.58514	0.00973386	0.999994	8.85542	10.0907	7.81847	10.2169	0.510858	0.267312
32033	Xanthomonadaceae_un	156.958	-1.40686	0.568921	-2.47286	0.0134037	0.999359	3.98047	3.38232	2.9476	3.57404	0.639348	0.368917	pgaB	Peptococcaceae	PFAM Polysaccharide deacetylase		G	20.213	6.46024	2.49909	2.58504	0.00973682	0.999994	1.68906	4.10424	3.19172	3.02607	0.409474	0.720408
1774278	Aquimixticola	8.22771	-3.77886	1.53227	-2.46619	0.0136559	0.999359	0.557645	0.711907	0	0.786185	0.493256	0.173235	MA20_39615	Bacteroidia	Cupin superfamily (DUF985)		S	28.3156	5.77454	2.24693	2.56997	0.0101706	0.999994	1.80962	4.9759	3.54234	3.50301	0.263565	0.602574
476278	Thiohalospira	12.0101	-3.47478	1.40955	-2.46517	0.0136948	0.999359	1.123	1.01976	0.0376907	0.734273	0.637364	0.177136	lmxE	Porphyromonadaceae	Belongs to the membrane fusion protein (MFP) (TC 8.A.1) family	ko01501,ko01503,map01501,map01503	M	1570.5	-1.93437	0.753573	-2.56693	0.0102603	0.999994	9.94883	10.8818	8.89001	11.0359	0.53848	0.294743
124224	Brackiella	11.0707	-3.24133	1.32266	-2.45061	0.0142614	0.999359	0.672075	0.720431	0.106738	1.09181	0.52506	0.129199	malC	Listeriaceae	Binding-protein-dependent transport system inner membrane component	ko02010,map02010	P	23.9402	4.34813	1.6952	2.56497	0.0103185	0.999994	0.861377	3.49924	2.87134	3.30473	0.362994	0.613117
29298	Planobispora	10.8965	-2.84932	1.1704	-2.43449	0.0149128	0.999359	1.06812	0.497002	0.414687	0.93071	0.792317	0.281903	pksI	Bacteria	Enoyl-CoA hydratase		I	89.099	10.1043	3.94748	2.55969	0.0104765	0.999994	0.481719	3.30408	1.39684	3.01338	0.506058	0.646004
745364	Luteipulveratus	19.4266	-2.62926	1.08088	-2.43252	0.0149942	0.999359	1.31626	1.10507	0.479048	1.23597	0.622917	0.27701	luxP	Lachnoclostridium	Periplasmic binding protein domain	ko02010,ko02020,ko02024,ko02030,ko05111,map02010,map02020,map02024,map02030,map05111	G	167.142	5.9986	2.35313	2.5492	0.0107969	0.999994	0.312789	6.18798	1.7586	4.76074	0.0940543	0.34523
1775691	Cetia	9.15445	-3.93176	1.61875	-2.42888	0.0151454	0.999359	0.473983	0.802272	0	1.00566	0.437384	0.0953121	cspBA	Oscillospiraceae	Subtilase family		O	5043.39	-1.85187	0.729661	-2.53798	0.0111494	0.999994	11.8007	12.5519	10.7573	12.7103	0.552292	0.321765
1652133	Halobacteriovorax	38.2558	-2.01012	0.832701	-2.41397	0.0157798	0.999359	2.13937	1.84325	0.862751	1.97142	0.618421	0.209072	bfce	Porphyromonadaceae	Catalyzes the reversible epimerization of cellobiose to 4-O-beta-D-glucopyranosyl-D-mannose (Glc-Man)		G	1163.74	-1.8188	0.719093	-2.52929	0.0114293	0.999994	9.60377	10.4299	8.54818	10.5189	0.549475	0.324882
2137425	Novimethylophilus	13.7688	-2.99128	1.23918	-2.41392	0.015782	0.999359	0.846485	0.963203	0.204986	1.09313	0.509422	0.217766	Z012_04555	Pasteurellales	Protein of unknown function (DUF3298)		S	83.6187	-5.13266	2.03559	-2.52147	0.0116867	0.999994	3.44635	3.73934	2.28542	5.59907	0.65879	0.278293
377315	Mariprofundus	28.5558	-2.11693	0.878018	-2.41104	0.0159073	0.999359	1.43642	1.60164	0.664634	1.87444	0.495305	0.1492	ynjB	Lachnoclostridium	Bacterial extracellular solute-binding protein	ko02024,map02024	S	146.395	8.29323	3.30237	2.5113	0.0120288	0.999994	0.574578	5.12346	2.23475	3.87823	0.328711	0.679835
75984	Mannheimia	44.0832	2.28347	0.953603	2.39457	0.0166398	0.999359	0.956255	0.964118	3.03149	1.16279	0.567112	0.849246	mqnD	Rikenellaceae	Catalyzes the conversion of cyclic dehypoxanthine futalosine (cyclic DHFL) into 1,4-dihydroxy-6-naphthoate, a step in the biosynthesis of menaquinone (MK, vitamin K2)	ko00130,ko01110,map00130,map01110	S	789.839	3.89104	1.55196	2.50718	0.01217	0.999994	8.24983	8.13461	9.59007	7.41258	0.654318	0.900394
119977	Acidithiobacillus	70.1292	-1.39109	0.583723	-2.38313	0.017166	0.999359	2.81066	2.65639	1.69868	2.60289	0.542251	0.279093	rhaS1	Clostridia	transcriptional regulator (AraC family)		K	637.988	-2.79381	1.11458	-2.50659	0.0121902	0.999994	8.01746	9.13083	6.49854	9.09249	0.489908	0.224264
266808	Thalassobacter	6.08606	-4.49026	1.88469	-2.38249	0.0171959	0.999359	0.480503	0.327266	0	0.688577	0.713469	0.232181	thi4	Porphyromonadaceae	Involved in the biosynthesis of the thiazole moiety of thiamine. Catalyzes the conversion of NAD and glycine to adenosine diphosphate 5-(2-hydroxyethyl)-4-methylthiazole-2-carboxylate (ADT), an adenylated thiazole intermediate, using free sulfide as a source of sulfur	ko00730,ko01100,map00730,map01100	H	1274.5	3.70764	1.4818	2.50212	0.012345	0.999994	8.70551	7.89411	10.2418	7.45117	0.737392	0.916913
64	Herpetosiphon	48.9097	-1.86876	0.785458	-2.3792	0.0173504	0.999359	2.8484	1.73593	1.56427	1.77737	0.788846	0.43226	mqnE	Rikenellaceae	Radical SAM enzyme that catalyzes the addition of the adenosyl radical to the double bond of 3- (1- carboxyvinyl)oxy benzoate, leading to aminodeoxyfutalosine (AFL), a key intermediate in the formation of menaquinone (MK, vitamin K2) from chorismate	ko00130,ko00680,ko01110,ko01120,map00130,map00680,map01110,map01120	H	1166.67	3.73651	1.49346	2.50191	0.0123524	0.999994	8.86545	8.7942	10.1904	8.07424	0.663057	0.898452
1078860	Bryocella	22.4577	-2.38768	1.0036	-2.37911	0.0173545	0.999359	1.76226	1.47466	0.262849	1.09752	0.643976	0.196013	artM	Clostridiaceae	ABC transporter	ko02010,map02010	E	11.4765	4.89799	1.99504	2.45508	0.0140852	0.999994	1.27689	3.51257	2.69388	2.76439	0.3993	0.7599
1154584	Gaiellales_un	10.3916	-2.95826	1.24492	-2.37627	0.0174886	0.999359	0.634229	0.797495	0.0960216	1.0948	0.448526	0.140307	ytjP	Halanaerobiales	PFAM Peptidase family M20 M25 M40	ko00300,ko01100,ko01120,ko01230,map00300,map01100,map01120,map01230	E	71.3844	4.03194	1.65343	2.43853	0.0147469	0.999994	1.9742	5.33612	3.8427	5.24453	0.258615	0.404332
745	Pasteurella	68.8097	1.63883	0.701499	2.33619	0.0194815	0.999359	1.9264	2.29844	3.20707	2.09583	0.426805	0.735123	ompC	Firmicutes	Belongs to the glycosyl hydrolase 43 family		U	973.647	6.24759	2.58533	2.41655	0.0156684	0.999994	5.5761	9.50879	7.10799	9.17952	0.152554	0.379745
142786	Norovirus	8.59652	-4.67858	2.00646	-2.33176	0.0197134	0.999359	0.561306	0.437189	0.159932	0.835369	0.764811	0.276316	ecoRVR	Bacteria	Restriction endonuclease EcoRV		L	53.4063	5.89117	2.44569	2.4088	0.0160051	0.999994	1.57007	5.54482	3.14639	5.15814	0.197312	0.401966
768	Anaplasma	31.3909	2.40055	1.03113	2.32808	0.019908	0.999359	0.941899	1.11673	2.54176	0.917472	0.521754	0.864222	pfpI	Lachnoclostridium	DJ-1/PfpI family		S	82.5991	3.93488	1.63476	2.40701	0.0160838	0.999994	0.944836	5.42914	2.3082	4.86847	0.174393	0.313888
263377	Salipiger	31.5645	-1.7241	0.749592	-2.30005	0.0214451	0.999359	1.71558	1.66414	0.90935	1.87399	0.57379	0.22666	cps1D	Alphaproteobacteria	Domain of unknown function (DUF4422)		M	135.143	4.64865	1.93303	2.40486	0.0161787	0.999994	3.20982	7.57293	4.39772	6.67498	0.135338	0.312657
366580	Bowmanella	18.4971	-2.27371	0.990829	-2.29475	0.0217472	0.999359	1.44773	1.27927	0.428657	1.17759	0.597593	0.244843	cobH	Ruminococcaceae	Psort location Cytoplasmic, score	ko00860,ko01100,ko02010,map00860,map01100,map02010	H	233.839	4.96796	2.06823	2.40204	0.016304	0.999994	3.63921	7.57054	5.16947	7.72331	0.171412	0.309266
379546	Aciduliprofundum	11.5022	-2.82625	1.23185	-2.29432	0.021772	0.999359	0.63715	0.936399	0.104456	1.11235	0.422673	0.12781	MA20_43210	Lachnoclostridium	Tripartite tricarboxylate transporter TctA family	ko02020,map02020	S	175.874	7.37145	3.07822	2.39472	0.0166333	0.999994	1.74488	6.60304	1.93142	4.38769	0.193797	0.458238
10483	Ichnovirus	6.53488	4.48909	1.95999	2.29036	0.0220004	0.999359	0.107378	0.063144	1.34591	0.023578	0.797342	0.984925	yxeN	Lachnoclostridium	Binding-protein-dependent transport system inner membrane component	ko02010,map02010	P	196.478	5.68372	2.37984	2.38828	0.0169274	0.999994	1.5426	7.17054	2.49941	5.3827	0.0914971	0.375588
907202	Rubricoccus	40.1917	-1.85308	0.813366	-2.27829	0.0227094	0.999359	2.41126	1.84829	0.986052	1.79679	0.6573	0.277638	yvhJ_1	Negativicutes	Cell envelope-like function transcriptional attenuator common domain protein		K	45.3517	6.49941	2.72801	2.38247	0.0171967	0.999994	2.15592	3.12469	5.89154	2.48261	0.610614	0.952494
2357	Desulfomonile	29.5371	-1.84579	0.810473	-2.27742	0.0227611	0.999359	2.07652	1.29169	1.14655	1.59829	0.774531	0.41487	ureD	Bacteroidia	Required for maturation of urease via the functional incorporation of the urease nickel metallocenter		O	893.784	-1.92978	0.810001	-2.38244	0.0171983	0.999994	8.42952	10.0869	7.4005	10.2302	0.486626	0.220764
336803	Thorsellia	13.1583	-2.61804	1.15429	-2.26809	0.0233237	0.999359	0.69383	0.904359	0.19844	1.25555	0.474478	0.127446	unk1	Ruminococcaceae	Converts 4-O-beta-D-mannopyranosyl-D-glucopyranose (Man- Glc) to mannose 1-phosphate (Man1P) and glucose		F	1466.86	-1.71658	0.723513	-2.37257	0.017665	0.999994	9.63831	10.8778	8.58909	10.8672	0.513975	0.281588
561	Escherichia	5418.67	2.1902	0.972326	2.25254	0.0242883	0.999359	6.10859	8.20354	7.09754	6.96177	0.240677	0.546284	atoB	Clostridiaceae	Belongs to the thiolase family	ko00071,ko00072,ko00280,ko00310,ko00362,ko00380,ko00620,ko00630,ko00640,ko00650,ko00720,ko00900,ko01100,ko01110,ko01120,ko01130,ko01200,ko01212,ko02020,map00071,map00072,map00280,map00310,map00362,map00380,map00620,map00630,map00640,map00650,map00720,map00900,map01100,map01110,map01120,map01130,map01200,map01212,map02020	I	35.5381	4.83459	2.04425	2.36498	0.0180313	0.999994	2.33192	4.76224	4.22313	4.68234	0.433623	0.613841
2233801	Ahniella	9.80932	-2.7548	1.22663	-2.24583	0.0247147	0.999359	1.25477	0.371158	0.488272	0.638408	0.879595	0.396853	yfcH	Porphyromonadaceae	Domain of unknown function (DUF1731)		M	12.1271	5.45913	2.33766	2.33529	0.019528	0.999994	0.229934	3.85219	1.48988	2.34662	0.252393	0.555656
153265	Aequorivita	173.417	-1.2331	0.553202	-2.22902	0.0258129	0.999359	4.0594	3.8379	2.76115	3.59557	0.602684	0.322864	mqnC	Rikenellaceae	Radical SAM enzyme that catalyzes the cyclization of dehypoxanthine futalosine (DHFL) into cyclic dehypoxanthine futalosine (CDHFL), a step in the biosynthesis of menaquinone (MK, vitamin K2)	ko00130,ko00680,ko01110,ko01120,map00130,map00680,map01110,map01120	H	964.72	3.66196	1.57263	2.32856	0.0198825	0.999994	8.53903	8.35096	9.89193	7.73068	0.656944	0.899464
335928	Xanthobacteraceae_un	18.3822	3.0685	1.37746	2.22766	0.0259035	0.999359	0.186743	0.294162	2.24753	0.581986	0.588733	0.887993	cbiG	Desulfovibrionales	PFAM cobalamin (vitamin B12) biosynthesis CbiG	ko00860,ko01100,map00860,map01100	H	315.539	5.21542	2.24197	2.32627	0.0200043	0.999994	4.12001	8.05677	5.58609	8.12136	0.15224	0.318182
120652	Methylocella	9.62469	-2.79808	1.25744	-2.22522	0.0260665	0.999359	0.634339	0.568908	0.169749	0.986923	0.58384	0.190261	pchP	Porphyromonadaceae	haloacid dehalogenase-like hydrolase	ko00260,ko00680,ko01100,ko01120,ko01130,ko01200,ko01230,map00260,map00680,map01100,map01120,map01130,map01200,map01230	E	164.192	-4.26336	1.84554	-2.31009	0.0208831	0.999994	4.39131	4.87387	3.0304	6.37338	0.596365	0.218261
28890	Euryarchaeota_un	341.438	-1.04138	0.468418	-2.22318	0.0262035	0.999359	5.12754	4.40199	4.27526	4.47979	0.677665	0.483668	srtB	Clostridiaceae	YibE F family protein		S	2788.45	5.23022	2.26468	2.30947	0.0209175	0.999994	5.755	10.6733	7.13707	10.0939	0.090116	0.317334
261963	Kangiella	91.8273	2.03587	0.926089	2.19835	0.0279244	0.999359	1.75852	1.66706	3.88446	1.84648	0.579047	0.847659	ubiD	Thermoanaerobacterales	Belongs to the UbiD family	ko00130,ko01100,ko01110,map00130,map01100,map01110	H	1384.29	3.52924	1.53103	2.30514	0.0211587	0.999994	9.17541	9.07331	10.4232	8.38692	0.657942	0.896456
1784836	Fermentimonas	132.328	-1.79086	0.816449	-2.19348	0.028273	0.999359	4.057	2.9917	2.18417	2.75232	0.74762	0.38624	ygjR	Porphyromonadaceae	Oxidoreductase NAD-binding domain protein	ko00562,ko01120,map00562,map01120	S	507.515	-3.08001	1.33765	-2.30255	0.021304	0.999994	8.16126	8.82479	6.62394	8.99201	0.550678	0.265069
561367	Salinimicrobium	111.654	-1.32912	0.610843	-2.17588	0.0295639	0.999359	3.60664	2.9231	2.57232	3.06196	0.687417	0.416755	rffT	Bacteroidaceae	glycosyl		CG	153.044	-2.89192	1.25696	-2.30073	0.0214068	0.999994	6.21485	7.81734	3.99732	6.70078	0.46997	0.20084
1537406	Bacterioplanes	10.3537	-2.46162	1.14049	-2.15838	0.0308981	0.999359	0.676996	0.405467	0.457913	0.952581	0.745867	0.369843	melB	Escherichia	Responsible for melibiose and other galactoside transport. It is capable of using hydrogen, sodium, and lithium cations as coupling cations for cotransport, depending on the particular sugar transported (symport system)		P	101.502	5.66377	2.47894	2.28476	0.0223272	0.999994	1.59282	5.93799	3.62462	5.42327	0.13661	0.558418
1775697	Melghiribacillus	24.0344	-3.6862	1.72271	-2.13976	0.032374	0.999359	1.2081	1.27408	0.267908	1.46654	0.578551	0.178326	cfbpC	Eubacteriaceae	Part of the ABC transporter complex PotABCD involved in spermidine putrescine import. Responsible for energy coupling to the transport system	ko00920,ko02010,ko02024,map00920,map02010,map02024	P	129.972	6.99212	3.06456	2.28161	0.0225124	0.999994	0.854444	6.00035	2.3378	4.4436	0.140863	0.52471
492233	Thiohalorhabdus	7.95051	-2.82952	1.32704	-2.13221	0.0329896	0.999359	0.479066	0.481893	0.20579	0.896496	0.573294	0.243124	uvrD2	Bacteroidaceae	Psort location Cytoplasmic, score 8.96		L	1511.12	-1.86402	0.819559	-2.27441	0.0229411	0.999994	9.97147	10.829	8.93296	10.933	0.53446	0.312739
460073	Segetibacter	111.387	-1.29975	0.611248	-2.12638	0.0334717	0.999359	3.52925	3.11304	2.32275	3.02011	0.657663	0.359164	cobD_2	Oscillospiraceae	Aminotransferase class I and II	ko00860,map00860	E	308.75	5.22238	2.30014	2.27046	0.0231797	0.999994	3.97875	7.92495	5.47674	8.04545	0.161689	0.317799
323449	Pontibacter	895.248	-0.999384	0.470412	-2.12449	0.0336295	0.999359	6.74376	5.59007	5.68761	5.44972	0.753901	0.593362	yfeW	unclassified Clostridiales	Beta-lactamase	ko00550,map00550	NV	19.819	5.26938	2.32173	2.26959	0.0232327	0.999994	0.34802	3.64219	2.06187	2.82903	0.286265	0.614388
1111	Porphyrobacter	45.5864	-1.7349	0.8171	-2.12325	0.0337332	0.999359	2.61871	2.0054	1.13786	1.90045	0.657564	0.317442	epsL	Ruminococcaceae	sugar transferase		M	593.519	-2.61354	1.15326	-2.26622	0.0234378	0.999994	8.76017	9.63446	6.87103	9.06803	0.543239	0.276994
246873	Crocinitomix	243.41	-1.16643	0.550086	-2.12044	0.0339687	0.999359	4.51793	3.86172	3.6219	4.0317	0.686855	0.450939	ccoO	Epsilonproteobacteria	cytochrome c oxidase, cbb3-type, subunit II	ko00190,ko01100,ko02020,map00190,map01100,map02020	C	20.3869	10.3325	4.56058	2.2656	0.0234757	0.999994	-0.00974983	3.29327	1.33712	1.57306	0.422957	0.620214
1775574	Dethiosulfatarculus	27.2177	-1.75773	0.833218	-2.10956	0.0348959	0.999359	1.81789	1.52202	0.700878	1.59412	0.583311	0.259025	lacM	Clostridia	Beta galactosidase small chain	ko00052,ko00511,ko00531,ko00600,ko01100,map00052,map00511,map00531,map00600,map01100	G	63.3972	4.40584	1.95039	2.25895	0.0238864	0.999994	1.16633	4.75589	3.24677	4.47529	0.220791	0.468288
943	Ehrlichia	67.663	2.25075	1.06898	2.1055	0.0352474	0.999359	1.29713	0.62747	3.76981	1.00693	0.751587	0.930706	ampD	unclassified Burkholderiales	Negative regulator of		V	33.2853	3.72666	1.65106	2.25713	0.0239999	0.999994	1.79789	5.31645	3.06598	4.75504	0.221748	0.395703
467084	Candidatus Symbiothrix	810.982	-1.15692	0.549714	-2.10458	0.0353279	0.999359	6.52969	5.60837	5.25819	5.42232	0.708543	0.487437	ccoI	Epsilonproteobacteria	cation transport ATPase	ko01524,ko04016,map01524,map04016	P	100.907	7.66499	3.39704	2.25637	0.0240473	0.999994	0.404889	5.09126	1.91851	3.54675	0.311167	0.596598
489909	Nosocomiicoccus	20.3713	-2.26473	1.07682	-2.10316	0.0354514	0.999359	1.43595	1.24571	0.556749	1.30096	0.626256	0.265075	ureA	Bacteroidia	Belongs to the urease gamma subunit family	ko00220,ko00230,ko00791,ko01100,ko01120,ko05120,map00220,map00230,map00791,map01100,map01120,map05120	E	364.724	-1.84608	0.824325	-2.2395	0.0251232	0.999994	7.24194	8.79783	6.26455	8.97233	0.500109	0.235696
2314	Methanoplanus	79.8921	-2.60107	1.23735	-2.10213	0.0355421	0.999359	3.43363	1.33024	1.14553	1.01665	0.790069	0.493652	pyc	Clostridiales incertae sedis	Catalyzes a 2-step reaction, involving the ATP-dependent carboxylation of the covalently attached biotin in the first step and the transfer of the carboxyl group to pyruvate in the second	ko00020,ko00620,ko00720,ko01100,ko01120,ko01200,ko01230,map00020,map00620,map00720,map01100,map01120,map01200,map01230	C	21.6578	3.04374	1.36236	2.23416	0.0254726	0.999994	1.75896	3.90905	3.0904	3.72961	0.402937	0.505183
187144	Caldithrix	82.2631	-1.35402	0.644172	-2.10195	0.0355574	0.999359	3.03778	2.65247	1.9052	2.66137	0.63224	0.33308	yheI	Sporolactobacillaceae	ABC transporter transmembrane region	ko02010,map02010	V	275.656	3.79027	1.69899	2.23089	0.0256883	0.999994	3.22016	6.32243	5.35746	6.95679	0.2743	0.41575
2335	Thermotoga	88.187	-1.47895	0.703655	-2.10181	0.0355701	0.999359	2.76765	3.17181	1.37773	3.00239	0.410506	0.148373	sca1	Clostridiaceae	family 2, TIM barrel	ko01501,ko01503,ko02020,ko03070,ko04626,ko05133,map01501,map01503,map02020,map03070,map04626,map05133	G	245.218	3.49041	1.56683	2.22769	0.0259012	0.999994	3.70972	7.8779	4.79122	7.40268	0.137772	0.262034
135617	Thiotrichaceae_un	10.4327	2.73143	1.30167	2.0984	0.0358701	0.999359	0.0785108	1.1421	0.524906	0.844532	0.0764017	0.371992	acoR	Firmicutes	sigma54 specific, transcriptional regulator, Fis family		KQ	81.7976	-4.75412	2.13721	-2.22445	0.026118	0.999994	3.57358	3.56448	2.33278	5.55869	0.811809	0.248769
2157	Archaea_un	744.769	1.79427	0.85573	2.09678	0.0360135	0.999359	4.86641	4.33049	6.822	4.37148	0.666028	0.846668	yibP	Porphyromonadaceae	peptidase		D	2509.25	-1.78436	0.802223	-2.22427	0.0261305	0.999994	10.5319	11.5565	9.55556	11.6968	0.534487	0.295919
2094023	Glaesserella	32.4183	-1.56512	0.748198	-2.09185	0.0364517	0.999359	2.08712	1.56425	1.232	1.63214	0.723254	0.410242	mqnB	Bacteria	adenosylhomocysteine nucleosidase activity	ko00130,ko00230,ko00240,ko00270,ko00760,ko01100,ko01110,ko01230,map00130,map00230,map00240,map00270,map00760,map01100,map01110,map01230	F	733.103	3.50806	1.58121	2.21859	0.0265145	0.999994	8.1063	7.54175	9.57077	6.99325	0.674352	0.924844
43673	Jonesia	4.75994	3.87516	1.85366	2.09054	0.0365689	0.999359	0	0.510676	0.51651	0.366566	0.156605	0.580534	asgD	Bacteroidia	PhoQ Sensor	ko02020,ko02030,ko04112,map02020,map02030,map04112	T	880.482	4.97866	2.24924	2.21348	0.0268643	0.999994	7.57578	3.31112	9.72196	2.96169	0.967591	0.999754
1570339	Peptoniphilaceae_un	19.5758	2.66226	1.27375	2.09009	0.0366096	0.999359	0.180427	1.27069	0.875937	1.20205	0.138422	0.46737	ciaB	Deferribacteres	Modulates cellular lipopolysaccharide (LPS) levels by regulating LpxC, which is involved in lipid A biosynthesis. May act by modulating the proteolytic activity of FtsH towards LpxC. May also coordinate assembly of proteins involved in LPS synthesis at the plasma membrane		G	35.4427	6.81991	3.08209	2.21275	0.0269148	0.999994	0.686415	4.15674	2.06966	3.0258	0.365072	0.612242
630723	Halarsenatibacter	11.6002	-2.55807	1.22722	-2.08444	0.0371202	0.999359	1.15769	0.891337	0.229195	0.801726	0.553954	0.252347	higA	Bacteroidaceae	addiction module antidote protein, HigA		K	1014.62	-1.92371	0.869873	-2.21148	0.0270026	0.999994	8.85763	10.2965	7.78531	10.4181	0.506509	0.245487
36739	Dermabacter	10.4318	-3.21296	1.54455	-2.0802	0.0375075	0.999359	1.0574	0.535928	0.158249	0.679112	0.714262	0.346469	agaC	Erysipelotrichia	PTS system sorbose-specific iic component	ko00052,ko02060,map00052,map02060	G	14.3166	5.6206	2.54457	2.20886	0.0271843	0.999994	1.80893	3.73812	2.65485	3.05391	0.431312	0.68417
331525	Kribbia	5.8628	-2.92161	1.40542	-2.07881	0.0376346	0.999359	0.767301	0.116576	0.397678	0.377009	0.943897	0.654688	lysN	Spirochaetes	a DNA-binding HTH domain and an aminotransferase domain	ko00300,ko01100,ko01130,ko01210,map00300,map01100,map01130,map01210	EK	226.444	4.44951	2.02161	2.20097	0.0277384	0.999994	2.89947	7.43373	4.32379	7.63285	0.104803	0.225276
391952	Aquincola	8.46097	2.87171	1.38227	2.07753	0.0377529	0.999359	0.285581	0.794638	0.91195	0.373615	0.397018	0.773869	ydiP	Citrobacter	Cupin domain		K	350.367	3.77748	1.7165	2.20069	0.0277582	0.999994	4.56429	8.16374	5.8439	7.94832	0.158106	0.304097
292713	Silanimonas	6.20541	-3.59342	1.72983	-2.07733	0.0377709	0.999359	0.493587	0.390657	0.159932	0.659107	0.670722	0.307855	mglA_3	Lachnoclostridium	ATPases associated with a variety of cellular activities	ko02010,map02010	G	211.132	5.70814	2.59469	2.19993	0.0278118	0.999994	0.267829	6.0146	1.83904	4.80395	0.108194	0.443045
135614	Xanthomonadales_un	160.084	-1.27407	0.615085	-2.07137	0.0383245	0.999359	3.95934	3.55586	2.7999	3.54957	0.600602	0.354271	pduO	Bacteroidaceae	ATP cob(I)alamin adenosyltransferase	ko00860,ko01100,map00860,map01100	S	467.989	-1.79772	0.818055	-2.19755	0.0279809	0.999994	8.14279	9.00318	7.3193	9.32645	0.539848	0.309157
700450	Siphonobacter	246.09	-1.20114	0.580818	-2.06801	0.0386388	0.999359	4.4283	4.16591	3.36018	4.17027	0.598155	0.338039	ubiX	Clostridiaceae	Flavin prenyltransferase that catalyzes the synthesis of the prenylated FMN cofactor (prenyl-FMN) for 4-hydroxy-3- polyprenylbenzoic acid decarboxylase UbiD. The prenyltransferase is metal-independent and links a dimethylallyl moiety from dimethylallyl monophosphate (DMAP) to the flavin N5 and C6 atoms of FMN	ko00130,ko00365,ko00627,ko00940,ko01100,ko01110,ko01120,ko01220,map00130,map00365,map00627,map00940,map01100,map01110,map01120,map01220	H	644.432	3.24514	1.48414	2.18655	0.0287756	0.999994	8.06636	8.03791	9.38866	7.57072	0.655672	0.891122
335058	Pelomonas	83.1653	-1.15996	0.563507	-2.05846	0.0395455	0.999359	3.27876	2.46608	2.41813	2.59733	0.707683	0.506744	asrA	Bacteria	Aldo/keto reductase family	ko00920,ko01120,map00920,map01120	S	240.636	5.21871	2.40489	2.17003	0.0300042	0.999994	1.37439	6.7252	2.85645	6.55004	0.0849469	0.269432
1849	Actinopolyspora	30.1083	-2.14594	1.04476	-2.054	0.0399755	0.999359	1.98428	0.906608	1.44492	1.59752	0.788284	0.466279	traG	Rhodospirillales	COG3505 Type IV secretory pathway, VirD4 components	ko03070,map03070	U	281.965	4.19117	1.93154	2.16987	0.030017	0.999994	4.43189	8.52713	5.91814	8.01266	0.162933	0.37046
998014	Cocleimonas	11.5844	-2.65053	1.29121	-2.05275	0.0400971	0.999359	1.40713	0.784645	0.137909	0.576073	0.698856	0.345775	ccoN	Epsilonproteobacteria	Belongs to the heme-copper respiratory oxidase family	ko00190,ko01100,ko02020,map00190,map01100,map02020	C	42.2503	8.27451	3.81772	2.16739	0.0302048	0.999994	0.326502	3.97032	1.55349	2.35881	0.383109	0.697859
415002	Puniceicoccaceae_un	44.4968	-1.39678	0.682135	-2.04766	0.0405937	0.999359	2.28849	2.18639	1.0872	1.99779	0.542085	0.25076	trxA2	Bacteria	belongs to the thioredoxin family	ko04621,ko05418,map04621,map05418	O	336.912	-2.34826	1.08579	-2.16272	0.0305625	0.999994	7.8771	8.63657	6.52832	8.70055	0.547054	0.287072
183967	Thermoplasmata_un	185.53	-1.43623	0.701942	-2.04608	0.0407489	0.999359	4.52563	3.23524	3.42698	3.39473	0.765274	0.517456	proWX	Lysinibacillus	Substrate binding domain of ABC-type glycine betaine transport system	ko02010,map02010	U	17.1752	4.66355	2.15873	2.16032	0.0307479	0.999994	0.842138	3.88194	2.57764	3.52086	0.308897	0.585986
90627	Gallionellaceae_un	12.796	2.51904	1.23659	2.03709	0.0416415	0.999359	0.376692	1.04726	1.07169	0.644906	0.25086	0.696839	yhbS	Erysipelotrichia	Acetyltransferase, GNAT family		S	407.171	-2.16899	1.00979	-2.14798	0.0317157	0.999994	7.89103	8.89629	6.58711	8.93381	0.516355	0.273903
1146845	Dongia	13.3821	2.36384	1.16122	2.03566	0.0417844	0.999359	0.180672	1.33014	0.69957	1.05021	0.0833113	0.366834	flgF	Desulfovibrionales	Belongs to the flagella basal body rod proteins family	ko02040,map02040	N	80.1507	4.71211	2.1989	2.14294	0.0321176	0.999994	1.83245	6.35369	2.74768	5.22458	0.14316	0.34735
2301208	Candidatus Cerribacteria_un	6.95498	3.64303	1.79199	2.03295	0.0420573	0.999359	0	1.05657	0.267908	0.473449	0.0481354	0.351031	pstIR	Spirochaetes	BsuBI/PstI restriction endonuclease C-terminus		L	574.72	-2.09134	0.979222	-2.13572	0.0327026	0.999994	7.66971	9.4882	6.18826	9.07994	0.459769	0.212313
48463	Prosthecobacter	36.567	-1.43825	0.707566	-2.03268	0.0420851	0.999359	2.44936	1.22674	1.79229	1.54977	0.801937	0.61614	pdp	Enterococcaceae	Pyrimidine nucleoside phosphorylase C-terminal domain	ko00240,ko00983,ko01100,ko05219,map00240,map00983,map01100,map05219	F	339.139	3.94857	1.8564	2.12701	0.0334196	0.999994	2.48941	8.38756	3.31876	8.26328	0.0261323	0.0801471
475960	Bellilinea	7.3955	-2.52789	1.2446	-2.03108	0.042247	0.999359	0.885496	0.527188	0.138578	0.523824	0.733404	0.334865	degT2	Thermoanaerobacterales	PFAM DegT DnrJ EryC1 StrS aminotransferase		E	148.441	5.1519	2.42441	2.12501	0.0335856	0.999994	1.56172	7.01914	2.53111	5.64787	0.095244	0.263087
1204360	Siansivirga	27.0655	-2.0296	1.00015	-2.0293	0.0424282	0.999359	2.31087	0.76509	1.30185	1.02167	0.895464	0.591742	pstIM	unclassified Lachnospiraceae	Eco57I restriction-modification methylase		L	841.777	-2.53132	1.19158	-2.12434	0.0336418	0.999994	8.1441	10.0428	6.49962	9.57059	0.450539	0.191637
1303912	Desulfatitalea	54.7154	-1.58031	0.781829	-2.0213	0.0432488	0.999359	2.47305	2.23265	1.3309	2.32334	0.592304	0.248182	nrfG	Porphyromonadaceae	Tetratricopeptide repeat		O	176.963	-1.83887	0.866794	-2.12146	0.0338829	0.999994	7.33443	7.75724	6.05737	7.63449	0.579012	0.360478
1090	Chlorobi_un	91.4401	-1.59165	0.787757	-2.02048	0.0433338	0.999359	3.30924	2.81414	1.87108	2.71343	0.671119	0.332518	fldA	Clostridiaceae	PFAM L-carnitine dehydratase bile acid-inducible protein F	ko00960,map00960	C	214.671	4.73376	2.23655	2.11655	0.0342981	0.999994	3.94795	7.54328	5.77141	7.74712	0.20006	0.375629
1521255	Candidatus Paracaedibacter	28.2933	-2.39533	1.19247	-2.00871	0.0445681	0.999359	1.85822	1.27937	0.567869	1.4445	0.473254	0.212047	aepX	Ruminococcaceae	Phosphoenolpyruvate phosphomutase	ko00440,ko00564,ko01100,ko01120,ko01130,ko05231,map00440,map00564,map01100,map01120,map01130,map05231	GIM	278.267	4.07162	1.92853	2.11125	0.0347507	0.999994	4.45895	7.86212	5.86553	7.58459	0.17814	0.373605
518733	Microterricola	9.21546	2.66468	1.32727	2.00763	0.0446825	0.999359	0.128818	0.762911	0.84501	0.725406	0.176243	0.612636	rusA	Blautia	COG COG4570 Holliday junction resolvase		L	94.3507	3.68888	1.74796	2.11039	0.0348245	0.999994	2.76273	6.44773	3.98163	6.37313	0.192211	0.289903
499	Thermomicrobium	9.17344	2.26121	1.12967	2.00165	0.0453224	0.999359	0.357123	0.324651	1.40949	0.349231	0.648506	0.899398	lacG	Clostridia	binding-protein-dependent transport systems inner membrane component	ko02010,map02010	P	192.514	2.39484	1.13774	2.10492	0.0352984	0.999994	5.89769	7.63258	6.55488	6.80921	0.471393	0.684635
972	Halanaerobiaceae_un	6.14912	-3.38796	1.69288	-2.00129	0.0453609	0.999359	0.439621	0.312792	0.0726163	0.680703	0.772349	0.296515	tccB1	Erysipelotrichia	Glycosyl hydrolase family 20, catalytic domain	ko00511,ko00513,ko00520,ko00531,ko00603,ko00604,ko01100,ko04142,map00511,map00513,map00520,map00531,map00603,map00604,map01100,map04142	G	141.351	6.39435	3.04076	2.10288	0.0354762	0.999994	-0.0150224	5.2456	1.84362	4.19734	0.162988	0.550665
1505231	Chitinivibrio	32.7226	-1.90582	0.956546	-1.9924	0.0463271	0.999359	1.60419	1.96654	0.61311	1.84616	0.484594	0.172838	bfr	Porphyromonadaceae	Iron-storage protein, whose ferroxidase center binds Fe(2 ) ions, oxidizes them by dioxygen to Fe(3 ), and participates in the subsequent Fe(3 ) oxide mineral core formation within the central cavity of the protein complex	ko00860,map00860	P	547.619	3.64066	1.73247	2.10143	0.0356035	0.999994	7.65867	7.92436	9.2069	7.5547	0.582841	0.887758
207599	Solirubrobacter	42.3628	-1.46392	0.736557	-1.98752	0.0468649	0.999359	2.29236	1.7963	1.43573	2.03893	0.632604	0.348552	rihC	Escherichia	Hydrolyzes both purine and pyrimidine ribonucleosides with a broad-substrate specificity	ko00230,ko00240,ko00760,ko01100,map00230,map00240,map00760,map01100	F	8.3217	5.35638	2.55408	2.09719	0.0359769	0.999994	0.23919	3.15336	1.91471	2.56981	0.262622	0.582157
1193324	Alkalitalea	98.6657	-1.47053	0.740752	-1.98519	0.0471233	0.999359	3.24383	3.03254	1.94745	2.96487	0.613495	0.294962	araE	Bacteroidaceae	Belongs to the major facilitator superfamily. Sugar transporter (TC 2.A.1.1) family		P	4377.16	1.18437	0.56484	2.09683	0.0360085	0.999994	12.1453	9.02794	12.5498	8.68665	0.992971	0.995351
1752729	Candidatus Nomurabacteria_un	83.2987	-1.37236	0.692333	-1.98223	0.0474533	0.999359	3.02853	3.01169	1.60713	2.63167	0.457782	0.251818	btuR	unclassified Lachnospiraceae	ATP:corrinoid adenosyltransferase BtuR/CobO/CobP	ko00860,ko01100,map00860,map01100	H	277.145	4.70569	2.25077	2.09071	0.0365545	0.999994	3.95793	7.78546	5.30082	8.00156	0.163412	0.290518
186820	Listeriaceae_un	30.3074	-1.47673	0.746651	-1.9778	0.0479507	0.999359	1.9777	1.73672	0.929667	1.53784	0.614818	0.319261	wcaJ	Porphyromonadaceae	sugar transferase	ko05111,map05111	M	3504.87	-1.61762	0.775814	-2.08506	0.037064	0.999994	11.3704	12.0961	10.3249	12.0825	0.549803	0.338147
1703755	candidate division WOR-3_un	71.5049	-1.42609	0.725506	-1.96564	0.0493397	0.999359	2.42354	2.76431	1.39698	2.76619	0.467535	0.160341	dppB	unclassified Clostridiales	Binding-protein-dependent transport system inner membrane component	ko02010,ko02024,map02010,map02024	P	6.18958	5.89534	2.83624	2.07858	0.0376564	0.999994	-0.0409119	2.73321	1.40535	1.60054	0.285609	0.710658
228398	Streptacidiphilus	120.256	-1.16526	0.592956	-1.96518	0.0493936	0.999359	3.71573	3.08639	2.62525	2.99017	0.651613	0.438442	yegU	Clostridia	ADP-ribosylglycohydrolase		O	118.187	8.59978	4.14031	2.07709	0.0377935	0.999994	-0.677646	5.49447	0.361531	2.50139	0.151009	0.626996
221065	Kordia	186.246	-1.12211	0.572206	-1.96102	0.0498762	0.999359	4.43686	3.62434	3.23601	3.43522	0.70841	0.489652	thrB	Clostridiaceae	Catalyzes the ATP-dependent phosphorylation of L- homoserine to L-homoserine phosphate	ko00260,ko01100,ko01110,ko01120,ko01230,map00260,map01100,map01110,map01120,map01230	F	845.454	3.17614	1.531	2.07455	0.0380286	0.999994	8.33529	7.36175	9.79381	7.06949	0.712531	0.985204
573657	Candidatus Hodgkinia	41.7443	-1.68334	0.858953	-1.95975	0.0500247	0.999359	1.91039	2.19093	0.974594	2.04767	0.453947	0.239322	cmoA	Lachnoclostridium	Methyltransferase domain		S	329.949	4.48047	2.16035	2.07396	0.0380829	0.999994	4.22855	8.14372	5.3939	8.48118	0.153361	0.232879
1817801	Candidatus Eisenbacteria_un	11.5	-2.03797	1.04181	-1.95618	0.0504445	0.999359	1.29178	0.620291	0.51394	0.780835	0.791623	0.390009	cobI	unclassified Lachnospiraceae	Cobalt chelatase (CbiK)	ko00860,ko01100,map00860,map01100	H	136.939	5.01191	2.42492	2.06684	0.0387497	0.999994	3.13259	6.42253	4.93009	6.74874	0.241699	0.56088
10699	Siphoviridae_un	868.852	3.54545	1.81323	1.95532	0.0505448	0.999359	1.56928	5.42466	3.43832	4.74009	0.176078	0.521952	nirJ	Desulfovibrionales	SMART Elongator protein 3 MiaB NifB		C	466.284	-2.45645	1.18873	-2.06645	0.0387861	0.999994	8.63656	9.07845	6.64791	8.11486	0.647905	0.336178
11646	Lentivirus	29.4656	1.94899	0.997663	1.95355	0.0507545	0.999359	0.922465	0.592722	2.76574	0.833856	0.713336	0.921978	dhaR	Escherichia	PTS-dependent dihydroxyacetone kinase operon regulatory protein		KQ	8.37146	5.98479	2.90002	2.06371	0.0390453	0.999994	0.123979	2.96481	1.13191	1.51081	0.312644	0.729447
10744	Podoviridae_un	9.34304	-2.33045	1.19401	-1.95179	0.0509633	0.999359	0.671866	0.404988	0.542099	0.904218	0.770266	0.360057	pcs	Eubacteriaceae	Psort location CytoplasmicMembrane, score	ko00260,ko00564,ko01100,ko01110,map00260,map00564,map01100,map01110	I	121.32	4.67532	2.26597	2.06328	0.0390862	0.999994	1.44691	6.1862	3.14593	6.65561	0.0987583	0.239402
16	Methylophilus	19.239	-2.05039	1.05215	-1.94876	0.0513239	0.999359	1.52812	1.25986	0.579398	1.15128	0.662424	0.350403	uvrD	Negativicutes	UvrD-like helicase C-terminal domain	ko03420,ko03430,map03420,map03430	L	2038.77	-1.82648	0.885686	-2.06221	0.0391873	0.999994	10.2608	11.3732	9.06145	11.2685	0.526119	0.292856
456828	Candidatus Cloacimonetes_un	199.045	-1.24897	0.642768	-1.94311	0.0520028	0.999359	3.87884	3.92606	2.86883	4.0263	0.490875	0.258529	hgdC	Clostridiaceae	CoA-substrate-specific enzyme activase		I	1640.54	2.76187	1.3405	2.06034	0.0393662	0.999994	7.41123	10.5202	8.96528	10.9197	0.262622	0.353736
135613	Chromatiales_un	62.233	-1.56555	0.807129	-1.93965	0.052422	0.999359	2.09617	2.60776	1.18133	2.62182	0.42621	0.166259	tupB	Bacteria	Binding-protein-dependent transport system inner membrane component	ko02010,map02010	P	22.3225	4.29737	2.08997	2.05619	0.0397646	0.999994	1.04793	4.31175	2.8498	4.60798	0.25186	0.415381
10652	Badnavirus	5.29988	4.585	2.36617	1.93773	0.052656	0.999359	0.249822	0.0447278	1.16867	0	0.764282	0.970544	tolA	unclassified Burkholderiales	TonB C terminal		M	87.4381	4.45788	2.16932	2.05497	0.0398819	0.999994	1.30781	6.6845	2.37728	5.81396	0.0819659	0.205174
455358	Balneola	67.7548	-1.24745	0.646274	-1.93021	0.0535806	0.999359	2.82601	2.51803	1.74636	2.38367	0.604833	0.355726	lprN	Porphyromonadaceae	Outer membrane efflux protein		M	2169.63	-1.74579	0.850017	-2.05383	0.0399922	0.999994	10.3824	11.3707	9.39826	11.4858	0.537906	0.3053
1608298	Thiolapillus	10.8065	-2.4644	1.28442	-1.91868	0.0550247	0.999359	0.678175	0.585689	0.249765	1.0276	0.606751	0.200212	ureB	Ruminococcaceae	Belongs to the urease	ko00220,ko00230,ko00791,ko01100,ko01120,ko05120,map00220,map00230,map00791,map01100,map01120,map05120	E	621.837	-1.67804	0.817108	-2.05363	0.0400118	0.999994	7.85535	9.58344	6.94554	9.71254	0.483645	0.228394
414371	Aureimonas	66.6298	-1.51295	0.791376	-1.9118	0.0559018	0.999359	2.62268	2.59586	1.3489	2.63941	0.526051	0.250264	ureC	Ruminococcaceae	Belongs to the metallo-dependent hydrolases superfamily. Urease alpha subunit family	ko00220,ko00230,ko00791,ko01100,ko01120,ko05120,map00220,map00230,map00791,map01100,map01120,map05120	E	1420.13	-1.6815	0.818859	-2.05347	0.0400275	0.999994	9.05412	10.7785	8.14502	10.9068	0.484165	0.229078
59282	Blastochloris	8.31454	2.41376	1.2629	1.91128	0.0559686	0.999359	0.209539	0.851835	0.642541	0.592596	0.190988	0.546416	iadA	unclassified Lachnospiraceae	Catalyzes the hydrolytic cleavage of a subset of L- isoaspartyl (L-beta-aspartyl) dipeptides. Used to degrade proteins damaged by L-isoaspartyl residues formation		F	217.124	4.97175	2.42357	2.05142	0.0402262	0.999994	3.71807	7.29326	5.41724	7.39652	0.202617	0.416667
1769710	Sellimonas	156.907	3.42944	1.7993	1.90599	0.056652	0.999359	0.485108	3.20858	1.14334	2.80566	0.144836	0.394836	dpiB	Escherichia	Member of the two-component regulatory system DpiA DpiB, which is essential for expression of citrate-specific fermentation genes and genes involved in plasmid inheritance. Could be involved in response to both the presence of citrate and external redox conditions. Functions as a sensor kinase that phosphorylates DpiA in the presence of citrate	ko02020,map02020	T	7.60536	6.44606	3.14531	2.04942	0.0404213	0.999994	-0.505008	2.53697	1.02694	1.22426	0.294101	0.685798
1916646	Ochrovirga	110.625	-1.90656	1.00242	-1.90195	0.0571776	0.999359	3.91027	1.83294	2.85038	2.29305	0.879562	0.584435	cusC	Epsilonproteobacteria	RND efflux system, outer membrane lipoprotein	ko01501,ko02024,map01501,map02024	MU	68.5236	6.2181	3.04458	2.04235	0.0411168	0.999994	1.2139	5.31913	2.18009	3.5165	0.336068	0.579422
1855365	Candidatus Kryptonium	26.3199	-1.65689	0.871453	-1.9013	0.0572628	0.999359	1.73219	0.941833	1.38259	1.53017	0.782002	0.476065	sglT	Eubacteriaceae	Sodium:solute symporter family		E	1411.71	3.37042	1.6524	2.03972	0.0413782	0.999994	9.00407	8.60668	10.5835	8.50933	0.6755	0.880484
40272	Roseolovirus	15.1135	4.45055	2.34424	1.8985	0.0576298	0.999359	0.225487	0.0835626	2.06741	0.191235	0.85328	0.898869	ygiM	Bacillus	Catalyzes hydrolysis of the D-alanyl-D-alanine dipeptide	ko01502,ko02020,map01502,map02020	M	29.4203	4.4543	2.18862	2.03521	0.0418294	0.999994	0.719687	4.5581	2.80408	4.83707	0.215458	0.437452
558017	Betabaculovirus	2.43783	5.78638	3.07263	1.8832	0.0596732	0.999359	0	0.0552276	0.75119	0	0.657895	0.992925	bmnA	Bacteria	beta-galactosidase activity	ko00511,ko04142,map00511,map04142	G	1994.28	3.22532	1.58596	2.03368	0.0419843	0.999994	9.7386	8.98282	11.025	8.22223	0.713981	0.983508
191767	Plesiocystis	19.1939	-2.03769	1.0828	-1.88187	0.0598538	0.999359	1.57393	0.935267	0.702255	1.09357	0.696377	0.354701	csxA_2	Porphyromonadaceae	hydrolase family 2, sugar binding	ko00511,ko04142,map00511,map04142	G	34.0435	3.59344	1.76741	2.03317	0.0420354	0.999994	1.83023	5.35216	2.73092	4.20216	0.227464	0.422478
256846	Lentisphaera	27.4732	-2.07259	1.10571	-1.87444	0.0608699	0.999359	1.47383	1.20851	0.784751	1.56163	0.632769	0.28587	yurO	Clostridiaceae	Extracellular solute-binding protein	ko02010,map02010	G	196.536	5.05396	2.48813	2.03123	0.0422317	0.999994	0.178267	5.99246	1.28548	4.98762	0.10736	0.331405
47054	Dethiosulfovibrio	64.9524	-1.71774	0.92388	-1.85927	0.0629888	0.999359	2.19567	2.57121	1.16022	2.77712	0.405713	0.157134	ureF	Bacteroidia	Required for maturation of urease via the functional incorporation of the urease nickel metallocenter		O	651.072	-1.62588	0.804429	-2.02116	0.0432632	0.999994	7.95039	9.66434	7.06935	9.78616	0.482223	0.235614
1817796	Candidatus Abawacabacteria_un	5.84491	-3.00218	1.61514	-1.85878	0.0630585	0.999359	0.44534	0.631387	0	0.58215	0.431863	0.191186	wbaP	Chloroflexi	PFAM sugar transferase		M	70.3447	3.49381	1.73268	2.01642	0.0437563	0.999994	1.39308	6.3198	2.3734	5.99543	0.108755	0.177743
1759371	Inmirania	11.2288	-2.31652	1.24735	-1.85715	0.0632901	0.999359	1.21936	0.764142	0.167834	0.718984	0.560665	0.278432	ydjZ	Escherichia	SNARE associated Golgi protein		S	92.6153	6.87782	3.42087	2.01055	0.0443735	0.999994	0.0828395	4.32	1.65832	3.44788	0.366111	0.623072
1903409	Erwiniaceae_un	30.5463	1.75693	0.947146	1.85497	0.0636001	0.999359	1.10859	1.39667	2.23521	1.21534	0.500992	0.784085	waaY	Firmicutes	unusual protein kinase	ko00540,ko01100,map00540,map01100	S	30.2427	5.13181	2.55808	2.00612	0.0448433	0.999994	2.26779	4.63481	3.63359	4.17064	0.431681	0.650654
1869285	Allofrancisella	12.9045	2.47589	1.33474	1.85496	0.0636024	0.999359	0.336465	0.306863	1.79133	0.439522	0.601461	0.855065	CP_0318	Blautia	COG COG1502 Phosphatidylserine phosphatidylglycerophosphate cardiolipi n synthases and related enzymes	ko00564,ko01100,map00564,map01100	M	203.04	4.78931	2.38815	2.00545	0.0449152	0.999994	2.9352	6.94422	3.88456	6.63277	0.188026	0.312192
1074468	Candidimonas	19.7254	1.61983	0.87328	1.85488	0.0636138	0.999359	0.598243	1.47535	1.20043	1.23134	0.198724	0.574782	CP_0860	Deferribacteres	Predicted permease YjgP/YjgQ family	ko02010,map02010	S	34.1039	5.85078	2.91996	2.00372	0.0451001	0.999994	0.631723	4.50552	1.74904	3.08137	0.350276	0.511842
54066	Xylophilus	5.28764	2.53044	1.36447	1.85453	0.0636638	0.999359	0.162408	0.367691	0.807065	0.426095	0.369512	0.782994	kinB	Bacteroidia	ATPase histidine kinase DNA gyrase B HSP90 domain protein	ko02020,map02020	T	1644.71	3.03298	1.5248	1.9891	0.0466905	0.999994	9.40382	8.46211	10.392	7.9402	0.945329	0.885653
1033	Afipia	22.2584	1.63638	0.886532	1.84582	0.0649182	0.999359	0.776997	1.62316	1.34894	1.25515	0.265009	0.619214	bioB	Porphyromonadaceae	Catalyzes the conversion of dethiobiotin (DTB) to biotin by the insertion of a sulfur atom into dethiobiotin via a radical- based mechanism	ko00780,ko01100,map00780,map01100	H	1440.69	-1.66182	0.836397	-1.98688	0.0469359	0.999994	9.77371	10.8316	8.76088	10.8426	0.532792	0.305601
2742	Marinobacter	411.97	1.30883	0.710142	1.84306	0.0653208	0.999359	4.38175	4.48936	5.64869	4.39435	0.513555	0.674491	estA1	Lachnoclostridium	alpha/beta hydrolase fold	ko00780,ko01100,map00780,map01100	I	123.437	5.14009	2.59562	1.9803	0.0476701	0.999994	1.1012	5.59423	2.38584	5.26687	0.193332	0.382617
89373	Cytophagaceae_un	919.259	-0.988155	0.536373	-1.84229	0.0654325	0.999359	6.6793	5.71145	5.68146	5.63151	0.726924	0.56169	rubA	Synergistetes	PFAM Rubredoxin-type Fe(Cys)4 protein	ko05132,map05132	C	10.9402	4.23274	2.13785	1.9799	0.0477147	0.999994	0.891822	3.53681	2.38054	3.37578	0.302989	0.548723
1656823	Halanaeroarchaeum	6.03676	-3.17614	1.72668	-1.83945	0.0658495	0.999359	1.07402	0.216721	0.0349255	0.19661	0.780713	0.511439	repB	Bacteria	Belongs to the ABC transporter superfamily	ko01501,ko02010,ko02024,map01501,map02010,map02024	P	145.976	5.19314	2.62664	1.97711	0.0480297	0.999994	1.7153	6.61941	3.77625	6.90762	0.129157	0.252489
644355	Inhella	13.7706	-2.2491	1.22872	-1.83044	0.0671839	0.999359	0.756779	1.08716	0.199005	1.18896	0.473651	0.124669	mviM	Cyanobacteria	Oxidoreductase family, C-terminal alpha beta domain		S	199.713	4.79788	2.43163	1.97311	0.0484832	0.999994	1.4923	7.64581	2.23032	5.93606	0.0450853	0.19511
29404	Microlunatus	27.7606	1.80624	0.988711	1.82687	0.06772	0.999359	0.845133	1.03151	2.04599	1.13932	0.482511	0.775291	vbsD	unclassified Lachnospiraceae	MatE		V	696.575	2.38479	1.20891	1.97269	0.0485313	0.999994	5.493	7.52516	6.99956	8.43568	0.359438	0.410458
280472	Aquiflexum	70.7206	-1.55208	0.850186	-1.82558	0.067913	0.999359	2.944	2.47368	1.62117	2.47754	0.665432	0.353941	yehQ	Escherichia	SWIM zinc finger		S	66.8079	5.00598	2.54216	1.96919	0.0489317	0.999994	2.31617	5.93066	3.42944	5.67151	0.280371	0.42133
10509	Mastadenovirus	3.07413	3.84715	2.11676	1.81747	0.0691458	0.999359	0.102162	0.217303	0.604828	0.150845	0.349048	0.710427	pseF	Butyrivibrio	Cytidylyltransferase	ko00520,ko01100,map00520,map01100	M	349.588	-2.44705	1.24376	-1.96747	0.0491293	0.999994	7.62641	8.77217	6.0331	8.56191	0.495706	0.255224
547	Enterobacter	255.172	0.965659	0.532077	1.81488	0.0695418	0.999359	4.10556	4.10556	4.69399	3.70218	0.510711	0.709402	tehB	Clostridia	Domain of unknown function (DUF4062)		Q	26.9457	4.37247	2.22352	1.96646	0.0492451	0.999994	0.830286	4.72549	2.36089	4.49738	0.196368	0.355158
1211036	Mangrovimonas	159.995	-1.08882	0.601393	-1.8105	0.0702178	0.999359	4.27134	3.22505	3.25508	3.21652	0.74114	0.551111	arbY	Firmicutes	Glycosyl transferase family 8		M	1446.45	3.21763	1.6387	1.96353	0.0495845	0.999994	8.53846	6.07203	10.4998	6.03416	0.843138	0.995706
90243	Oligella	31.132	-2.03463	1.12431	-1.80967	0.0703465	0.999359	1.4495	1.59165	0.608776	1.9331	0.584171	0.19965	tagF	Erysipelotrichia	glycosyl glycerophosphate transferases involved in teichoic acid biosynthesis TagF TagB EpsJ RodC		M	94.9218	4.27147	2.17845	1.96079	0.0499036	0.999994	2.26245	6.66905	4.02431	6.37343	0.116946	0.308445
1649501	Tangfeifania	296.083	-0.8637	0.477378	-1.80926	0.0704108	0.999359	5.09966	4.19336	4.08116	3.96011	0.719519	0.572864	cysM	Rikenellaceae	Pyridoxal-phosphate dependent enzyme	ko00270,ko00920,ko00970,ko01100,ko01110,ko01120,ko01130,ko01200,ko01230,ko04122,map00270,map00920,map00970,map01100,map01110,map01120,map01130,map01200,map01230,map04122	E	789.156	2.55675	1.30493	1.9593	0.0500772	0.999994	8.52671	7.48829	9.75447	7.0954	0.838119	0.983262
795750	Ignavibacterium	42.3184	-1.47052	0.813719	-1.80716	0.0707378	0.999359	1.96044	2.08405	1.0887	2.09802	0.529622	0.230131	rsbW	Desulfovibrionales	Histidine kinase-like ATPase domain		T	42.4587	3.76968	1.92712	1.95611	0.0504516	0.999994	1.45235	5.26771	3.07907	5.45933	0.211465	0.321081
53387	Friedmanniella	49.5805	-1.78235	0.986357	-1.807	0.0707621	0.999359	2.42029	1.19986	1.80759	1.84861	0.863495	0.504728	gt2M	Porphyromonadaceae	Glycosyl transferase family 21		M	1184.03	2.78746	1.4266	1.95392	0.0507107	0.999994	9.1192	8.52808	10.1956	7.98689	0.712121	0.915928
653686	Wenxinia	10.4278	-2.12245	1.17715	-1.80304	0.0713817	0.999359	1.10512	0.405079	0.700371	0.741513	0.857809	0.499736	napA	Clostridiaceae	Transporter, CPA2 family		P	489.838	3.98833	2.04338	1.95183	0.0509588	0.999994	4.71544	9.04098	5.88671	9.00817	0.0914561	0.216853
2040	Aeromicrobium	39.1364	1.26972	0.707757	1.794	0.072813	0.999359	1.51497	2.02734	2.06779	1.72511	0.338204	0.662523	arbB	Firmicutes	Belongs to the glycosyl hydrolase 1 family	ko00010,ko00500,map00010,map00500	G	155.959	4.90875	2.51515	1.95168	0.0509767	0.999994	2.78825	6.30002	3.83649	5.69946	0.260707	0.519951
380738	Candidatus Kuenenia	16.6415	1.50191	0.837186	1.794	0.0728133	0.999359	0.642049	1.0206	1.53309	1.0064	0.365908	0.681136	yfcC	Clostridiaceae	C4-dicarboxylate anaerobic carrier		S	15.2107	3.8535	1.97617	1.94999	0.0511777	0.999994	2.18055	3.5173	3.53404	3.58955	0.55128	0.71956
1042323	Pacificibacter	8.21041	-3.0087	1.67827	-1.79274	0.0730147	0.999359	0.606483	0.615345	0.0376907	0.689764	0.555772	0.26253	arsB	Desulfovibrionales	Putative citrate transport		P	473.214	-2.4756	1.27006	-1.9492	0.0512715	0.999994	7.87731	8.98773	6.63422	9.18223	0.499316	0.251039
1245590	Mariniradius	73.9804	-1.28329	0.716011	-1.79227	0.0730894	0.999359	3.20674	2.38249	2.03643	2.28652	0.683086	0.433153	tupA	Clostridia	PFAM extracellular solute-binding protein family 1	ko02010,map02010	H	42.0962	3.63012	1.86346	1.94805	0.0514088	0.999994	0.851118	4.6632	2.7256	5.81689	0.211014	0.236818
62680	Candidatus Marinimicrobia_un	290.325	-1.13833	0.636589	-1.78818	0.0737474	0.999359	4.36778	4.38117	3.42372	4.45238	0.552301	0.290465	afr_2	Clostridia	Oxidoreductase NAD-binding domain protein		E	440.706	4.31041	2.21269	1.94804	0.0514105	0.999994	3.9252	8.4069	5.19113	8.41988	0.0991959	0.215389
507753	Acidiplasma	3.79309	3.43613	1.9268	1.78333	0.0745319	0.999359	0.123326	0.346641	0.55377	0.222816	0.310268	0.740247	btuF	Escherichia	Part of the ABC transporter complex BtuCDF involved in vitamin B12 import. Binds vitamin B12 and delivers it to the periplasmic surface of BtuC	ko02010,map02010	P	2510.86	-1.55537	0.800338	-1.94338	0.0519697	0.999994	10.4229	11.6371	9.5481	11.7184	0.512553	0.290614
795748	Ignavibacteriales_un	303.401	-0.866896	0.48615	-1.78318	0.0745562	0.999359	4.73455	4.5324	3.81005	4.37569	0.582518	0.399101	perM	Rhodospirillales	AI-2E family transporter		S	45.2935	4.88937	2.52243	1.93835	0.05258	0.999994	1.30324	5.88464	2.63958	4.73144	0.124576	0.412564
1903434	Atlantibacter	3.26644	3.2184	1.80603	1.78203	0.0747447	0.999359	0.060247	0.314973	0.479983	0.222779	0.322435	0.728842	pdhR	Clostridia	FCD domain		K	13.6987	4.21962	2.17798	1.9374	0.0526965	0.999994	1.80323	3.67488	3.07154	3.56833	0.481744	0.607524
64968	Marinospirillum	20.3808	-1.73655	0.974776	-1.78149	0.0748324	0.999359	1.16775	1.29303	0.602526	1.43226	0.471833	0.220114	yehX	Gammaproteobacteria	abc transporter atp-binding protein	ko02010,map02010	E	9.93179	5.03979	2.60136	1.93736	0.0527009	0.999994	0.127233	2.30284	2.26329	2.20685	0.410007	0.714993
2034765	Massilibacteroides	1249.18	-1.22385	0.687574	-1.77995	0.0750838	0.999359	7.28396	5.73427	6.13151	5.706	0.797309	0.598519	traF	Chloroflexi	Cytochrome C biogenesis protein		CO	30.7302	3.79806	1.97361	1.92443	0.0543012	0.999994	0.785644	4.98403	1.9188	4.60727	0.171658	0.264728
29574	Taylorella	55.5888	1.94344	1.09196	1.77977	0.0751137	0.999359	0.864541	2.90833	1.58345	2.29273	0.103015	0.368454	yjdI	Escherichia	Divergent 4Fe-4S mono-cluster		S	323.391	2.97133	1.54938	1.91776	0.0551419	0.999994	6.82507	5.74756	8.22875	5.3932	0.875246	0.914752
122277	Pectobacterium	78.7959	1.92069	1.07949	1.77926	0.0751976	0.999359	1.34571	3.21531	2.2843	2.54565	0.20527	0.510149	vdlC	Bacteroidaceae	COG COG1028 Dehydrogenases with different specificities (related to short-chain alcohol dehydrogenases)		S	163.649	3.75207	1.96322	1.91118	0.0559818	0.999994	6.18135	6.55748	7.36366	5.55131	0.679056	0.886364
978	Cytophaga	772.193	-0.930047	0.52288	-1.7787	0.0752893	0.999359	6.28527	5.65162	5.26457	5.49027	0.670656	0.486379	M1-852	Eubacteriaceae	S-layer homology domain	ko01503,ko02020,ko04210,map01503,map02020,map04210	D	26.9508	5.35032	2.81553	1.90029	0.0573952	0.999994	0.275026	3.38954	1.90028	2.95924	0.368573	0.699472
237444	Ulvibacter	107.161	-0.863176	0.485404	-1.77826	0.0753607	0.999359	3.49768	2.89888	2.84203	2.91177	0.664903	0.491603	vanW	unclassified Lachnospiraceae	Cysteine-rich secretory protein family		V	156.897	3.63302	1.91203	1.90008	0.0574221	0.999994	3.22606	7.67012	4.26162	7.242	0.120419	0.237871
42837	Ammonifex	25.9028	1.70242	0.957986	1.77708	0.0755548	0.999359	0.434974	1.80298	1.04009	1.6	0.0938244	0.38105	sigW15	Firmicutes	Belongs to the sigma-70 factor family. ECF subfamily		K	236.819	3.2952	1.73455	1.89975	0.0574661	0.999994	4.55233	7.51162	5.82237	7.47793	0.230377	0.343111
337004	Microcella	16.5412	-2.57025	1.44655	-1.77681	0.0755991	0.999359	1.27845	1.26983	0.283013	0.916302	0.596866	0.263059	dlgD	Gammaproteobacteria	Catalyzes the reduction of 2,3-diketo-L-gulonate in the presence of NADH, to form 3-keto-L-gulonate	ko00040,ko00053,map00040,map00053	C	252.077	5.48907	2.90256	1.89111	0.0586091	0.999994	0.990518	5.4748	2.90056	5.78987	0.305998	0.443647
44746	Holosporaceae_un	8.81216	2.67649	1.51595	1.76555	0.0774711	0.999359	0.155545	0.666776	1.09795	0.493819	0.385249	0.78349	hlyIII	Burkholderiaceae	hemolysin III		S	32.4653	2.7971	1.47914	1.89103	0.0586207	0.999994	1.54109	4.78349	2.87343	4.93678	0.275243	0.357428
156993	Reichenbachiella	368.772	-1.17984	0.669885	-1.76125	0.078196	0.999359	5.41789	4.48212	4.01654	4.23119	0.729238	0.519902	flgL	Bacteria	bacterial-type flagellum-dependent cell motility	ko02040,map02040	N	753.656	3.66329	1.9382	1.89005	0.0587517	0.999994	6.00944	9.62967	7.11736	9.598	0.166571	0.310798
1817800	Candidatus Edwardsbacteria_un	28.6701	-1.7475	0.993452	-1.75902	0.0785737	0.999359	1.50193	1.57831	0.640091	1.55106	0.498578	0.233734	Z012_08980	Porphyromonadaceae	TPM domain		S	63.1676	-2.31622	1.22576	-1.88962	0.0588085	0.999994	4.90308	4.41892	4.56762	5.40764	0.860942	0.52672
1817908	Candidatus Komeilibacteria_un	16.0634	-2.76547	1.57352	-1.7575	0.0788324	0.999359	1.1811	1.05753	0.133712	1.16036	0.391596	0.125132	baeS	Bacteria	protein histidine kinase activity	ko02020,map02020	T	132.359	4.58519	2.42936	1.8874	0.0591062	0.999994	2.76853	6.40385	4.23811	6.49955	0.28874	0.449335
666505	Phycisphaerae_un	183.815	-1.06041	0.60343	-1.7573	0.0788659	0.999359	4.78428	3.14469	3.59033	2.90207	0.79073	0.697831	bfeA	Bacillus	domain, Protein	ko00051,ko00460,ko00500,ko00940,ko01100,ko01110,ko02024,map00051,map00460,map00500,map00940,map01100,map01110,map02024	N	61.2686	4.24804	2.26057	1.87919	0.0602182	0.999994	0.6777	4.51769	2.79616	4.20683	0.223895	0.402336
1562566	Blastocatellia_un	19.1956	2.14222	1.21954	1.75658	0.07899	0.999359	0.255342	1.56362	1.02376	1.21716	0.191418	0.53382	anK3	Clostridiaceae	tetratricopeptide repeat		O	88.3033	-3.53125	1.87929	-1.87903	0.0602399	0.999994	5.49019	6.25987	4.00271	6.39656	0.644869	0.28714
160800	Methylosarcina	23.0794	-1.96644	1.12136	-1.75362	0.0794949	0.999359	1.48766	1.47454	0.625847	1.25684	0.575774	0.29073	araC_2	unclassified Lachnospiraceae	AraC-like ligand binding domain		K	232.779	4.33164	2.30735	1.87732	0.0604743	0.999994	2.91039	7.4037	3.84584	7.70129	0.151994	0.164082
76831	Myroides	660.726	-0.725349	0.413655	-1.75351	0.0795144	0.999359	6.26813	5.15117	5.51591	5.02996	0.751256	0.642423	pepF	Clostridia	Oligoendopeptidase f		E	719.122	3.69422	1.96848	1.87669	0.0605605	0.999994	4.58358	9.47672	5.88935	9.59139	0.061577	0.159064
35832	Bilophila	1347.4	-1.98323	1.13191	-1.75211	0.0797552	0.999359	2.9921	6.52075	1.46241	6.59605	0.0524332	0.00714097	ABC-SBP	Lachnoclostridium	ABC transporter substrate binding protein		S	153.216	3.09254	1.6542	1.8695	0.061553	0.999994	3.92533	6.32595	5.30882	6.43342	0.337955	0.476261
76886	Caldivirga	2.95887	-3.18416	1.82289	-1.74677	0.0806781	0.999359	0.336465	0.236701	0	0.344998	0.675185	0.269902	kefB_1	Deferribacteres	Sodium/hydrogen exchanger family		P	38.6872	5.95845	3.19761	1.8634	0.0624055	0.999994	0.994875	4.22449	2.09081	3.02703	0.373892	0.542337
1921582	Orrella	15.5978	2.25242	1.29104	1.74466	0.0810449	0.999359	0.949083	0.959287	1.3728	0.644561	0.336154	0.680905	ytcJ	Ruminococcaceae	Amidohydrolase family		S	177.11	5.50478	2.95825	1.86082	0.0627695	0.999994	0.967719	6.0431	3.13415	5.98514	0.100222	0.447065
109326	Anaerovorax	93.8525	1.4448	0.828828	1.74318	0.0813014	0.999359	1.39134	2.55635	2.71198	2.84542	0.228015	0.481718	frlA	Clostridia	amino acid		E	332.679	6.38626	3.43507	1.85914	0.0630079	0.999994	0.635845	5.46876	2.62427	5.24023	0.316924	0.495679
1509243	Candidatus Nucleicultrix	8.06258	-2.4791	1.4223	-1.74303	0.0813284	0.999359	0.628333	0.45067	0.256255	0.71671	0.675483	0.364222	sapB	Oribacterium	MgtC family		S	1242.5	-1.62561	0.878366	-1.85072	0.0642097	0.999994	9.32582	10.5377	8.47083	10.6965	0.521114	0.290149
768503	Cytophagia_un	92.558	-1.15891	0.667016	-1.73745	0.0823071	0.999359	3.32861	2.98187	2.01529	2.68027	0.637331	0.362007	glaB	Porphyromonadaceae	Parallel beta-helix repeats		M	1191.19	-1.94547	1.05137	-1.85041	0.0642543	0.999994	9.27479	10.3809	8.25245	10.4817	0.508943	0.287304
119069	Hydrogenophilales_un	52.2287	-1.32249	0.76277	-1.7338	0.0829534	0.999359	2.49054	2.21661	1.33756	2.15374	0.590155	0.312517	azlC	Oscillospiraceae	AzlC protein		E	384.119	4.29863	2.33311	1.84244	0.0654104	0.999994	5.02553	8.60622	5.99268	8.41111	0.168595	0.326359
155493	Gallibacterium	71.4365	-1.23073	0.709931	-1.7336	0.0829897	0.999359	2.24704	2.85712	1.32347	2.83933	0.364057	0.148307	mmdC	Bacteroidia	first, biotin carboxylase catalyzes the carboxylation of the carrier protein and then the transcarboxylase transfers the carboxyl group to form malonyl-CoA	ko00280,ko00630,ko00640,ko01100,ko01120,ko01130,ko01200,map00280,map00630,map00640,map01100,map01120,map01130,map01200	I	45.8533	3.52895	1.92414	1.83404	0.0666479	0.999994	1.05107	5.84901	2.00098	5.40946	0.114662	0.184799
1912216	Cutibacterium	81.0805	1.47358	0.850393	1.73282	0.0831269	0.999359	2.37913	2.48268	3.19548	2.01776	0.438707	0.719386	cps1B	Bacteroidia	Glycosyl transferases group 1		M	58.5569	-3.28299	1.79442	-1.82955	0.0673171	0.999994	2.63742	4.43281	1.79398	5.82524	0.440091	0.17081
1775176	Corallincola	6.00977	2.6206	1.51281	1.73227	0.0832252	0.999359	0.0888085	0.57254	0.559959	0.527261	0.22861	0.617198	pseG	unclassified Lachnospiraceae	pseudaminic acid biosynthesis-associated protein PseG	ko00520,ko01100,map00520,map01100	M	571.768	-2.11531	1.15759	-1.82734	0.0676483	0.999994	7.85009	9.40407	6.40462	9.0765	0.438409	0.236189
649776	Synergistales_un	49.7019	-1.15773	0.668623	-1.73151	0.0833614	0.999359	2.11674	2.02245	1.70067	2.37937	0.5726	0.337675	flgE	Oscillospiraceae	Flagella basal body rod protein	ko02040,map02040	N	674.05	4.16882	2.2843	1.82499	0.0680028	0.999994	5.51031	9.58662	6.53649	9.31448	0.113418	0.255237
85072	Allochromatium	12.0921	-1.7706	1.02394	-1.7292	0.0837724	0.999359	1.09981	0.716909	0.459599	0.909469	0.677334	0.353412	upgB	Lachnoclostridium	Bacterial extracellular solute-binding protein	ko02010,map02010	G	193.486	4.96756	2.73055	1.81925	0.068873	0.999994	1.43631	5.63169	1.52269	4.70758	0.334113	0.371075
246875	Algoriphagus	1270.67	-0.941346	0.545191	-1.72664	0.0842329	0.999359	7.12197	6.12618	6.19025	6.05364	0.707088	0.550582	hybB	Deferribacteres	Pfam Polysulphide reductase, NrfD		C	16.9437	4.85159	2.66723	1.81896	0.068917	0.999994	1.35767	3.70054	2.41574	2.56416	0.441937	0.60472
420345	Lactonifactor	1128.83	3.16992	1.83645	1.72611	0.0843274	0.999359	1.78088	6.11122	3.31468	6.33953	0.0891299	0.179681	oxlT	Eubacteriaceae	Major Facilitator Superfamily		G	83.0967	4.29503	2.36126	1.81896	0.0689175	0.999994	2.58042	5.84907	3.34718	5.10597	0.294005	0.526679
40323	Stenotrophomonas	303.669	0.931537	0.540088	1.72479	0.0845657	0.999359	4.23886	4.45128	4.83358	4.05988	0.464427	0.65968	coaW	Clostridia	Fumble	ko00770,ko01100,map00770,map01100	H	209.806	-2.84018	1.56225	-1.818	0.069064	0.999994	6.76701	6.89217	5.52433	7.16972	0.659911	0.397112
67572	Psychromonas	91.2141	-1.07139	0.621971	-1.72258	0.0849645	0.999359	3.14522	3.20006	1.70208	2.57906	0.471601	0.286631	CP_0543	Bacteroidia	NA			88.4699	3.39042	1.86646	1.8165	0.0692944	0.999994	4.89725	6.1092	5.58679	5.02402	0.536046	0.82424
93681	Roseateles	18.7982	1.49013	0.865668	1.72137	0.0851839	0.999359	0.690145	1.38002	1.35367	1.13703	0.274894	0.594188	CP_0247	Deferribacteres	Protein of unknown function (DUF502)		S	22.6338	4.25704	2.3437	1.81637	0.0693134	0.999994	0.792148	4.84261	1.54442	3.23226	0.198542	0.439367
416916	Aggregatibacter	42.5654	-1.4986	0.872222	-1.71814	0.0857713	0.999359	1.79296	2.12802	0.755581	2.07225	0.448294	0.143514	yokD	Clostridiaceae	Aminoglycoside 3-N-acetyltransferase		V	32.2864	4.32717	2.38344	1.81552	0.0694446	0.999994	0.126607	4.5855	1.12337	3.38685	0.2142	0.376231
212743	Rhizobacter	36.8626	1.43098	0.834214	1.71536	0.086279	0.999359	0.977209	2.03857	1.80552	1.79807	0.230395	0.526878	gldL	Porphyromonadaceae	Gliding motility-associated protein, GldL		S	1773.8	-1.55253	0.855809	-1.8141	0.0696616	0.999994	10.038	11.0995	9.15766	11.175	0.527568	0.31449
1190	Fischerella	21.2786	1.69368	0.987535	1.71506	0.0863344	0.999359	0.789109	1.25716	1.50926	1.05938	0.35447	0.713865	gpP	unclassified Lachnospiraceae	Phage late control gene D protein (GPD)	ko05110,map05110	S	1059.55	3.66774	2.02545	1.81083	0.0701672	0.999994	4.58753	9.45249	5.71323	9.64621	0.0771524	0.155535
2267	Thermoproteaceae_un	4.47367	-3.24998	1.89706	-1.71317	0.0866814	0.999359	0.389894	0.467935	0	0.406814	0.6331	0.273935	xkdP	Bacillus	Lysin motif		S	198.732	3.79625	2.09731	1.81006	0.0702871	0.999994	2.39192	7.31541	3.71151	7.11267	0.0939312	0.203506
1910924	Hydromonas	35.0584	1.53011	0.894987	1.70965	0.0873307	0.999359	1.2099	2.07701	1.55723	1.47134	0.263092	0.617595	yifL	Oscillospiraceae	abc-type fe3 -hydroxamate transport system, periplasmic component	ko02010,map02010	P	124.094	5.59501	3.09112	1.81003	0.0702914	0.999994	0.836081	5.6353	3.17157	5.56421	0.119175	0.520635
135622	Alteromonadales_un	109.583	-1.50839	0.884402	-1.70555	0.0880922	0.999359	2.90948	2.86585	1.9354	3.21892	0.510645	0.283556	ccdA	Clostridia	Cytochrome c biogenesis protein transmembrane region		O	91.2311	3.95313	2.18451	1.80962	0.0703546	0.999994	3.31208	6.68307	4.48104	6.28177	0.237939	0.474032
565005	Nubsella	25.7097	-1.54099	0.905474	-1.70186	0.0887818	0.999359	1.67566	1.71295	0.508298	1.36962	0.555376	0.216345	ytrA	unclassified Clostridiales	Transcriptional regulator		K	233.717	3.77454	2.08813	1.80761	0.0706667	0.999994	4.50707	7.76162	5.85776	8.00889	0.205421	0.35498
1637744	Aminicella	166.809	2.03441	1.19562	1.70155	0.0888401	0.999359	1.33496	2.50677	3.49833	3.19178	0.199286	0.519142	appA	Oscillospiraceae	Bacterial extracellular solute-binding proteins, family 5 Middle	ko02024,map02024	E	501.085	3.82791	2.11844	1.80695	0.07077	0.999994	5.60136	8.95677	6.80078	8.98683	0.169402	0.353244
1433989	Aureicoccus	33.0917	-1.34173	0.788802	-1.70097	0.0889477	0.999359	2.11292	1.36844	1.47948	1.58228	0.75929	0.510083	wbjE	Sphingobacteriia	Glycosyl transferases group 1		M	50.2103	5.12877	2.84175	1.80479	0.0711074	0.999994	0.151243	5.07975	1.8019	3.73643	0.132207	0.42334
1424614	Thermoactinospora	13.3069	2.54775	1.5005	1.69794	0.0895199	0.999359	0.201945	1.02698	0.938016	0.965716	0.243157	0.535242	htrB	Epsilonproteobacteria	lipid a biosynthesis	ko00540,ko01100,map00540,map01100	M	42.9272	5.93321	3.28805	1.80448	0.0711565	0.999994	0.527433	4.29483	1.86404	3.46715	0.354707	0.507234
1543704	Niveispirillum	13.1394	1.67213	0.985126	1.69738	0.0896256	0.999359	0.340596	1.00397	1.18057	0.948614	0.24914	0.608305	cpdB	Alloprevotella	5'-nucleotidase, C-terminal domain	ko00230,ko00240,map00230,map00240	F	1534.42	-1.54683	0.857328	-1.80424	0.0711931	0.999994	10.051	10.9036	9.06311	10.8617	0.546466	0.331118
1744881	Sulfuricaulis	7.70848	-2.2533	1.32755	-1.69734	0.0896331	0.999359	0.550789	0.579417	0.20579	0.751316	0.536201	0.281638	apc3	Lachnoclostridium	ligase activity	ko00330,ko00480,ko01100,map00330,map00480,map01100	EQ	108.471	4.53267	2.51682	1.80095	0.0717108	0.999994	3.05675	5.76286	4.29131	5.58895	0.409487	0.611913
1285599	Crocodylidpoxvirus	1.99366	4.96734	2.92773	1.69665	0.0897625	0.999359	0	0.0403695	0.655772	0.0119816	0.697831	0.984296	pemA	Bacteroidaceae	pectinesterase activity	ko00040,ko01100,map00040,map01100	G	1692.88	-2.57121	1.42879	-1.79957	0.071928	0.999994	9.50198	10.6647	8.09871	10.7416	0.664123	0.231074
2005380	Mariniblastus	19.569	-1.88346	1.1109	-1.69543	0.0899941	0.999359	0.997161	1.17686	0.376866	1.41546	0.454807	0.141927	celE1	Lachnoclostridium	Belongs to the glycosyl hydrolase 5 (cellulase A) family	ko00500,ko01100,map00500,map01100	G	155.823	4.91584	2.74278	1.79228	0.0730874	0.999994	0.0755568	5.66122	1.30773	4.75033	0.129595	0.331091
195950	Tannerella	6744.23	-0.925172	0.545912	-1.69473	0.0901273	0.999359	9.6712	8.37013	8.71814	8.24891	0.763026	0.611214	appC	Lachnoclostridium	N-terminal TM domain of oligopeptide transport permease C	ko01501,ko02010,ko02024,map01501,map02010,map02024	EP	355.941	3.75534	2.09546	1.79213	0.0731126	0.999994	4.00234	7.86095	5.36704	8.40235	0.157847	0.259422
387342	Halopiger	9.69658	-2.45324	1.44874	-1.69336	0.0903868	0.999359	0.448077	0.828899	0.170864	0.990538	0.397844	0.194062	porQ	Porphyromonadaceae	penicillin-binding protein		I	1765.56	-1.49778	0.83613	-1.79132	0.0732414	0.999994	9.96778	11.0606	9.15973	11.1907	0.528717	0.313478
1380	Atopobium	178.629	1.07128	0.633053	1.69224	0.0905998	0.999359	2.62456	3.85017	3.51534	3.7641	0.239156	0.46165	tdcB	Oceanobacillus	Catalyzes the anaerobic formation of alpha-ketobutyrate and ammonia from threonine in a two-step reaction. The first step involved a dehydration of threonine and a production of enamine intermediates (aminocrotonate), which tautomerizes to its imine form (iminobutyrate). Both intermediates are unstable and short- lived. The second step is the nonenzymatic hydrolysis of the enamine imine intermedi…	ko00260,ko00290,ko01100,ko01110,ko01130,ko01200,ko01230,map00260,map00290,map01100,map01110,map01130,map01200,map01230	E	9.62424	5.19229	2.90663	1.78637	0.0740401	0.999994	-0.157908	2.49845	2.01108	2.09469	0.327549	0.659474
157932	Paucimonas	7.7212	-2.75926	1.63795	-1.68457	0.0920706	0.999359	0.323275	0.729848	0.159932	0.875319	0.400489	0.188343	hupA	Capnocytophaga	Belongs to the bacterial histone-like protein family		L	767.626	1.60279	0.898172	1.7845	0.0743423	0.999994	9.77716	7.73953	10.1355	7.11859	0.981977	0.989279
1752734	Candidatus Kaiserbacteria_un	88.0395	-1.19866	0.711808	-1.68396	0.0921888	0.999359	2.62099	3.27676	1.29904	2.92547	0.370934	0.155316	fliG	Lachnoclostridium	flagellar motor switch protein	ko02030,ko02040,map02030,map02040	N	625.564	3.74279	2.0977	1.78423	0.074386	0.999994	5.44943	9.28967	6.49602	9.27967	0.125178	0.267121
1114981	Piscinibacter	15.4976	1.88366	1.11926	1.68295	0.0923843	0.999359	0.668531	1.0566	1.2176	0.710795	0.387001	0.706262	nlaXM	Spirochaetes	PFAM C-5 cytosine-specific DNA methylase	ko00270,ko01100,ko05206,map00270,map01100,map05206	H	385.194	-2.26898	1.27184	-1.78402	0.0744206	0.999994	6.6332	8.79883	5.45696	8.90538	0.450416	0.174762
1217101	Haloactinopolyspora	31.321	-2.3218	1.37979	-1.68272	0.0924302	0.999359	2.39085	0.576672	1.52281	0.900554	0.878174	0.680838	naoX	Oscillospiraceae	Rhodanese Homology Domain		P	374.461	4.06768	2.28328	1.78151	0.0748298	0.999994	2.89828	7.32268	4.31903	6.84923	0.165463	0.423477
1354809	Keratinibaculum	27.4286	-1.5675	0.932123	-1.68164	0.0926387	0.999359	1.23538	1.63918	0.459173	1.58651	0.373545	0.146853	dfa1	unclassified Clostridiales	Metallo-beta-lactamase superfamily	ko00910,ko01120,map00910,map01120	C	356.379	4.31044	2.42531	1.77727	0.0755236	0.999994	3.82758	7.93427	4.50262	7.55376	0.156561	0.269979
1073987	Halorientalis	7.58641	2.43977	1.45104	1.68139	0.0926867	0.999359	0.157876	0.901796	0.412195	0.581619	0.173863	0.580038	flhB2	Eubacteriaceae	FlhB HrpN YscU SpaS Family		S	110.665	3.69649	2.0802	1.77699	0.0755702	0.999994	1.98343	6.88405	2.97391	6.5527	0.112789	0.182351
1348911	Coprobacter	3669.86	-0.877189	0.522556	-1.67865	0.09322	0.999359	8.47753	7.85105	7.52558	7.69736	0.673896	0.484396	aca4	Oscillospiraceae	Cation transporter/ATPase, N-terminus		P	273.946	-3.52289	1.98356	-1.77604	0.0757265	0.999994	3.13698	5.23914	2.54763	7.01811	0.476151	0.173504
186191	Marinithermus	23.6762	-1.9582	1.1674	-1.6774	0.0934651	0.999359	1.35972	1.48995	0.542952	1.43772	0.553524	0.202823	yhbE	Escherichia	EamA-like transporter family		EG	8.81832	4.33257	2.43965	1.7759	0.07575	0.999994	1.29106	3.28463	1.69902	2.36244	0.461916	0.583716
74201	Verrucomicrobia_un	2329.28	-0.945636	0.56386	-1.67707	0.0935279	0.999359	8.09614	7.0958	6.88124	6.75805	0.722626	0.567839	gldN	Porphyromonadaceae	Gliding motility-associated protein GldN		S	1996.59	-1.56028	0.879452	-1.77415	0.0760377	0.999994	10.1507	11.2687	9.26158	11.3438	0.523329	0.307078
178469	Arenibacter	644.668	-1.33155	0.794108	-1.67679	0.0935835	0.999359	6.43335	4.3938	5.27766	4.45174	0.867231	0.674359	ndpA	Firmicutes	Psort location Cytoplasmic, score		S	7.42308	4.41902	2.49252	1.77291	0.0762433	0.999994	0.635762	3.29348	1.26092	1.84264	0.326633	0.624056
135575	Idiomarina	129.36	-0.957206	0.571059	-1.6762	0.0937	0.999359	3.45767	3.5984	2.31447	3.23134	0.465783	0.284812	ppaX	Bacilli	haloacid dehalogenase-like hydrolase	ko00630,ko01100,ko01110,ko01130,map00630,map01100,map01110,map01130	S	80.6612	4.58201	2.58859	1.77008	0.0767135	0.999994	2.05502	6.11518	2.90437	5.40887	0.194385	0.425514
836	Porphyromonas	15974.8	-0.796287	0.477362	-1.6681	0.0952962	0.999359	10.7983	9.80712	9.93357	9.65152	0.721899	0.58589	cbiT	Lachnoclostridium	precorrin-6B methylase decarboxylase cbiT cbiE K03399 K02191	ko00860,ko01100,map00860,map01100	H	169.965	4.57481	2.58464	1.77	0.0767275	0.999994	3.05912	6.34157	4.83818	6.69439	0.25428	0.55102
2316020	Mediterraneibacter	187.692	2.85645	1.71765	1.663	0.0963132	0.999359	0.63076	3.7644	1.076	3.27843	0.087014	0.223486	tehA	Deferribacteres	Voltage-dependent anion channel		P	43.5069	5.04578	2.85569	1.76692	0.0772417	0.999994	0.639243	4.60942	1.71264	3.12998	0.361927	0.510694
1649485	Pustulibacterium	61.332	-1.19989	0.721707	-1.66257	0.0963977	0.999359	2.65794	2.30669	1.87378	2.34577	0.643547	0.388455	rpoS	Negativicutes	sigma factors are initiation factors that promote the attachment of RNA polymerase to specific initiation sites and are then released	ko02026,ko05111,map02026,map05111	K	103.793	2.52399	1.42904	1.76621	0.0773608	0.999994	3.08403	6.12522	3.83184	5.65783	0.274984	0.354939
109169	Desulfofaba	13.2294	1.75047	1.05534	1.65868	0.0971805	0.999359	0.39482	0.999693	0.95051	0.928685	0.254133	0.595444	yjcF	Lactobacillaceae	Acetyltransferase (GNAT) domain		S	179.216	2.54542	1.44363	1.7632	0.0778662	0.999994	2.95393	6.78263	3.86701	6.4869	0.214528	0.263825
203683	Planctomycetia_un	17.0114	-2.20449	1.32909	-1.65864	0.0971882	0.999359	1.07979	0.663033	0.760492	1.23756	0.702294	0.28382	dnaJ2	Bacteroidia	DnaJ domain protein		O	41.3803	2.92067	1.65836	1.76118	0.0782083	0.999994	1.32221	5.78754	2.08346	5.12931	0.133437	0.219273
153135	Gammaretrovirus	1920.74	2.27406	1.37163	1.65792	0.097334	0.999359	4.54561	1.21351	8.57227	2.52396	0.977751	0.983404	hflC	unclassified Lachnospiraceae	HflC and HflK could regulate a protease		O	404.491	3.6351	2.06541	1.75998	0.0784104	0.999994	4.12957	8.84666	4.90053	8.50265	0.0802429	0.170906
2035349	Oceanispirochaeta	29.8172	-1.45783	0.879905	-1.6568	0.0975594	0.999359	1.52045	1.75473	0.680579	1.75773	0.461816	0.177532	pal	Porphyromonadaceae	Belongs to the ompA family		MU	3189.24	-1.51028	0.858677	-1.75885	0.0786031	0.999994	10.8262	11.9293	10.0132	12.0419	0.525189	0.308145
84406	Virgibacillus	1760.01	-1.02668	0.619792	-1.65649	0.0976232	0.999359	7.64171	6.49749	6.55377	6.33652	0.712973	0.543573	cbiL	Lachnoclostridium	PDGLE domain	ko02010,map02010	P	1137.07	-1.6644	0.947909	-1.75586	0.0791125	0.999994	9.28038	10.4724	8.32855	10.545	0.526447	0.293513
1156568	Methylovirgula	14.6263	-2.49845	1.50853	-1.65621	0.0976788	0.999359	0.739253	0.971571	0.253013	1.25603	0.475998	0.170391	pi112	Bacteria	ATP-dependent DNA helicase activity	ko03420,ko03430,map03420,map03430	L	152.777	4.32385	2.46387	1.75491	0.0792755	0.999994	1.7838	6.97868	2.90662	6.42403	0.0945192	0.207089
225143	Oceanisphaera	10.31	-1.83566	1.10888	-1.65541	0.0978408	0.999359	0.710364	0.704249	0.332179	1.0058	0.544201	0.240677	ytfH	unclassified Lachnospiraceae	HxlR-like helix-turn-helix		K	378.938	3.6915	2.10402	1.7545	0.0793442	0.999994	2.62517	8.04922	3.78524	7.55065	0.089651	0.182912
82984	Pragia	9.53433	-2.49006	1.50436	-1.65523	0.0978786	0.999359	0.518632	0.967603	0.0376907	0.877201	0.362801	0.144572	ymxG	Deferribacteres	Insulinase (Peptidase family M16)		S	57.5055	6.09562	3.47494	1.75416	0.0794023	0.999994	0.862453	5.01756	1.98373	3.20659	0.328793	0.500643
1742983	Occallatibacter	27.4609	-1.33351	0.806942	-1.65254	0.0984236	0.999359	1.73983	1.21818	1.16631	1.5436	0.671912	0.420424	yajQ	Deferribacteres	Protein of unknown function (DUF520)		S	21.0683	4.17218	2.38037	1.75274	0.0796461	0.999994	0.748674	4.45465	1.52961	2.98376	0.249467	0.466798
182899	Persephonella	53.6205	-1.39142	0.842165	-1.65219	0.0984958	0.999359	1.85741	2.51627	1.03822	2.44029	0.390141	0.178028	fadA	Clostridiaceae	Thiolase, C-terminal domain	ko00071,ko00280,ko00281,ko00362,ko00592,ko00642,ko01100,ko01110,ko01120,ko01130,ko01212,map00071,map00280,map00281,map00362,map00592,map00642,map01100,map01110,map01120,map01130,map01212	I	7.36283	5.55162	3.17116	1.75066	0.0800049	0.999994	-0.254437	2.33967	1.35527	1.8274	0.334455	0.657669
2755	Brochothrix	21.8624	1.38123	0.838517	1.64723	0.0995103	0.999359	0.654002	1.71183	1.02359	1.21318	0.163151	0.465485	cscA	Lachnoclostridium	Glycosyl hydrolases family 32	ko00052,ko00500,ko01100,map00052,map00500,map01100	G	217.348	4.86206	2.77805	1.75017	0.0800891	0.999994	1.56352	6.70336	1.93948	5.66253	0.160705	0.244694
61434	Dehalococcoides	51.8741	1.70182	1.0337	1.64633	0.0996955	0.999359	0.678159	2.4282	1.63593	2.40928	0.0744512	0.333212	sfrB	Clostridiaceae	Oxidoreductase	ko00680,ko00720,ko01120,ko01200,map00680,map00720,map01120,map01200	C	281.559	2.84587	1.6261	1.75012	0.0800968	0.999994	4.71231	7.68896	6.03825	8.14995	0.218453	0.323146
1803512	Candidatus Altiarchaeum	3.15832	-2.67626	1.62648	-1.64543	0.0998814	0.999359	0.750363	0.125331	0.0726163	0.138938	0.955104	0.689136	agaD	Erysipelotrichia	Psort location CytoplasmicMembrane, score 10.00	ko00051,ko00052,ko00520,ko01100,ko02060,map00051,map00052,map00520,map01100,map02060	G	112.372	5.07541	2.90067	1.74974	0.0801631	0.999994	1.33018	5.01202	1.96731	4.96092	0.338653	0.381099
2701	Gardnerella	59.5731	1.34324	0.818603	1.6409	0.100819	0.999359	1.62019	2.29108	2.78602	2.23469	0.407035	0.700344	gldK	Porphyromonadaceae	gliding motility-associated lipoprotein GldK		M	2510.87	-1.51888	0.868104	-1.74965	0.0801784	0.999994	10.4967	11.591	9.63815	11.6714	0.527185	0.308746
286801	Segniliparus	8.68297	-2.44533	1.49391	-1.63687	0.101658	0.999359	0.656634	0.583366	0.20616	0.717892	0.67664	0.332749	MA20_10225	Coriobacteriia	molybdopterin binding domain	ko00790,ko01100,map00790,map01100	H	43.1889	3.30544	1.89032	1.74861	0.0803588	0.999994	1.43893	5.17447	2.90821	5.46141	0.222869	0.313409
85079	Thiohalocapsa	26.3159	1.99925	1.22558	1.63127	0.102834	0.999359	0.435984	2.00232	1.03992	1.49028	0.154027	0.403233	degP	Bifidobacteriales	Domain present in PSD-95, Dlg, and ZO-1/2.	ko02020,map02020	O	90.5646	4.382	2.50735	1.74766	0.0805227	0.999994	2.1108	6.86401	3.24725	6.15148	0.111517	0.275736
365032	Aureispira	68.8576	-0.916092	0.563423	-1.62594	0.103962	0.999359	2.85297	2.52684	2.04523	2.41363	0.631744	0.435335	ulaA	Clostridiaceae	PTS system	ko00053,ko01100,ko01120,ko02060,map00053,map01100,map01120,map02060	S	512.563	4.80176	2.75315	1.7441	0.0811421	0.999994	3.6371	7.42457	4.47454	7.81186	0.285705	0.299967
212742	Morococcus	2.5626	-4.20692	2.59234	-1.62283	0.104626	0.999359	0.23046	0.13105	0	0.365702	0.815756	0.34032	frlD	Lachnoclostridium	pfkB family carbohydrate kinase		G	110.741	5.10541	2.92898	1.74307	0.0813215	0.999994	0.390385	5.42148	2.24062	5.04583	0.140972	0.445301
590	Salmonella	824.69	0.917235	0.565709	1.62139	0.104934	0.999359	6.01738	5.03086	6.51119	4.54207	0.710196	0.846271	lpxP	Epsilonproteobacteria	Staphylococcal nuclease homologues		L	14.5222	7.56723	4.34157	1.74297	0.0813386	0.999994	0.0105541	2.9135	1.17607	1.40416	0.456392	0.715403
1752728	Candidatus Falkowbacteria_un	73.7339	1.15944	0.716046	1.61922	0.105399	0.999359	1.39631	3.07386	1.95544	2.69752	0.131777	0.318269	lytS	Lachnoclostridium	HAMP (Histidine kinases, Adenylyl cyclases, Methyl binding proteins, Phosphatases) domain		T	286.295	4.11938	2.36554	1.74141	0.0816111	0.999994	3.16197	7.77801	3.66435	7.24033	0.12608	0.194768
203691	Spirochaetes_un	696.368	-0.983382	0.610337	-1.61121	0.107134	0.999359	5.8964	5.6685	4.85481	5.53785	0.544433	0.385943	plsB	Butyrivibrio	Phosphate acyltransferases	ko00561,ko00564,ko00906,ko01100,ko01110,map00561,map00564,map00906,map01100,map01110	I	16.6873	4.6508	2.67086	1.74131	0.0816292	0.999994	0.963652	4.12621	2.11707	3.59055	0.340061	0.449732
346096	Paludibacter	2553.96	-0.722833	0.448656	-1.61111	0.107156	0.999359	7.94067	7.35327	7.13411	7.18562	0.6653	0.507538	pseB	unclassified Lachnospiraceae	NAD(P)H-binding	ko00520,ko01051,ko01052,map00520,map01051,map01052	M	478.039	-1.72851	0.993669	-1.73953	0.0819419	0.999994	8.09592	9.18654	6.89331	9.00827	0.486271	0.308473
1970189	Marinilabiliales_un	1120.04	-0.870876	0.54181	-1.60735	0.107979	0.999359	6.72668	6.17008	5.79227	6.02884	0.658027	0.506612	MA20_19235	unclassified Clostridiales	Catalyzes the formation of the isocyclic ring in chlorophyll biosynthesis. Mediates the cyclase reaction, which results in the formation of divinylprotochlorophyllide (Pchlide) characteristic of all chlorophylls from magnesium-protoporphyrin IX 13-monomethyl ester (MgPMME)		S	57.9816	3.45712	1.98941	1.73776	0.082253	0.999994	3.15769	5.67278	4.37112	5.59064	0.316664	0.525202
2269381	Mangrovicella	2.48863	3.20894	2.00026	1.60426	0.108657	0.999359	0	0.298332	0.243593	0.230487	0.235156	0.699683	yebE	Coriobacteriia	DUF218 domain		S	188.998	3.22741	1.86022	1.73496	0.0827479	0.999994	3.1006	7.27217	3.64345	7.06246	0.174147	0.20352
81416	Methanofollis	61.7739	-2.00315	1.24898	-1.60384	0.10875	0.999359	2.9381	0.817148	1.96258	1.32079	0.796879	0.684475	cpsIaJ	Porphyromonadaceae	Glycosyltransferase like family 2		M	486.676	4.17713	2.40924	1.7338	0.082954	0.999994	6.92792	8.94783	7.67597	8.72017	0.457226	0.465731
307628	Petrimonas	610.029	-1.07286	0.669181	-1.60324	0.108882	0.999359	6.34486	4.60092	5.40504	4.61274	0.835493	0.639051	mocA	Lachnoclostridium	MobA-like NTP transferase domain	ko00760,ko00790,ko01120,map00760,map00790,map01120	S	183.036	4.5882	2.65175	1.73025	0.0835849	0.999994	2.00143	5.72415	3.16391	5.50701	0.369243	0.538822
2307285	Flavipsychrobacter	55.58	-1.1753	0.739861	-1.58854	0.112165	0.999359	2.69955	2.33154	1.49117	2.0569	0.649828	0.384125	mtnK	Lachnoclostridium	Catalyzes the phosphorylation of methylthioribose into methylthioribose-1-phosphate	ko00270,ko01100,map00270,map01100	F	177.112	4.70919	2.7248	1.72827	0.0839396	0.999994	0.699062	5.9211	2.04296	5.25905	0.134641	0.396415
1817812	Candidatus Wallbacteria_un	35.3035	-1.31855	0.830262	-1.58811	0.112262	0.999359	1.96799	1.90948	0.98682	1.75438	0.488727	0.293672	yyaL	Clostridiaceae	Protein of unknown function, DUF255		O	383.942	4.04822	2.34412	1.72697	0.0841729	0.999994	4.80451	8.05793	5.99533	8.10061	0.22771	0.457034
117743	Flavobacteriia_un	742.568	-0.922873	0.581179	-1.58793	0.112302	0.999359	6.43487	5.28226	5.43552	5.10903	0.720709	0.59032	narC	unclassified Lachnospiraceae	Pyridine nucleotide-disulphide oxidoreductase		C	103.876	4.18111	2.4212	1.72687	0.0841909	0.999994	2.60816	6.13456	3.84637	6.25126	0.232838	0.375479
379074	Sediminitomix	150.615	-0.890124	0.560656	-1.58765	0.112366	0.999359	4.21389	3.11971	3.28282	3.00684	0.765604	0.612239	mqnA	Rikenellaceae	Catalyzes the dehydration of chorismate into 3- (1- carboxyvinyl)oxy benzoate, a step in the biosynthesis of menaquinone (MK, vitamin K2)	ko00130,ko01110,map00130,map01110	S	942.659	2.18678	1.26648	1.72666	0.084229	0.999994	9.15265	8.44661	10.1318	8.11489	0.745925	0.90972
1940143	Dankookia	9.56795	1.93237	1.21775	1.58684	0.112549	0.999359	0.347952	0.573715	1.22428	0.539655	0.438244	0.72385	yisQ	unclassified Lachnospiraceae	MatE		V	1213.66	-1.65147	0.957573	-1.72465	0.0845914	0.999994	9.15288	10.6289	8.20813	10.5963	0.468302	0.263292
157226	Jeotgalibacillus	72.9384	-1.38999	0.877098	-1.58476	0.11302	0.999359	2.65453	2.52307	1.6899	2.67948	0.475337	0.281407	rcsB_2	Bacteria	response regulator		K	34.5954	-3.40758	1.97637	-1.72416	0.0846797	0.999994	3.10347	3.31756	1.99696	4.6116	0.728982	0.291735
715222	Caldicoprobacter	124.702	-1.85618	1.17262	-1.58294	0.113436	0.999359	3.78984	2.2822	2.69528	2.68818	0.650688	0.522712	cspC	Ruminococcaceae	Probable zinc-ribbon domain		K	612.203	2.39148	1.38756	1.72352	0.0847952	0.999994	8.41335	8.04026	9.42559	7.61198	0.693113	0.909146
626	Xenorhabdus	107.22	-1.13814	0.719018	-1.58291	0.113442	0.999359	3.08808	3.35288	1.90024	3.10918	0.460229	0.258992	hemE	Ruminococcaceae	Uroporphyrinogen decarboxylase (URO-D)	ko00860,ko01100,ko01110,map00860,map01100,map01110	H	1207.82	2.01146	1.16731	1.72315	0.0848608	0.999994	9.30051	9.00837	10.1309	8.69517	0.729679	0.875697
200644	Flavobacteriales_un	2176.25	-0.765765	0.486007	-1.57563	0.115112	0.999359	7.73319	7.08097	6.91985	6.94714	0.68064	0.548202	flr	unclassified Clostridiales	Flavin reductase like domain		S	290.195	-1.7223	0.999933	-1.72241	0.0849946	0.999994	7.68165	8.21204	6.90619	8.47974	0.55541	0.366016
256845	Lentisphaerae_un	366.703	-0.878931	0.55912	-1.57199	0.115953	0.999359	4.92931	4.5283	4.22213	4.61448	0.599312	0.459601	pldA	Porphyromonadaceae	Phospholipase A1	ko00564,ko00565,ko00590,ko00591,ko00592,ko01100,ko01110,map00564,map00565,map00590,map00591,map00592,map01100,map01110	M	1686.2	-1.48117	0.860402	-1.72148	0.0851629	0.999994	9.77975	11.0256	8.93807	11.1007	0.515671	0.29726
200940	Thermodesulfobacteria_un	7.43891	2.17028	1.38071	1.57186	0.115984	0.999359	0.0845817	0.757196	0.409697	0.6975	0.182326	0.431235	ydhQ	Escherichia	cellular response to DNA damage stimulus		MU	109.42	4.38401	2.54878	1.72005	0.0854239	0.999994	1.04217	6.0187	3.00809	4.99559	0.105897	0.365359
1076727	Candidatus Photodesmus	10.942	1.91365	1.21819	1.5709	0.116206	0.999359	0.321988	0.414941	1.55648	0.555006	0.60933	0.835063	tagB	Clostridia	Psort location Cytoplasmic, score 8.87		M	581.411	3.67225	2.1364	1.7189	0.0856328	0.999994	5.98033	8.46625	7.60112	9.00395	0.249973	0.468124
1862153	Marinirhabdus	39.2518	-2.03416	1.29545	-1.57024	0.11636	0.999359	1.46984	2.07456	0.439646	2.05492	0.483966	0.154985	XK27_09090	unclassified Lachnospiraceae	Uncharacterized conserved protein (DUF2304)		S	109.976	3.86327	2.2476	1.71884	0.0856433	0.999994	2.47091	6.50518	3.03516	5.76322	0.198064	0.30623
660514	Novispirillum	24.8367	2.73746	1.74446	1.56923	0.116594	0.999359	0.0999513	1.86796	0.436013	1.28953	0.0887993	0.394076	dmpA	Ruminococcaceae	Peptidase family S58		EQ	156.038	4.03173	2.34561	1.71884	0.0856435	0.999994	3.32904	6.75277	4.44087	6.73328	0.238158	0.354187
28048	Acidothermus	4.74599	2.61981	1.67102	1.56779	0.116931	0.999359	0.0471308	0.665167	0.303454	0.362747	0.216378	0.628273	azlD	Clostridiaceae	branched-chain amino acid		E	301.577	3.89792	2.26943	1.71758	0.0858735	0.999994	3.94661	7.99349	5.01376	7.98595	0.139987	0.262088
2225	Methanococcoides	39.9868	-1.35486	0.865	-1.56631	0.117275	0.999359	2.27717	1.9482	1.16066	1.74959	0.650291	0.338965	fixB	Escherichia	Required for anaerobic carnitine reduction. May bring reductant to CaiA	ko00071,ko00280,ko00650,ko01100,ko01110,ko01120,ko01200,ko01212,map00071,map00280,map00650,map01100,map01110,map01120,map01200,map01212	C	12.1702	4.46525	2.60471	1.7143	0.0864739	0.999994	0.128838	3.34324	1.85171	3.01526	0.253227	0.510707
11749	Intracisternal A-particles	603.011	2.34912	1.50017	1.5659	0.117373	0.999359	3.03377	0.593456	6.8635	1.40112	0.972825	0.959865	yecE	Escherichia	Protein of unknown function DUF72		S	9.66425	6.19954	3.62061	1.71229	0.086843	0.999994	0.0698643	2.67079	1.559	1.72961	0.450853	0.667009
202746	Sulfurimonas	111.105	-1.20373	0.770194	-1.56289	0.118078	0.999359	3.28025	3.33663	2.00276	2.95976	0.567244	0.294796	opuAC	Bacteria	Glycine betaine	ko02010,map02010	E	19.1736	-5.84862	3.42261	-1.70882	0.0874845	0.999994	2.31349	0.349964	0.880368	2.795	0.886897	0.499918
1849718	Labilibacter	462.093	-0.931661	0.596774	-1.56116	0.118485	0.999359	5.32289	5.05608	4.31634	4.88658	0.612999	0.413647	pnbA	Bacteroidaceae	Belongs to the type-B carboxylesterase lipase family		I	865.988	-1.41011	0.825787	-1.7076	0.0877105	0.999994	9.20196	9.77042	8.38812	9.91865	0.555492	0.372962
1618113	Saccharicrinis	523.123	-0.921749	0.590713	-1.5604	0.118665	0.999359	6.02343	4.62762	5.02916	4.46285	0.7822	0.636736	epsV	Bacteroidaceae	Psort location Cytoplasmic, score 8.96		S	416.095	-2.23464	1.30911	-1.70699	0.0878247	0.999994	7.4299	8.52512	6.24889	8.57064	0.488759	0.265069
1335631	Frischella	7.27165	-2.12476	1.3627	-1.55923	0.118941	0.999359	0.944553	0.351484	0.302923	0.525896	0.737735	0.500793	dppA	Escherichia	Dipeptide-binding protein of a transport system that can be subject to osmotic shock. DppA is also required for peptide chemotaxis	ko02010,ko02024,ko02030,map02010,map02024,map02030	E	28.4297	3.42778	2.00972	1.7056	0.0880821	0.999994	1.49795	5.0291	2.55594	4.88473	0.204545	0.302306
53634	Acidimicrobium	57.5652	-1.58301	1.01597	-1.55812	0.119204	0.999359	2.73446	2.1125	1.14949	1.60389	0.525985	0.356354	lpxH_2	Bacteroidaceae	Calcineurin-like phosphoesterase superfamily domain		S	446.609	-1.42066	0.83317	-1.70512	0.0881715	0.999994	8.88556	8.7938	7.5715	8.42006	0.821382	0.475167
349	Zoogloea	9.16715	2.10417	1.3531	1.55508	0.119928	0.999359	0.305865	0.805541	0.947749	0.541294	0.28068	0.579476	tenA	Bacteroidia	Catalyzes an amino-pyrimidine hydrolysis reaction at the C5' of the pyrimidine moiety of thiamine compounds, a reaction that is part of a thiamine salvage pathway	ko00730,ko01100,map00730,map01100	K	559.376	-2.29149	1.34434	-1.70455	0.0882781	0.999994	7.53743	9.30538	6.41194	9.57121	0.485942	0.174242
933	Thiomicrospira	43.5741	-1.08894	0.700602	-1.55429	0.120116	0.999359	2.01209	2.2278	1.25267	2.04754	0.513092	0.287325	bglH	Clostridia	Belongs to the glycosyl hydrolase 1 family	ko00010,ko00500,map00010,map00500	G	258.837	4.28403	2.51421	1.70393	0.0883947	0.999994	2.64741	7.28653	3.74002	6.73044	0.11711	0.381208
119044	Filomicrobium	3.92897	2.29263	1.47741	1.55179	0.120712	0.999359	0.0845817	0.467623	0.360869	0.328939	0.250397	0.680541	ligB	Bacteria	DNA ligase that catalyzes the formation of phosphodiester linkages between 5'-phosphoryl and 3'-hydroxyl groups in double-stranded DNA using NAD as a coenzyme and as the energy source for the reaction. It is essential for DNA replication and repair of damaged DNA	ko03030,ko03410,ko03420,ko03430,map03030,map03410,map03420,map03430	L	236.745	3.97824	2.33617	1.70289	0.0885888	0.999994	5.57352	7.52776	7.05497	7.57427	0.329012	0.612501
1653394	Mammarenavirus	19.4523	3.10501	2.00097	1.55175	0.120722	0.999359	0.534923	0.0731398	2.26815	0.134918	0.835063	0.92783	mdsA	Rikenellaceae	Domain of unknown function (DUF4976)	ko00531,ko01100,ko04142,map00531,map01100,map04142	M	1180.31	3.5047	2.06129	1.70024	0.0890855	0.999994	8.07865	3.45276	10.1308	3.3618	0.972405	0.999809
171549	Bacteroidales_un	3.71674e+06	-0.88354	0.569927	-1.55027	0.121077	0.999359	18.5162	16.6651	17.63	16.5785	0.842105	0.721436	yoqW	Bacteroidia	Belongs to the SOS response-associated peptidase family		S	625.776	3.208	1.88736	1.69973	0.0891823	0.999994	7.14378	3.23652	9.12342	3.07417	0.977642	0.99907
102115	Stanieria	10.2319	2.128	1.37308	1.5498	0.12119	0.999359	0.30508	0.632733	0.970146	0.524495	0.366437	0.713403	porV	Porphyromonadaceae	Psort location OuterMembrane, score		I	2189.45	-1.49431	0.879303	-1.69943	0.0892389	0.999994	10.3004	11.3888	9.47386	11.4815	0.528279	0.314654
469	Acinetobacter	3002.92	1.13181	0.730613	1.54912	0.121352	0.999359	7.71333	6.10892	8.81754	6.00002	0.814269	0.909151	axe1-6A_1	Bacteroidaceae	COG NOG04001 non supervised orthologous group	ko00500,ko00511,ko01100,map00500,map00511,map01100	G	431.055	3.59191	2.11648	1.69712	0.0896749	0.999994	3.41172	8.8681	3.72522	7.5678	0.0670605	0.162975
1987749	Marasmitruncus	208.47	2.0742	1.33913	1.54891	0.121402	0.999359	1.41759	3.83271	2.83421	3.92428	0.0702856	0.350503	M1-797	Bacteroidaceae	Belongs to the glycosyl hydrolase 2 family	ko00052,ko00511,ko00600,ko01100,map00052,map00511,map00600,map01100	G	354.237	2.99392	1.76655	1.69478	0.0901176	0.999994	5.77701	8.87656	6.54099	8.3872	0.243163	0.329915
1535192	Desulfocarbo	21.9222	-1.36423	0.882927	-1.54512	0.122317	0.999359	1.09352	1.57294	0.573031	1.54687	0.387993	0.190393	hspR	Epsilonproteobacteria	Transcriptional regulator		K	21.2457	4.16303	2.45847	1.69334	0.0903903	0.999994	0.076353	4.14771	1.04032	3.00161	0.224634	0.37046
181069	Proteocatella	43.6695	1.26382	0.818269	1.5445	0.122466	0.999359	0.892623	2.24605	1.43838	1.97719	0.131876	0.353213	yhfA	Porphyromonadaceae	OsmC-like protein		O	757.775	2.30338	1.36055	1.69298	0.0904595	0.999994	8.73019	8.78753	9.4852	8.39764	0.63423	0.853927
558415	Marinilabiliaceae_un	1087.25	-1.09126	0.707065	-1.54337	0.122741	0.999359	6.77206	6.15832	5.53995	5.98045	0.677731	0.457683	rfbN	Blautia	LPS side chain defect rhamnosyl transferase	ko02025,map02025	S	308.638	3.57289	2.11261	1.69122	0.0907951	0.999994	3.68509	7.92086	4.44304	8.23957	0.143584	0.164889
180162	Cetobacterium	86.2115	-1.17936	0.764483	-1.54269	0.122907	0.999359	2.73677	2.84893	1.76757	2.91528	0.472097	0.258563	pseE	Deferribacteres	Protein of unknown function DUF115		S	69.0478	4.69364	2.777	1.69018	0.0909935	0.999994	1.72515	5.28223	2.87398	4.46483	0.345476	0.471543
209	Helicobacter	57527.5	2.6922	1.74874	1.53951	0.12368	0.999359	5.34022	9.61221	5.10664	7.58948	0.23876	0.329146	rfaF	Escherichia	Glycosyltransferase family 9 (heptosyltransferase)		M	69.1339	4.47785	2.65058	1.68938	0.091146	0.999994	0.300382	5.81713	0.765821	3.63112	0.139112	0.320835
1817910	Candidatus Lloydbacteria_un	13.3922	2.14071	1.3911	1.53887	0.123837	0.999359	0.0845817	1.50826	0.293644	0.975507	0.0564335	0.217899	bioF2	Clostridiaceae	Acetyltransferase (GNAT) domain	ko00780,ko01100,map00780,map01100	S	17.2131	-4.21619	2.4965	-1.68884	0.0912508	0.999994	2.47798	1.7432	1.29224	3.15243	0.867629	0.40745
2109263	Abditibacterium	18.0751	-2.03037	1.31978	-1.53842	0.123945	0.999359	0.727671	1.31834	0.297841	1.38032	0.339857	0.184475	gsiD	Lachnoclostridium	N-terminal TM domain of oligopeptide transport permease C	ko02010,map02010	EP	127.936	4.83366	2.865	1.68714	0.0915763	0.999994	1.30775	5.74914	2.82903	5.55861	0.181873	0.507193
422440	Stenoxybacter	12.6668	-1.77063	1.15162	-1.53751	0.124168	0.999359	0.64145	0.756693	0.28133	1.15436	0.480164	0.19112	galU	Desulfovibrionales	PFAM Nucleotidyl transferase	ko00040,ko00051,ko00052,ko00500,ko00520,ko01100,ko01110,ko01130,map00040,map00051,map00052,map00500,map00520,map01100,map01110,map01130	M	270.651	3.11214	1.84832	1.68376	0.0922278	0.999994	3.94067	8.55381	4.59474	7.97185	0.0998523	0.190228
2025617	Ketobacter	32.3166	1.91413	1.24558	1.53674	0.124358	0.999359	0.860135	1.48664	1.81255	1.34105	0.340419	0.66335	mccC	Lachnoclostridium	Major Facilitator Superfamily		G	158.332	4.06396	2.41646	1.68178	0.0926107	0.999994	2.11358	6.32222	3.16273	6.1568	0.18309	0.339952
49	Polyangiaceae_un	9.52149	-2.07548	1.35096	-1.5363	0.124466	0.999359	0.800872	0.732308	0.167834	0.890804	0.500926	0.191087	oorD	Deferribacteres	4Fe-4S dicluster domain	ko00020,ko00720,ko01100,ko01120,ko01200,map00020,map00720,map01100,map01120,map01200	C	27.3586	4.86807	2.89485	1.68163	0.0926407	0.999994	0.561154	3.91565	1.869	3.8907	0.370405	0.415258
186822	Paenibacillaceae_un	283.721	-1.47516	0.960385	-1.53601	0.124537	0.999359	4.20171	4.33901	3.02445	4.54713	0.423367	0.243785	coaO	Peptococcaceae	exopolysaccharide biosynthesis protein		G	257.617	3.17092	1.88706	1.68035	0.0928893	0.999994	6.83103	7.38842	7.85899	6.54347	0.671959	0.808363
392733	Terriglobus	55.181	-1.32768	0.864716	-1.5354	0.124686	0.999359	2.58338	2.07678	1.60339	2.20813	0.637398	0.399531	wbbM	unclassified Lachnospiraceae	Glycosyl transferase family 8		M	69.1567	3.78942	2.25708	1.6789	0.0931709	0.999994	1.61047	6.44956	3.02071	5.77197	0.0991276	0.343712
351094	Paucisalibacillus	51.0181	2.03316	1.32507	1.53438	0.124936	0.999359	0.32358	2.63447	0.735611	2.21329	0.0406969	0.230395	yhcX	unclassified Lachnospiraceae	Protein of unknown function (DUF3781)		S	466.501	-1.61753	0.964082	-1.67779	0.0933885	0.999994	8.62071	8.99183	7.58538	8.92192	0.70151	0.395991
1254401	Sunxiuqinia	1184.16	-0.958557	0.62515	-1.53332	0.125196	0.999359	7.15266	5.78215	6.10803	5.62258	0.758034	0.638654	yfaS	Clostridia	Large extracellular alpha-helical protein		J	26.4845	3.55152	2.11905	1.676	0.0937389	0.999994	0.524765	4.88376	1.61116	4.79955	0.133177	0.214446
41980	Metallosphaera	4.14543	-2.48247	1.61908	-1.53326	0.125212	0.999359	0.397062	0.15791	0.19844	0.450511	0.818633	0.465684	ykgB	Bacteroidia	Psort location CytoplasmicMembrane, score		S	165.989	-2.56554	1.53107	-1.67565	0.0938061	0.999994	6.45958	6.43768	5.31641	6.69688	0.753104	0.435633
1912503	Candidatus Izimaplasma	73.8895	-1.49414	0.97463	-1.53304	0.125267	0.999359	2.27008	2.60196	1.30558	2.68709	0.41811	0.203121	yoaE	Lachnoclostridium	Molydopterin dinucleotide binding domain		C	192.467	5.60183	3.34764	1.67337	0.0942546	0.999994	0.165618	5.0241	1.12005	3.28736	0.323392	0.569877
504481	Sediminibacterium	121.132	-0.931141	0.607416	-1.53296	0.125287	0.999359	3.57461	3.09755	2.74399	3.05019	0.660639	0.475536	ynjA	Escherichia	peroxiredoxin activity		S	5.2402	4.35333	2.60373	1.67196	0.0945319	0.999994	0.66374	2.45612	1.40524	1.29788	0.525722	0.678112
340096	Tuberibacillus	27.4537	1.61282	1.05483	1.52899	0.126266	0.999359	0.596517	1.57913	1.34979	1.55751	0.158622	0.474709	yaeI	Bacteria	Calcineurin-like phosphoesterase		S	1053.79	-1.84718	1.10731	-1.66817	0.095283	0.999994	9.79921	10.3212	8.32176	9.9093	0.64208	0.360901
1836787	Chthoniobacterales_un	19.0221	-1.90153	1.24566	-1.52652	0.12688	0.999359	1.6591	1.0088	0.271752	0.659766	0.671185	0.425152	yteR_10	Leeuwenhoekiella	Glycosyl Hydrolase Family 88		S	1119.91	2.33455	1.39981	1.66776	0.0953627	0.999994	9.87162	8.03771	10.6001	7.2317	0.897905	0.993381
134549	Spartobacteria_un	43.1601	-1.49768	0.982768	-1.52394	0.127523	0.999359	2.00451	2.23871	0.831763	2.03276	0.438541	0.192641	idi	Paenibacillaceae	Nudix hydrolase		I	135.921	3.43604	2.06159	1.6667	0.0955748	0.999994	2.37976	7.02233	3.12425	6.74042	0.125191	0.159775
873565	Diplorickettsia	4.43485	-2.81773	1.84944	-1.52356	0.12762	0.999359	0.706421	0.349787	0	0.270835	0.636604	0.38872	pbuO	Lachnoclostridium	Xanthine uracil		S	62.5861	4.13711	2.48438	1.66525	0.0958629	0.999994	0.75287	5.56594	1.86027	4.55325	0.145772	0.401939
643701	Marinoscillum	271.972	-1.28466	0.844514	-1.52119	0.128213	0.999359	4.99553	3.36781	3.96894	3.46964	0.821013	0.582815	hybC	Deferribacteres	Nickel-dependent hydrogenase	ko00633,ko01120,map00633,map01120	C	19.9032	4.66462	2.80122	1.66521	0.0958708	0.999994	1.33535	3.91215	2.50112	3.0856	0.398288	0.53658
135618	Methylococcales_un	14.9698	-2.03841	1.34542	-1.51507	0.129754	0.999359	0.822421	1.33156	0.106738	1.09783	0.280779	0.102718	rimI	Firmicutes	This enzyme acetylates the N-terminal alanine of ribosomal protein S18		K	380.491	3.35174	2.0179	1.661	0.0967124	0.999994	4.84911	8.48681	5.95275	8.78955	0.151214	0.251053
1980680	Alterileibacterium	27.9528	1.33455	0.881361	1.51419	0.129977	0.999359	0.582515	1.16418	1.48691	1.49935	0.317674	0.588832	ltaE	unclassified Clostridiales	Beta-eliminating lyase	ko00260,ko01100,ko01110,ko01120,ko01130,ko01230,map00260,map01100,map01110,map01120,map01130,map01230	E	1348.53	-1.77418	1.06841	-1.66059	0.0967957	0.999994	9.46039	10.5936	8.57864	10.875	0.529483	0.296193
155862	Methanothermococcus	1.88478	-3.21827	2.12888	-1.51172	0.130605	0.999359	0.22394	0.10466	0.0349255	0.245334	0.802499	0.401812	MA20_27905	Clostridiaceae	AMP-binding enzyme	ko00061,ko00071,ko00130,ko01100,ko01110,ko01212,ko02024,ko03320,ko04146,ko04216,ko04714,ko04920,map00061,map00071,map00130,map01100,map01110,map01212,map02024,map03320,map04146,map04216,map04714,map04920	IQ	161.016	6.05922	3.66024	1.65542	0.0978402	0.999994	-0.461468	5.94335	0.289423	3.24703	0.110478	0.462655
11632	Retroviridae_un	232.337	2.32552	1.53863	1.51142	0.130681	0.999359	2.08893	0.373492	5.4743	0.818753	0.973916	0.954807	rocF	Bacteroidaceae	COG0010 Arginase agmatinase formimionoglutamate hydrolase arginase family	ko00220,ko00330,ko01100,ko01110,ko01130,ko01230,ko05146,map00220,map00330,map01100,map01110,map01130,map01230,map05146	E	568.782	-1.76519	1.06736	-1.65379	0.0981706	0.999994	8.92023	9.04723	7.74614	8.94897	0.655782	0.402363
94695	Methanosarcinales_un	70.1865	1.02626	0.680469	1.50817	0.131512	0.999359	2.07582	2.65271	2.70824	2.3548	0.345907	0.534316	traD	unclassified Lachnospiraceae	Domain of unknown function DUF87		U	13.6158	3.98341	2.41503	1.64942	0.099061	0.999994	2.56219	3.10195	2.70898	1.74861	0.740332	0.835275
1097466	Defluviimonas	32.5714	-1.4511	0.962187	-1.50812	0.131523	0.999359	1.91321	2.01034	0.463126	1.52469	0.452625	0.217965	tvaI	Lachnoclostridium	Belongs to the glycosyl hydrolase 13 family	ko00052,ko00500,ko01100,map00052,map00500,map01100	G	509.433	3.46529	2.10205	1.64853	0.0992445	0.999994	4.52086	8.76851	5.15878	8.83475	0.121499	0.170578
2211268	Candidatus Riflemargulisbacteria_un	25.7207	-1.55344	1.03105	-1.50666	0.131898	0.999359	1.25637	1.94502	0.279021	1.51099	0.331757	0.109825	Dcc	Bacteroidaceae	Domain of unknown function	ko00500,ko00520,ko01100,map00500,map00520,map01100	G	2029.06	3.11329	1.88936	1.6478	0.0993938	0.999994	8.79704	6.06535	10.8485	5.9742	0.825074	0.997839
106589	Cupriavidus	317.09	-0.726651	0.482346	-1.50649	0.131941	0.999359	5.03123	4.32895	4.33282	4.24004	0.69479	0.544697	rgpB	Bacilli	Glycosyl transferase family 2		S	754.007	-1.64617	0.999788	-1.64652	0.0996571	0.999994	9.02291	9.71191	8.0853	9.74209	0.560305	0.343945
1209946	Roseicitreum	10.5927	-1.78242	1.18371	-1.50579	0.132121	0.999359	0.819498	0.476033	0.417354	0.763289	0.742628	0.445947	pi136	Ruminococcaceae	Caudovirus prohead serine protease		S	244.735	-2.21361	1.34469	-1.64618	0.0997266	0.999994	5.91017	6.76115	5.32782	7.53898	0.601138	0.305656
510690	Sneathiella	15.4187	-1.55071	1.03238	-1.50208	0.133077	0.999359	1.37744	1.23368	0.359239	0.829628	0.588204	0.351197	pssJ	Bacteroidaceae	Glycosyltransferase, group 2 family protein		M	1013.85	-1.50659	0.91526	-1.64608	0.0997468	0.999994	9.58355	10.15	8.78923	10.304	0.560415	0.362706
57495	Dermacoccus	14.5279	1.466	0.976789	1.50083	0.133399	0.999359	0.51267	1.02758	1.17249	0.960552	0.31331	0.607544	gspO	Bacteria	aspartic-type endopeptidase activity		NOU	342.738	3.0933	1.87952	1.64579	0.0998062	0.999994	3.43005	8.23737	4.13448	8.20725	0.0926868	0.127243
75905	Thermocrinis	20.3265	1.54167	1.02774	1.50006	0.133598	0.999359	0.568484	1.48346	0.98464	1.24335	0.187318	0.462774	ycbK	Bacteria	Peptidase M15		S	16.1487	4.35228	2.64629	1.64467	0.100038	0.999994	1.23826	2.99	2.45271	2.18466	0.530905	0.646018
568987	Candidatus Hamiltonella	6.50457	2.20748	1.473	1.49863	0.133969	0.999359	0.0785108	1.0047	0.169749	0.434784	0.0863198	0.427599	dgkA	Ruminococcaceae	Acid phosphatase homologues	ko00550,ko00561,ko00564,ko01100,ko01110,ko04070,ko04072,ko05231,map00550,map00561,map00564,map01100,map01110,map04070,map04072,map05231	I	438.426	-1.43794	0.874475	-1.64435	0.100104	0.999994	8.11684	9.01265	7.27075	9.11175	0.543403	0.337053
1206748	Nitrolancea	10.2927	1.72988	1.15462	1.49822	0.134075	0.999359	0.528792	0.991078	0.693603	0.688111	0.261835	0.570782	htpX	Bacteria	metalloendopeptidase activity		O	352.855	2.84533	1.73044	1.64428	0.100118	0.999994	6.93551	8.71099	7.7992	8.16525	0.464528	0.641916
1333716	Schleiferia	155.627	-1.03754	0.692783	-1.49765	0.134225	0.999359	3.71918	3.88738	2.31642	3.34029	0.527539	0.282167	pssF	unclassified Lachnospiraceae	Glycosyltransferase like family 2		M	170.64	3.61572	2.19907	1.64421	0.100133	0.999994	2.93758	7.52568	3.87394	7.33191	0.118559	0.192758
1341118	Luminiphilus	5.20303	-2.22035	1.48327	-1.49693	0.134413	0.999359	0.347966	0.413653	0.170864	0.631252	0.542548	0.249438	yibQ	Rhodospirillales	protein conserved in bacteria		S	96.9573	4.18453	2.54529	1.64403	0.10017	0.999994	2.20271	6.8121	3.08544	5.57539	0.14517	0.384449
191	Azospirillum	30420.4	1.57923	1.0552	1.49662	0.134492	0.999359	8.78575	11.3046	8.67973	9.519	0.145861	0.35804	repA	Clostridia	Replication initiator protein A		S	291.023	3.41751	2.08095	1.64228	0.100532	0.999994	3.91183	7.60659	5.45965	8.19226	0.183856	0.281807
651456	Kosmotoga	23.3138	-1.70927	1.1442	-1.49386	0.135212	0.999359	1.22052	1.31466	0.556631	1.39357	0.466246	0.260778	lamA	Bacteroidia	hydrolase, family 16		G	471.578	-1.85556	1.13107	-1.64053	0.100894	0.999994	7.8418	9.26625	6.56941	8.96995	0.495952	0.262499
635	Edwardsiella	35.2956	-1.1937	0.799102	-1.49381	0.135226	0.999359	1.47221	1.89886	1.07513	2.07875	0.442013	0.214824	fdxA	Negativicutes	4Fe-4S binding domain		C	107.717	2.52003	1.5373	1.63926	0.101159	0.999994	2.76964	6.73116	3.33027	6.16919	0.173736	0.240277
82978	Budvicia	9.95677	-1.86227	1.24667	-1.49379	0.13523	0.999359	0.614228	0.972764	0.106738	0.915183	0.322534	0.144274	xylG	Lachnoclostridium	ATPases associated with a variety of cellular activities	ko02010,map02010	G	574.839	3.98451	2.43336	1.63745	0.101536	0.999994	4.4133	8.94076	4.79638	8.22728	0.115059	0.206323
206389	Rhodocyclales_un	57.8406	-1.09937	0.736486	-1.49272	0.135511	0.999359	1.9559	2.61762	1.29315	2.54078	0.384158	0.182062	kilA	Bacteroidia	Psort location Cytoplasmic, score 8.96		K	135.407	3.54368	2.16984	1.63315	0.102437	0.999994	4.91293	6.78508	6.23064	6.74558	0.349442	0.540162
1154	Spirulina	20.7849	-1.49961	1.00651	-1.48991	0.136247	0.999359	1.69036	1.11364	0.773491	1.01549	0.605924	0.426078	pseC	unclassified Lachnospiraceae	DegT/DnrJ/EryC1/StrS aminotransferase family	ko00520,map00520	E	582.299	-1.5568	0.954746	-1.63059	0.102976	0.999994	8.21284	9.46703	7.12518	9.29547	0.474647	0.300555
1817922	Candidatus Vogelbacteria_un	9.81425	-1.76715	1.18609	-1.48989	0.136252	0.999359	0.777319	0.837428	0.169749	0.70329	0.519076	0.276977	pseI	Butyrivibrio	SAF	ko00520,ko01100,map00520,map01100	M	449.826	-1.52349	0.936038	-1.62759	0.103611	0.999994	7.8607	9.12704	6.8038	8.93717	0.481293	0.3053
2071	Saccharothrix	151.864	-0.897261	0.603179	-1.48755	0.136869	0.999359	3.90583	3.20394	3.29715	3.3527	0.672904	0.49114	yaeR	Escherichia	metal ion binding		E	32.5437	2.85449	1.7542	1.62723	0.103688	0.999994	2.12531	4.28743	3.69745	4.6401	0.406438	0.494229
332102	Fluviicola	316.761	-1.15137	0.774735	-1.48614	0.137241	0.999359	4.74379	4.53108	3.54202	4.43159	0.593857	0.381314	vsr	Neisseriales	May nick specific sequences that contain T G mispairs resulting from m5C-deamination		L	1504.15	-1.38392	0.850831	-1.62655	0.103833	0.999994	9.57164	10.8195	8.85678	10.9646	0.518105	0.30664
1004301	Flavihumibacter	241.411	-0.776533	0.522902	-1.48504	0.137532	0.999359	4.74042	3.75078	4.09781	3.77555	0.713766	0.594056	B	Lachnoclostridium	AAA domain		S	615.254	4.14764	2.55024	1.62637	0.103871	0.999994	4.24106	8.96221	5.14612	8.15267	0.108495	0.273602
1862	Dermatophilus	11.1775	-1.72592	1.16367	-1.48316	0.138031	0.999359	1.04342	1.06873	0.26667	0.619445	0.537688	0.337312	sacB	Bacteroidia	Stealth protein CR2, conserved region 2		M	315.429	-2.82533	1.7388	-1.62488	0.104188	0.999994	7.51098	7.72664	6.70509	8.14379	0.730637	0.423819
379070	Gilvibacter	30.7901	-1.38412	0.93419	-1.48163	0.138439	0.999359	1.66364	1.74832	0.861505	1.68125	0.549226	0.270663	bisC	Escherichia	This enzyme may serve as a scavenger, allowing the cell to utilize biotin sulfoxide as a biotin source. It reduces a spontaneous oxidation product of biotin, D-biotin D-sulfoxide (BSO or BDS), back to biotin. Also exhibits methionine-(S)-sulfoxide (Met-S-SO) reductase activity, acting specifically on the (S) enantiomer in the free, but not the protein-bound form. It thus plays a role in assimilat…	ko00780,ko00920,ko01100,ko02020,map00780,map00920,map01100,map02020	C	193.551	6.24322	3.85531	1.61938	0.105365	0.999994	1.20909	4.56338	2.05112	3.45008	0.511555	0.692594
268408	Rhodovarius	11.4086	-1.91987	1.29588	-1.48151	0.13847	0.999359	1.24682	0.645632	0.354412	0.720566	0.609363	0.395828	cobK	Oscillospiraceae	Tetrapyrrole (Corrin/Porphyrin) Methylases	ko00860,ko01100,ko01110,ko01120,map00860,map01100,map01110,map01120	H	406.508	3.31517	2.04784	1.61886	0.105477	0.999994	4.61144	8.22444	5.75396	8.50841	0.229078	0.273739
238783	Pseudorhodobacter	18.7	1.34389	0.907232	1.4813	0.138526	0.999359	0.766695	1.30191	1.232	1.24459	0.262728	0.541457	selB	Lachnoclostridium	Psort location Cytoplasmic, score 9.98		J	400.422	4.03744	2.49414	1.61877	0.105497	0.999994	3.51266	7.61874	4.5604	7.04881	0.205804	0.453383
1434050	Zhongshania	5.68286	2.14092	1.44641	1.48016	0.13883	0.999359	0.213139	0.331264	0.887658	0.284011	0.508496	0.733801	dppX	Porphyromonadaceae	WD40-like Beta Propeller Repeat		U	2569.79	-1.88689	1.16897	-1.61415	0.106495	0.999994	10.7832	11.1382	9.68343	11.1666	0.635543	0.377393
2147	Acholeplasma	253.669	-1.17518	0.794357	-1.47942	0.139029	0.999359	3.368	4.47077	2.41151	4.54641	0.262364	0.104866	Z012_08985	Porphyromonadaceae	Pfam:TPM		S	20.2606	2.8694	1.77979	1.61221	0.106915	0.999994	0.899433	4.43104	1.88221	4.25185	0.24293	0.30597
660628	Insolitispirillum	6.98915	2.55758	1.73148	1.4771	0.139648	0.999359	0.0243347	0.912662	0.167834	0.676586	0.0760711	0.352156	xerD	Oscillospiraceae	Phage integrase SAM-like domain		L	485.537	3.52822	2.18873	1.612	0.106963	0.999994	5.15255	9.06177	6.14993	9.07239	0.126354	0.245433
397864	Barnesiella	7886.9	-0.86904	0.590212	-1.47242	0.140908	0.999359	9.53867	8.94804	8.62571	8.82777	0.662457	0.492661	xkdA	Deferribacteres	IrrE N-terminal-like domain		K	23.8429	2.87155	1.78229	1.61116	0.107145	0.999994	2.61065	4.23699	3.87451	4.4857	0.5422	0.527308
1524214	Vulgatibacter	13.1315	1.32111	0.898052	1.47109	0.141267	0.999359	0.60549	1.14316	0.935256	0.859515	0.299689	0.619512	yitJ	Clostridia	homocysteine S-methyltransferase	ko00270,ko00450,ko00670,ko00720,ko01100,ko01110,ko01120,ko01200,ko01230,ko01523,map00270,map00450,map00670,map00720,map01100,map01110,map01120,map01200,map01230,map01523	H	77.544	4.12399	2.56131	1.61011	0.107374	0.999994	2.32787	6.14052	4.20598	6.17733	0.175268	0.503049
561555	Zhouia	41.51	-1.17924	0.801629	-1.47105	0.141278	0.999359	2.02785	2.19694	1.04256	1.94057	0.514216	0.271919	ytfQ	Oscillospiraceae	Periplasmic binding proteins and sugar binding domain of LacI family	ko02010,ko02030,map02010,map02030	G	21.5507	3.724	2.3134	1.60975	0.107452	0.999994	1.89387	4.77307	2.57168	3.92817	0.301813	0.535609
1970190	Salinivirgaceae_un	192.884	-1.22406	0.832781	-1.46984	0.141604	0.999359	3.8769	3.95065	2.64615	3.85157	0.550912	0.298664	yhhY	unclassified Lachnospiraceae	Acetyltransferase (GNAT) domain		K	99.1106	2.44544	1.51981	1.60905	0.107606	0.999994	3.17253	5.80308	4.43174	6.02235	0.327795	0.417186
795747	Ignavibacteria_un	381.764	-0.717007	0.487915	-1.46953	0.141689	0.999359	5.03835	4.85472	4.21643	4.66244	0.583774	0.423235	yjbR	Blautia	YjbR		L	287.471	1.26562	0.786836	1.60849	0.107727	0.999994	6.93027	8.1382	7.66647	8.04255	0.498523	0.613992
137583	Thalassomonas	22.5693	-1.54177	1.04925	-1.4694	0.141724	0.999359	1.2793	1.38588	0.479526	1.49393	0.415763	0.197071	ykfB	Bacteroidaceae	Belongs to the mandelate racemase muconate lactonizing enzyme family		M	577.487	2.91761	1.81497	1.60752	0.10794	0.999994	6.75181	9.2032	7.61483	9.25565	0.283284	0.360901
1205	Trichodesmium	21.1091	-1.50747	1.02659	-1.46842	0.141989	0.999359	1.35505	1.34778	0.696389	1.28198	0.589527	0.34108	ramA	Clostridiaceae	Nitrilase cyanide hydratase and apolipoprotein N-acyltransferase	ko00380,ko00460,ko00627,ko00643,ko00910,ko01120,map00380,map00460,map00627,map00643,map00910,map01120	S	1903.71	1.57673	0.981858	1.60586	0.108304	0.999994	10.6664	8.42607	11.4031	8.0236	0.982606	0.991658
1912215	Acidipropionibacterium	35.8315	1.201	0.818048	1.46812	0.14207	0.999359	1.04206	1.85805	1.97626	1.8237	0.305376	0.555243	cmeB	Epsilonproteobacteria	Efflux pump membrane transporter	ko01501,ko01503,map01501,map01503	V	338.233	3.87297	2.41228	1.60552	0.108379	0.999994	0.942705	7.94807	1.37089	6.22913	0.0373045	0.121499
1937999	Hugenholtzia	47.251	-1.42207	0.969378	-1.46699	0.142378	0.999359	1.82796	2.50089	0.735134	2.14332	0.403762	0.166523	nikD	Deferribacteres	ABC transporter	ko02010,ko02024,map02010,map02024	EP	7.33526	7.31509	4.55659	1.60539	0.108409	0.999994	0.15523	2.38051	1.4138	0.971321	0.46208	0.752393
187	Aquaspirillum	6.70723	2.04172	1.39298	1.46572	0.142724	0.999359	0.0999513	0.697248	0.555954	0.609869	0.18583	0.524597	yihN	Clostridiaceae	Major Facilitator Superfamily		G	148.569	4.42327	2.75938	1.60299	0.108937	0.999994	1.39377	5.64451	2.25513	5.14616	0.306449	0.413439
1408194	Endomicrobium	26.4669	1.57458	1.07696	1.46206	0.143725	0.999359	0.554472	1.67599	1.48002	1.60927	0.161829	0.42945	dmsA	Spirochaetes	Belongs to the prokaryotic molybdopterin-containing oxidoreductase family	ko00920,map00920	C	46.3622	3.48012	2.17155	1.6026	0.109023	0.999994	2.0799	5.96151	2.49097	5.51289	0.190269	0.228203
1813606	Balneolaceae_un	14.1425	-1.75639	1.20617	-1.45617	0.145346	0.999359	0.919637	1.01235	0.328068	1.06129	0.506943	0.285209	fixC	Escherichia	Could be part of an electron transfer system required for anaerobic carnitine reduction		C	11.9622	3.72166	2.32269	1.60231	0.109087	0.999994	0.041504	4.0632	0.761283	3.02205	0.183842	0.302853
648799	Thermotalea	60.218	-2.04763	1.4065	-1.45583	0.14544	0.999359	2.426	1.69756	1.64582	2.15785	0.534746	0.37176	ligT	Escherichia	Hydrolyzes RNA 2',3'-cyclic phosphodiester to an RNA 2'- phosphomonoester	ko00760,map00760	J	17.8822	2.98782	1.86734	1.60004	0.109589	0.999994	1.50541	4.61254	2.29463	4.03391	0.257398	0.362036
984996	Mobilicoccus	14.4322	1.80465	1.24091	1.45429	0.145865	0.999359	0.246182	0.79613	0.951937	1.02843	0.276217	0.510083	cps3B	Bacteroidaceae	Glycosyl transferase family group 2		S	52.8048	-3.5629	2.22866	-1.59868	0.109892	0.999994	2.93649	4.35675	1.74405	5.54934	0.497087	0.202262
1774589	Lunatimonas	76.7746	-0.846292	0.582845	-1.452	0.146501	0.999359	3.22525	2.35353	2.42414	2.28045	0.731751	0.581923	hypF	Porphyromonadaceae	Acylphosphatase		O	1014.6	-2.0861	1.30543	-1.59801	0.11004	0.999994	9.62228	10.1586	8.01757	9.35369	0.636528	0.346188
1853230	Crocinitomicaceae_un	255.704	-0.985724	0.679069	-1.45158	0.146618	0.999359	4.39877	4.19551	3.45563	4.12787	0.607511	0.377579	pfs	unclassified Lachnospiraceae	Catalyzes the irreversible cleavage of the glycosidic bond in both 5'-methylthioadenosine (MTA) and S- adenosylhomocysteine (SAH AdoHcy) to adenine and the corresponding thioribose, 5'-methylthioribose and S-ribosylhomocysteine, respectively	ko00270,ko01100,ko01230,map00270,map01100,map01230	F	636.069	1.93296	1.20976	1.5978	0.110087	0.999994	9.13635	7.58256	9.80648	6.88236	0.895197	0.989471
2023203	Pithoviridae_un	7.41364	2.25458	1.55405	1.45078	0.146842	0.999359	0.180672	0.289595	1.05546	0.486034	0.475668	0.770365	crnA	Clostridia	PFAM Creatinine amidohydrolase	ko00330,map00330	S	579.293	2.93818	1.8406	1.59632	0.110418	0.999994	7.402	9.048	8.76002	9.17015	0.533284	0.68067
468	Moraxellaceae_un	128.685	-1.16299	0.801965	-1.45017	0.147011	0.999359	4.08927	2.31658	3.17854	2.42385	0.863198	0.678392	traL	Gammaproteobacteria	Conjugal transfer protein TraL		S	17.1564	3.26611	2.04636	1.59606	0.110476	0.999994	1.28048	4.28073	2.31267	3.76112	0.292679	0.401201
244825	Anaerospora	33.1816	1.47781	1.01957	1.44945	0.147212	0.999359	0.64328	1.70446	1.47788	1.89597	0.171813	0.444195	wcaK	Escherichia	slime layer organization		S	15.1212	5.27603	3.30623	1.59578	0.110537	0.999994	-0.126189	2.60653	1.8829	1.32352	0.458949	0.644938
1379697	candidate division Zixibacteria_un	239.958	-0.839291	0.580338	-1.44621	0.148118	0.999359	4.25547	4.17641	3.42296	4.09822	0.540994	0.379364	ureE	Bacteroidia	UreE urease accessory protein, C-terminal domain		O	568.202	-1.29322	0.811231	-1.59414	0.110904	0.999994	7.79511	9.49216	7.06981	9.57186	0.48556	0.261323
46352	Agrococcus	27.7619	-1.14027	0.788907	-1.44538	0.148352	0.999359	1.72858	1.49639	1.05535	1.61009	0.618223	0.346734	cytX	Lachnoclostridium	Psort location CytoplasmicMembrane, score 10.00		F	149.501	4.59492	2.88315	1.59371	0.111	0.999994	0.712129	5.90643	2.3721	5.84638	0.107223	0.382959
167639	Ilyobacter	19.8297	1.50469	1.04146	1.44479	0.148518	0.999359	0.243102	1.71716	0.554012	1.43217	0.0603015	0.210262	modE	Betaproteobacteria	TOBE domain		H	54.2835	3.88262	2.43736	1.59296	0.111168	0.999994	0.909122	5.48869	2.08142	4.87265	0.141656	0.293499
1819803	Candidatus Desantisbacteria_un	42.3352	-1.14479	0.792793	-1.44399	0.148742	0.999359	1.79566	2.15075	1.12429	2.08516	0.458774	0.236313	omp11	Bacteroidia	Has lipid A 3-O-deacylase activity. Hydrolyzes the ester bond at the 3 position of lipid A, a bioactive component of lipopolysaccharide (LPS), thereby releasing the primary fatty acyl moiety		M	609.455	3.1161	1.95629	1.59286	0.111191	0.999994	7.6896	6.68108	9.26551	6.40085	0.622279	0.983946
1647175	Aestuariispira	14.0461	-1.77056	1.2264	-1.4437	0.148822	0.999359	1.13452	1.17495	0.19844	0.854283	0.417879	0.225073	trmA	Bifidobacteriales	Belongs to the class I-like SAM-binding methyltransferase superfamily. RNA M5U methyltransferase family		J	59.4437	3.90586	2.45235	1.5927	0.111228	0.999994	1.8198	5.91871	2.69741	4.98912	0.196149	0.352765
28221	Deltaproteobacteria_un	3635.27	-0.931476	0.645914	-1.44211	0.149273	0.999359	8.21592	7.95785	7.35763	7.96595	0.545358	0.417218	bglF	Bacillus	phosphotransferase system	ko00010,ko00500,ko00520,ko02060,map00010,map00500,map00520,map02060	G	217.233	3.61886	2.27274	1.59229	0.111319	0.999994	1.42407	6.99248	2.59593	6.58489	0.066705	0.185374
1902583	Candidatus Desulfofervidus	14.3195	-1.60769	1.11613	-1.44042	0.149749	0.999359	0.648103	0.973876	0.332179	1.23336	0.385116	0.174557	dinD	Bacteroidia	DNA-damage-inducible protein D		S	551.074	-1.80774	1.13555	-1.59195	0.111396	0.999994	8.33025	9.59788	7.02595	9.1716	0.490811	0.281233
1913651	Krischvirus	6.18773	-2.99164	2.07936	-1.43873	0.150227	0.999359	0.10797	0.337575	0	0.882518	0.421747	0.24233	ydfH1	Lachnoclostridium	FCD		K	93.9583	3.83554	2.41306	1.58949	0.11195	0.999994	1.5255	4.73147	2.86196	4.7647	0.394527	0.480596
481	Neisseriaceae_un	69.0773	-1.19611	0.831971	-1.43768	0.150525	0.999359	2.08375	2.88479	1.09683	2.8088	0.324848	0.130356	cckA	Myxococcales	His Kinase A (phosphoacceptor) domain		T	71.6363	4.31907	2.72095	1.58734	0.112436	0.999994	0.445658	6.18097	1.42222	4.61549	0.0840444	0.274491
74385	Gracilibacillus	109.656	-1.67332	1.16392	-1.43765	0.150533	0.999359	3.0447	2.69682	2.11329	3.00902	0.524531	0.310996	ybfF	Gammaproteobacteria	Alpha beta hydrolase		S	19.7755	3.14102	1.98307	1.58392	0.113212	0.999994	0.782297	4.28528	1.93272	4.1438	0.266054	0.335084
1649503	Terrimicrobium	7.71749	-1.83668	1.27785	-1.43732	0.150626	0.999359	0.768887	0.381321	0.384409	0.565427	0.790862	0.519472	yocS	Bacteroidia	Bile acid		S	255.242	2.57721	1.62744	1.5836	0.113286	0.999994	5.27334	6.42035	6.83376	6.92979	0.470572	0.606881
156973	Dysgonomonas	9641.59	-0.721136	0.503905	-1.4311	0.152403	0.999359	10.1473	8.81425	9.41604	8.71443	0.766398	0.654985	rnj	unclassified Clostridiales	An RNase that has 5'-3' exonuclease and possibly endonuclease activity. Involved in maturation of rRNA and in some organisms also mRNA maturation and or decay	ko03018,map03018	S	1132.17	3.87597	2.44786	1.58341	0.113328	0.999994	6.37428	10.4135	7.09337	10.2096	0.115332	0.217536
647744	Indibacter	111.744	-0.919134	0.642476	-1.43061	0.152541	0.999359	3.76942	2.4192	3.26604	2.64776	0.773902	0.632108	rapA	Clostridia	helicase		L	85.7325	3.43736	2.17268	1.58209	0.11363	0.999994	3.13365	6.57191	4.41567	5.95893	0.209673	0.477683
529881	Candidatus Aquiluna	8.38882	2.33116	1.62968	1.43044	0.15259	0.999359	0.03138	1.02662	0.239912	0.75038	0.0729966	0.311161	lmrB	Lactobacillaceae	Major facilitator Superfamily		EGP	32.1807	3.52262	2.22667	1.58202	0.113646	0.999994	1.98424	5.19001	2.83114	4.65651	0.259367	0.347172
1648517	Mesocricetibacter	7.03528	-2.04753	1.43168	-1.43016	0.152672	0.999359	1.011	0.467623	0.20579	0.422316	0.628537	0.418276	xylR1	Clostridia	beta-galactosidase		G	125.18	3.64554	2.30515	1.58148	0.113769	0.999994	1.57844	7.10776	2.73696	6.97795	0.0637923	0.127557
1813600	Candidatus Tenderia	5.569	2.31016	1.61838	1.42746	0.153448	0.999359	0.03138	0.640826	0.226065	0.639552	0.152638	0.365049	pgm3	Butyrivibrio	Histidine phosphatase superfamily (branch 1)	ko00010,ko00260,ko00680,ko01100,ko01110,ko01120,ko01130,ko01200,ko01230,ko04922,ko05230,map00010,map00260,map00680,map01100,map01110,map01120,map01130,map01200,map01230,map04922,map05230	G	64.8991	3.19207	2.01877	1.58119	0.113834	0.999994	1.0207	5.70872	2.00355	5.04282	0.172738	0.247552
244364	Methylohalobius	10.7743	-2.12644	1.49011	-1.42704	0.153568	0.999359	1.04969	0.585542	0.364918	0.791067	0.514117	0.276613	hypD	Porphyromonadaceae	Hydrogenase formation hypA family		O	526.411	-2.24334	1.41936	-1.58053	0.113985	0.999994	8.72069	9.21596	7.02656	8.37002	0.703834	0.343494
81463	Anaeromusa	14.1932	1.90262	1.3347	1.42551	0.15401	0.999359	0.203703	0.754269	1.08546	1.13534	0.218362	0.545987	XK27_10540	Bacteria	Plasmid stabilization system		D	182.556	3.39568	2.14903	1.5801	0.114085	0.999994	2.81359	7.15015	3.85674	6.90416	0.139741	0.273192
2085	Mycoplasmatales_un	8.62728	1.71069	1.20069	1.42475	0.154229	0.999359	0.327453	0.558851	1.06826	0.557611	0.403134	0.648407	fdhE	Bacteria	ferric iron binding		O	12.0876	4.38808	2.7774	1.57992	0.114125	0.999994	1.18866	3.33048	2.14044	2.51014	0.445971	0.5812
74032	Antarctobacter	5.05569	-2.11756	1.4891	-1.42204	0.155014	0.999359	0.322422	0.37875	0.131674	0.625527	0.57012	0.280878	mltB	unclassified Burkholderiales	Lytic murein transglycosylase B		M	79.094	3.61461	2.28806	1.57977	0.11416	0.999994	1.70152	6.52673	2.69452	6.04537	0.105049	0.213202
1465824	Timonella	3.38291	-2.78223	1.9566	-1.42197	0.155035	0.999359	0.498148	0.195525	0.0349255	0.343213	0.657101	0.41735	gca	Clostridia	GDP-mannose 4,6 dehydratase	ko00051,ko00052,ko00520,ko01100,map00051,map00052,map00520,map01100	GM	23.6577	3.40344	2.1564	1.5783	0.114497	0.999994	1.12868	3.77649	2.47331	3.8963	0.347487	0.458497
1936272	Candidatus Heimdallarchaeota_un	33.3462	-1.3118	0.923552	-1.42039	0.155495	0.999359	1.33584	1.76892	0.72652	2.04586	0.407829	0.145795	fliF	Ruminococcaceae	Flagellar M-ring protein	ko02040,map02040	N	734.144	3.82808	2.42599	1.57795	0.114578	0.999994	5.84257	9.60784	6.68339	9.52135	0.143693	0.263921
288021	Kordiimonas	19.8402	-1.42031	1.00133	-1.41842	0.156068	0.999359	1.31549	1.13481	0.815525	1.3263	0.637893	0.355528	lpg2	Bacteroidia	Glycosyl transferases group 1	ko00561,ko01100,map00561,map01100	M	1026.57	2.41291	1.52966	1.57741	0.1147	0.999994	8.8076	9.46585	10.0445	9.11588	0.589624	0.871704
1763531	Confluentibacter	30.9163	-1.13349	0.799263	-1.41817	0.15614	0.999359	2.00819	1.56355	1.17321	1.53221	0.674425	0.434706	alsT	Betaproteobacteria	amino acid carrier protein		E	97.3843	2.92619	1.85587	1.57672	0.114859	0.999994	1.07741	6.52088	1.63069	5.9235	0.0995788	0.113759
1234	Nitrospira	195.37	-0.95782	0.675436	-1.41808	0.156169	0.999359	4.24319	3.7434	3.27215	3.65453	0.588006	0.45851	eutH	Clostridiaceae	ethanolamine utilization protein		E	46.1121	3.62718	2.30166	1.5759	0.115049	0.999994	1.4674	4.2844	3.67841	5.19669	0.309307	0.55902
45654	Desulfonema	20.7078	-1.47512	1.04028	-1.418	0.156191	0.999359	1.04009	1.28604	0.482802	1.56245	0.460196	0.182624	tlpB	Cryomorphaceae	COG0526, thiol-disulfide isomerase and thioredoxins	ko00860,ko01100,ko01110,map00860,map01100,map01110	CO	17.1129	-3.20907	2.03977	-1.57325	0.115662	0.999994	2.61615	2.30736	0.61377	2.16821	0.769965	0.488431
991903	Polymorphum	29.0961	1.79835	1.27114	1.41476	0.157138	0.999359	0.744922	0.763424	2.47227	1.0987	0.5322	0.707187	wzx	Flavobacteriia	Polysaccharide biosynthesis protein		S	203.813	-2.37014	1.50833	-1.57137	0.116097	0.999994	5.48989	6.5206	4.11409	6.45617	0.519979	0.285759
290174	Aquimarina	948.554	-0.983495	0.695858	-1.41336	0.157551	0.999359	6.89669	5.24117	5.96075	5.19258	0.825641	0.674821	sucD	Clostridiaceae	Aldehyde dehydrogenase family	ko00010,ko00071,ko00350,ko00620,ko00625,ko00626,ko00650,ko01100,ko01110,ko01120,ko01130,ko01200,ko01220,map00010,map00071,map00350,map00620,map00625,map00626,map00650,map01100,map01110,map01120,map01130,map01200,map01220	C	523.109	3.99447	2.54615	1.56882	0.116689	0.999994	6.52289	9.06646	6.88062	8.65647	0.438861	0.391533
1937008	Dubosiella	670.668	-2.21876	1.57258	-1.4109	0.158274	0.999359	3.51083	2.41901	3.7461	4.52731	0.678293	0.442806	tupC	Bacteria	tungstate ion transport	ko02010,map02010	P	17.4254	3.35857	2.14266	1.56747	0.117004	0.999994	1.56859	3.97526	2.72785	4.06372	0.360286	0.508779
1649459	Hungatella	11821.6	2.56516	1.81948	1.40984	0.158588	0.999359	4.16948	9.01113	5.39002	9.08044	0.242396	0.17621	cysD	Bacteroidaceae	COG0175 3'-phosphoadenosine 5'-phosphosulfate sulfotransferase (PAPS reductase) FAD synthetase	ko00230,ko00261,ko00450,ko00920,ko01100,ko01120,ko01130,map00230,map00261,map00450,map00920,map01100,map01120,map01130	H	1610.36	1.40747	0.89962	1.56451	0.117697	0.999994	10.5524	10.4081	10.9097	9.81178	0.827371	0.882671
1775750	Hadesarchaea_un	14.4186	1.48517	1.05492	1.40784	0.159177	0.999359	0.565135	0.838728	1.33514	0.826707	0.409415	0.714229	yxcA	unclassified Clostridiales	2-hydroxyglutaryl-CoA dehydratase, D-component		I	238.191	3.17868	2.03315	1.56343	0.117952	0.999994	4.53264	6.44237	6.12416	6.82919	0.409898	0.534214
100883	Coprobacillus	753.226	-0.874218	0.621063	-1.40762	0.159245	0.999359	5.62659	5.84694	4.86313	5.86592	0.423697	0.30488	yabQ	unclassified Lachnospiraceae	Spore cortex protein YabQ (Spore_YabQ)		S	197.243	3.4303	2.19452	1.56312	0.118025	0.999994	2.71155	7.3151	3.17852	7.25347	0.155194	0.141519
1822461	Negadavirga	94.3456	-1.03612	0.736271	-1.40725	0.159354	0.999359	2.88947	2.96032	2.04413	2.8234	0.553359	0.317211	cobA	Eubacteriaceae	Tetrapolymerization of the monopyrrole PBG into the hydroxymethylbilane pre-uroporphyrinogen in several discrete steps	ko00860,ko01100,ko01110,ko01120,map00860,map01100,map01110,map01120	H	315.379	3.01214	1.9274	1.5628	0.118099	0.999994	4.21781	8.01652	5.43962	8.11244	0.208046	0.306175
1562	Desulfotomaculum	274.695	-1.02412	0.729394	-1.40407	0.160298	0.999359	4.30203	4.27516	3.54447	4.42316	0.478246	0.334039	celC	Firmicutes	PTS system, Lactose Cellobiose specific IIA subunit	ko00500,ko02060,map00500,map02060	G	317.312	-2.70529	1.73517	-1.55909	0.118974	0.999994	5.85303	8.15625	4.51209	7.78313	0.400175	0.176895
909931	Sporolituus	7.04925	2.16557	1.54627	1.40051	0.161362	0.999359	0.111308	0.525351	0.520879	0.65505	0.245504	0.605561	sfsA	Escherichia	Binds to DNA non-specifically. Could be a regulatory factor involved in maltose metabolism		K	209.645	3.75535	2.41641	1.55411	0.120159	0.999994	4.25821	7.73992	5.27137	7.55182	0.213584	0.365359
336827	Rhodonellum	56.8043	-0.938807	0.670639	-1.39987	0.161553	0.999359	2.35434	2.48154	1.41504	2.15009	0.527374	0.314897	ybbA	unclassified Lachnospiraceae	ATPases associated with a variety of cellular activities		Q	108.27	3.76169	2.42314	1.5524	0.120565	0.999994	0.830142	7.13677	1.33727	4.82641	0.0866426	0.229652
33926	Candidatus Phytoplasma	19.3875	-1.876	1.34106	-1.39889	0.161847	0.999359	0.981683	0.967304	0.731531	1.3826	0.535771	0.280911	uidB	Escherichia	MFS/sugar transport protein		G	257.679	3.30157	2.12834	1.55124	0.120843	0.999994	1.77193	7.49974	2.29713	6.8753	0.0522919	0.0989771
1705729	Candidatus Adiutrix	9.52508	-1.98783	1.42109	-1.3988	0.161872	0.999359	0.393505	0.696187	0.133712	1.1004	0.413945	0.129265	bglG	Lachnoclostridium	CAT RNA binding domain		K	131.406	4.2369	2.73181	1.55095	0.120914	0.999994	2.55041	5.87708	3.09102	5.92582	0.306996	0.349292
1945592	Lagierella	13.5881	1.98221	1.41782	1.39807	0.162092	0.999359	0.10797	0.921269	0.630062	1.10804	0.225668	0.427929	yigB	Bacteroidetes	IA, variant 3	ko00010,ko00740,ko01100,ko01110,ko01120,map00010,map00740,map01100,map01110,map01120	S	636.729	2.11389	1.36423	1.54951	0.121259	0.999994	8.69459	8.20476	9.54004	7.72577	0.728968	0.895526
1236988	Geofilum	896.811	-0.764181	0.54799	-1.39452	0.163161	0.999359	6.67387	5.68279	5.73239	5.43747	0.735255	0.600569	ddeI	unclassified Lachnospiraceae	C-5 cytosine-specific DNA methylase	ko00270,ko01100,ko05206,map00270,map01100,map05206	L	506.966	-2.03981	1.31667	-1.54922	0.121329	0.999994	7.5049	9.0303	6.3335	9.25435	0.57532	0.230281
768507	Cytophagales_un	1224.27	-0.718113	0.515494	-1.39306	0.163602	0.999359	7.18634	5.93595	6.35432	5.74196	0.758001	0.661862	flgA	Desulfovibrionales	TIGRFAM Flagella basal body P-ring formation protein FlgA	ko02040,map02040	N	95.3902	4.06658	2.62541	1.54893	0.121398	0.999994	1.82704	6.62999	2.74108	5.62717	0.116535	0.327316
2005387	Bacilliculturomica	262.22	1.32453	0.95146	1.39211	0.16389	0.999359	2.22712	3.94966	3.67387	4.43765	0.158424	0.415168	tnpB	Clostridia	Psort location Cytoplasmic, score 8.87		L	434.554	3.94581	2.54877	1.54813	0.121592	0.999994	3.08639	7.45544	3.78284	7.87164	0.246294	0.187917
428711	Jonquetella	36.8754	1.64133	1.17969	1.39132	0.164129	0.999359	0.746922	1.98762	1.47452	1.85865	0.14801	0.446773	moeA	Clostridia	Molybdenum cofactor synthesis domain	ko00790,ko01100,map00790,map01100	H	313.169	3.72368	2.40604	1.54764	0.12171	0.999994	3.23222	7.68584	3.9115	7.30049	0.142804	0.222186
1623306	Timquatrovirus	2.01826	3.3012	2.37362	1.39079	0.16429	0.999359	0	0.30019	0.293106	0.13416	0.275853	0.692542	hyaB	Porphyromonadaceae	Nickel-dependent hydrogenase	ko00633,ko01120,map00633,map01120	C	586.303	-2.11523	1.36699	-1.54737	0.121774	0.999994	8.8761	9.16784	7.30065	8.42864	0.660349	0.364922
263510	Crocosphaera	22.9795	1.68208	1.20964	1.39055	0.164361	0.999359	0.664178	0.57877	2.24753	0.842501	0.620074	0.784911	fryA	unclassified Lachnospiraceae	PTS HPr component phosphorylation site	ko02060,map02060	G	96.2875	3.62302	2.34513	1.54491	0.122367	0.999994	2.06912	6.55818	2.44877	6.10307	0.163111	0.187616
162491	Oerskovia	19.3513	-1.09649	0.788719	-1.39022	0.164463	0.999359	1.80444	1.12129	0.8403	0.876248	0.739553	0.57941	hypE	Clostridiaceae	PFAM AIR synthase related protein		O	870.938	-1.727	1.1188	-1.54362	0.12268	0.999994	8.95636	10.1331	7.70966	9.7942	0.514632	0.297642
1940138	Candidatus Walczuchella	7.21276	1.78652	1.28783	1.38723	0.16537	0.999359	0.168217	0.737927	0.479526	0.641474	0.197864	0.509654	ureG	Bacteroidia	Facilitates the functional incorporation of the urease nickel metallocenter. This process requires GTP hydrolysis, probably effectuated by UreG		H	709.058	-0.891452	0.577835	-1.54274	0.122893	0.999994	8.7473	9.75736	8.27871	9.87082	0.518734	0.39063
1921002	Holosporales_un	14.3601	-2.09271	1.50965	-1.38622	0.165679	0.999359	0.303998	1.25806	0	1.2706	0.129099	0.0380852	yhjK	Gammaproteobacteria	the EAL-domain portion of HmsP from Y. pestis shows phosphodiesterase activity which is required for the inhibition of biofilm formation		T	256.015	5.19945	3.37256	1.54169	0.123149	0.999994	-0.241453	6.00445	0.465557	4.38636	0.137143	0.370063
908284	Necropsobacter	7.01053	-2.20067	1.59127	-1.38296	0.166677	0.999359	0.571206	0.544597	0.131674	0.70642	0.432822	0.208972	fliM	Ruminococcaceae	flagellar motor switch protein	ko02030,ko02040,map02030,map02040	N	517.143	3.13041	2.03095	1.54135	0.123231	0.999994	5.33746	9.11857	6.15412	8.9515	0.167145	0.265999
264688	Trichormus	10.502	2.27253	1.64571	1.38089	0.167314	0.999359	0.0557147	1.12288	0.328031	0.748708	0.0777903	0.329278	pmbA	Clostridia	PFAM peptidase U62 modulator of DNA gyrase		S	406.596	-1.50408	0.975829	-1.54134	0.123235	0.999994	8.36923	8.68313	7.43144	8.70525	0.587436	0.404879
111500	Muricauda	456.384	-0.699489	0.506755	-1.38033	0.167485	0.999359	5.58874	4.81717	4.77631	4.63342	0.702658	0.587411	puuD	Escherichia	Involved in the breakdown of putrescine via hydrolysis of the gamma-glutamyl linkage of gamma-glutamyl-gamma- aminobutyrate	ko00330,ko01100,map00330,map01100	S	173.148	3.39289	2.20151	1.54117	0.123276	0.999994	3.31764	7.44381	3.89898	6.87747	0.175118	0.253911
580370	Zetaproteobacteria_un	130.765	-0.946929	0.686123	-1.38012	0.167551	0.999359	3.07775	3.20317	2.55153	3.48206	0.533391	0.307458	atoC	Bacteroidia	acetoacetate metabolism regulatory protein AtoC K07714	ko02020,map02020	T	1134.94	2.15807	1.40239	1.53886	0.123839	0.999994	9.20625	8.21268	10.0711	7.8108	0.86659	0.897905
1541822	Pseudophaeobacter	3.83959	2.4539	1.77839	1.37985	0.167634	0.999359	0.0557147	0.489169	0.361891	0.308927	0.213336	0.577063	sigL	Bacteroidaceae	Sigma-70, region 4		K	378.586	-2.18292	1.41918	-1.53816	0.124009	0.999994	7.08596	8.87528	5.74952	8.6859	0.452987	0.187794
1926659	Mediterranea	2479.56	-0.619032	0.449045	-1.37855	0.168033	0.999359	8.10123	7	7.44353	6.8752	0.73909	0.646787	katA	Bacteroidia	Belongs to the catalase family	ko00380,ko00630,ko01110,ko01130,ko01200,ko04011,ko04016,ko04068,ko04146,ko04211,ko04212,ko04213,ko05014,map00380,map00630,map01110,map01130,map01200,map04011,map04016,map04068,map04146,map04211,map04212,map04213,map05014	C	1929.74	-1.19085	0.774239	-1.53809	0.124028	0.999994	10.4025	11.1045	9.83759	11.2977	0.556394	0.396291
399320	Sphaerochaeta	360.367	-1.02984	0.747358	-1.37797	0.168212	0.999359	5.21751	4.20386	4.45093	4.36406	0.672904	0.565988	glvC	Escherichia	Phosphotransferase system, EIIC	ko00010,ko00500,ko00520,ko02060,ko05111,map00010,map00500,map00520,map02060,map05111	G	23.6121	3.46858	2.25664	1.53706	0.124279	0.999994	0.448673	4.75213	1.53416	4.52685	0.146086	0.2337
196084	Okibacterium	2.12144	3.51871	2.5546	1.3774	0.168388	0.999359	0.225487	0.0787868	0.464425	0.024401	0.554946	0.959039	rfbE	unclassified Burkholderiales	ATPases associated with a variety of cellular activities	ko02010,map02010	GM	13.8036	3.91272	2.54738	1.53598	0.124544	0.999994	0.304193	3.8128	1.79279	3.55263	0.221652	0.461041
285105	Tepidimicrobium	36.4088	-1.80782	1.3137	-1.37612	0.168783	0.999359	2.04236	1.19975	1.44984	1.57686	0.601329	0.52744	pla	Clostridia	carboxylic ester hydrolase activity		I	119.149	-2.10816	1.37338	-1.53502	0.124779	0.999994	5.01358	5.65182	3.81269	5.59253	0.64264	0.358659
1890059	Serpentinicella	28.573	1.39777	1.01688	1.37457	0.169266	0.999359	0.606568	1.63247	1.23334	1.63224	0.147547	0.425912	hemH	Myroides	Catalyzes the ferrous insertion into protoporphyrin IX	ko00860,ko01100,ko01110,map00860,map01100,map01110	H	52.2561	3.72631	2.42827	1.53455	0.124893	0.999994	1.37342	5.77771	2.38969	5.30565	0.144035	0.261418
885864	Jeongeupia	8.83448	1.95277	1.42088	1.37434	0.169337	0.999359	0.302512	0.943968	0.430024	0.6495	0.240743	0.602288	yocD	Bacillus	peptidase S66		V	29.9621	3.60203	2.35106	1.53209	0.125501	0.999994	0.177496	5.31856	0.75749	4.06439	0.102505	0.22224
947525	Miniimonas	22.2774	1.43722	1.04629	1.37363	0.169557	0.999359	1.01655	1.40087	1.3197	0.896021	0.43021	0.699021	glyQ	Escherichia	glycyl-tRNA synthetase alpha subunit	ko00970,map00970	J	78.2018	3.62417	2.36873	1.53	0.126016	0.999994	1.81827	6.5029	2.67213	5.96141	0.121568	0.215348
1565313	Methyloprofundus	8.19569	-2.08488	1.518	-1.37344	0.169615	0.999359	0.512262	0.660784	0.168099	0.736851	0.483172	0.330567	gpsB	Carnobacteriaceae	Divisome component that associates with the complex late in its assembly, after the Z-ring is formed, and is dependent on DivIC and PBP2B for its recruitment to the divisome. Together with EzrA, is a key component of the system that regulates PBP1 localization during cell cycle progression. Its main role could be the removal of PBP1 from the cell pole after pole maturation is completed. Also cont…		D	14.6058	3.64338	2.38306	1.52887	0.126297	0.999994	1.09829	3.96939	2.07723	3.48489	0.316992	0.501504
1145345	Bauldia	6.1641	-1.82473	1.32962	-1.37237	0.169948	0.999359	0.84161	0.513892	0.133712	0.407342	0.599015	0.430971	ybhG	Porphyromonadaceae	HlyD family secretion protein		M	366.518	-1.805	1.18118	-1.52813	0.12648	0.999994	8.61905	8.46942	7.45069	8.40179	0.825293	0.450976
183924	Thermoprotei_un	130.491	-0.78591	0.573728	-1.36983	0.17074	0.999359	3.83278	3.33388	2.82416	3.03908	0.645795	0.516993	ywqG	Bacillus	Domain of unknown function (DUF1963)		S	125.566	-5.09901	3.33759	-1.52775	0.126575	0.999994	1.52082	3.65202	0.726658	4.97722	0.460043	0.243641
84111	Eggerthella	460.221	-1.24193	0.906713	-1.3697	0.17078	0.999359	5.18096	4.92189	4.04752	4.9409	0.51653	0.398969	entB	Firmicutes	Isochorismatase family	ko00760,ko01100,map00760,map01100	Q	55.6275	2.9762	1.94951	1.52664	0.12685	0.999994	1.70397	5.2367	2.63445	4.78154	0.261637	0.348991
1407607	Fusicatenibacter	295.814	2.30974	1.688	1.36833	0.17121	0.999359	0.799882	4.20748	1.51932	4.07396	0.0851627	0.183979	modC	Sutterellaceae	Part of the ABC transporter complex ModABC involved in molybdenum import. Responsible for energy coupling to the transport system	ko02010,map02010	P	248.139	3.81625	2.50063	1.52611	0.126982	0.999994	4.44056	7.77964	5.21542	7.46503	0.237228	0.380607
200670	Crenothrix	25.5552	1.24023	0.906869	1.36759	0.171439	0.999359	0.719814	1.7752	1.09041	1.53582	0.186955	0.420094	aprA	Clostridiaceae	FAD binding domain	ko00920,ko01100,ko01120,map00920,map01100,map01120	C	30.5402	3.34458	2.19211	1.52574	0.127075	0.999994	0.374149	4.44081	1.74797	4.77081	0.207991	0.249152
254245	Aquicella	3.21541	2.77723	2.03278	1.36622	0.171869	0.999359	0	0.38163	0.403521	0.272753	0.1935	0.445649	MA20_35720	Bacteroidia	NA			117.638	-2.89887	1.9013	-1.52468	0.127339	0.999994	4.24347	5.66823	3.03399	6.63951	0.472938	0.164233
256730	Volucribacter	18.1386	1.77194	1.29737	1.36579	0.172004	0.999359	1.28528	0.254785	1.94845	0.114832	0.869909	0.979569	ugpB5	Clostridia	PFAM Bacterial extracellular solute-binding protein	ko02010,map02010	G	179.549	6.64903	4.36624	1.52283	0.127802	0.999994	0.0579262	7.63739	0.375811	3.89454	0.0586916	0.405303
33976	Caryophanon	13.6928	1.72092	1.26026	1.36553	0.172087	0.999359	0.282589	0.856878	0.90935	0.901704	0.368686	0.560004	yjcD	Ruminococcaceae	helicase	ko03420,ko03430,map03420,map03430	L	583.499	3.7138	2.44094	1.52147	0.128143	0.999994	4.94108	8.84653	6.28271	9.244	0.128528	0.259039
2005359	Faecalicatena	1355.84	2.28443	1.67398	1.36467	0.172356	0.999359	2.34376	6.31033	4.16288	6.63956	0.156176	0.233668	metQ	Ruminococcaceae	nlpA lipoprotein	ko02010,map02010	P	368.328	3.55687	2.3406	1.51964	0.128601	0.999994	4.78107	8.59297	5.56905	8.31318	0.153607	0.277472
120831	Dyadobacter	1221.94	-0.965552	0.707807	-1.36415	0.172522	0.999359	7.23008	5.50901	6.28518	5.44153	0.812748	0.688773	yfcA	Epsilonproteobacteria	membrane transporter protein		S	233.824	3.62759	2.38859	1.51872	0.128834	0.999994	3.50419	7.5387	4.25567	7.03351	0.173189	0.314189
1249016	Otariodibacter	8.75988	-1.7843	1.30843	-1.36369	0.172664	0.999359	0.774699	0.661608	0.138578	0.492848	0.66411	0.398605	thiW	Blautia	Thiamine-precursor transporter protein (ThiW)	ko02010,map02010	S	104.091	4.31688	2.84488	1.51742	0.12916	0.999994	1.24339	5.60192	3.09849	5.696	0.155727	0.469574
206664	Desulfonauticus	70.3433	1.64605	1.20866	1.36188	0.173235	0.999359	1.04537	2.72193	1.98645	2.76058	0.187715	0.404093	ddpD	Escherichia	Belongs to the ABC transporter superfamily	ko01501,ko02010,ko02024,map01501,map02010,map02024	P	11.399	4.04932	2.67232	1.51528	0.129701	0.999994	1.09728	3.59389	2.30724	3.35671	0.334769	0.596311
1775694	Ichthyenterobacterium	5.854	-1.98473	1.45761	-1.36164	0.173313	0.999359	0.501599	0.323581	0.220065	0.53694	0.765274	0.436657	dcuS	Firmicutes	Histidine kinase	ko02020,ko02024,ko02030,map02020,map02024,map02030	T	10.5264	4.15242	2.7446	1.51294	0.130294	0.999994	1.10405	3.45587	1.50681	2.22655	0.407915	0.666612
1385	Bacillales_un	730.782	-0.978749	0.719287	-1.36072	0.173602	0.999359	5.8499	5.55068	5.09991	5.69237	0.500661	0.395332	deoB	Alphaproteobacteria	Phosphotransfer between the C1 and C5 carbon atoms of pentose	ko00030,ko00230,map00030,map00230	G	429.17	3.24126	2.14238	1.51292	0.130299	0.999994	4.661	8.83402	5.28402	8.78476	0.118258	0.17747
1884930	Maledivibacter	61.2743	1.54186	1.13495	1.35852	0.174299	0.999359	1.04154	2.57194	1.9097	2.57844	0.163779	0.446641	terA	Clostridia	Tellurium resistance protein TerA		T	224.698	-2.43505	1.61034	-1.51214	0.130499	0.999994	4.64478	6.48667	3.57011	7.40454	0.414233	0.138647
157591	Sterolibacterium	7.15052	2.2349	1.64566	1.35805	0.174447	0.999359	0.0243347	0.919494	0.166599	0.728103	0.0758728	0.254959	yhdR	Clostridiaceae	PFAM aminotransferase class I and II	ko00220,ko00250,ko00270,ko00330,ko00350,ko00360,ko00400,ko00401,ko00950,ko00960,ko01100,ko01110,ko01130,ko01210,ko01230,map00220,map00250,map00270,map00330,map00350,map00360,map00400,map00401,map00950,map00960,map01100,map01110,map01130,map01210,map01230	E	612.408	3.44693	2.28031	1.5116	0.130635	0.999994	5.13572	8.99041	6.03445	9.30905	0.133342	0.215841
2422	Fervidobacterium	36.6384	1.36944	1.00873	1.35759	0.174595	0.999359	0.77996	2.09454	1.36202	1.87201	0.159746	0.332584	abfD	unclassified Clostridiales	4-hydroxyphenylacetate 3-hydroxylase C terminal	ko00650,ko00720,ko01100,ko01120,ko01200,map00650,map00720,map01100,map01120,map01200	Q	255.527	3.73738	2.47262	1.5115	0.130661	0.999994	4.00361	7.4621	5.16462	7.58769	0.211684	0.411498
85013	Frankiales_un	14.2622	-1.4615	1.07784	-1.35595	0.175116	0.999359	1.09171	1.13979	0.379997	0.978448	0.530382	0.265637	slt	Porphyromonadaceae	TPR repeat		S	246.961	3.51489	2.32584	1.51124	0.130728	0.999994	3.91297	7.8665	5.02797	7.74503	0.157505	0.303905
1519373	Amphiplicatus	11.6238	-1.8151	1.33973	-1.35483	0.175471	0.999359	0.715011	1.03444	0.308038	0.881208	0.361578	0.213733	wzy	Clostridiaceae	EpsG family		S	381.534	2.76299	1.82863	1.51096	0.130798	0.999994	7.03773	8.41782	8.12723	8.03428	0.574035	0.719765
1222	Prochlorothrix	10.7516	1.34204	0.990692	1.35465	0.175528	0.999359	0.658036	0.79482	1.0629	0.585513	0.432491	0.674259	cmeA	unclassified Burkholderiales	Belongs to the membrane fusion protein (MFP) (TC 8.A.1) family	ko01501,ko01503,map01501,map01503	M	114.663	3.6005	2.38632	1.50881	0.131348	0.999994	2.3103	7.01217	3.22398	6.27498	0.116946	0.26083
136	Spirochaetales_un	252.776	-1.10184	0.813401	-1.35461	0.175541	0.999359	5.11676	3.2057	4.20477	3.29017	0.852684	0.728313	yfdO	Lactobacillaceae	Conserved phage C-terminus (Phg_2220_C)		KL	16.2845	-5.46771	3.62831	-1.50696	0.131822	0.999994	1.9707	0.566848	1.17278	3.14447	0.880675	0.430793
248744	Marvinbryantia	1036.19	2.07465	1.53217	1.35406	0.175718	0.999359	2.44332	5.85756	4.16192	6.77599	0.100271	0.184938	rhlB	Deferribacteres	helicase superfamily c-terminal domain	ko03018,map03018	L	17.0987	3.96674	2.63801	1.50368	0.132663	0.999994	1.59272	3.90212	2.49037	3.19479	0.43123	0.534351
1187078	Cecembia	102.118	-1.15896	0.856023	-1.35389	0.175771	0.999359	3.1788	2.96193	2.07008	2.87902	0.569823	0.364818	apfA	unclassified Lachnospiraceae	NUDIX domain	ko00230,ko03013,map00230,map03013	F	85.9922	3.06882	2.04156	1.50318	0.132793	0.999994	1.893	5.32479	3.18718	5.66728	0.277349	0.314107
1100891	Paenalcaligenes	3.40506	-2.67756	1.9785	-1.35333	0.175951	0.999359	0.238021	0.341417	0.0349255	0.442556	0.595544	0.300912	spoVAA	Ruminococcaceae	COG NOG11305 non supervised orthologous group		S	219.011	3.15459	2.09948	1.50256	0.132954	0.999994	3.2235	7.30932	3.9593	7.77281	0.18283	0.165846
78119	Succinispira	31.7015	-1.59012	1.17654	-1.35152	0.176527	0.999359	0.941278	1.80446	0.420227	2.10318	0.318071	0.0823526	kefC	Deferribacteres	Sodium/hydrogen exchanger family		P	35.3671	3.77791	2.51488	1.50222	0.13304	0.999994	1.30603	5.20911	2.42581	4.74305	0.196642	0.346078
2052989	Aquidulcibacter	2.2639	2.77792	2.05941	1.34889	0.177372	0.999359	0	0.353866	0.104456	0.20446	0.253141	0.584667	mazF	Bacteroidia	Toxic component of a toxin-antitoxin (TA) module		L	92.252	4.65052	3.09817	1.50106	0.133341	0.999994	-0.781263	2.83144	1.6196	2.13818	0.291147	0.531575
1817907	Candidatus Kerfeldbacteria_un	26.899	-1.41021	1.04586	-1.34838	0.177538	0.999359	1.63754	1.44625	0.771091	1.41228	0.470312	0.328451	mobA	Dorea	Molybdopterin guanine dinucleotide synthesis protein B	ko00790,ko01100,map00790,map01100	H	204.679	3.67279	2.44719	1.50082	0.133402	0.999994	3.58919	7.16797	4.50662	7.01634	0.218822	0.330352
1274363	Polycyclovorans	14.5548	-1.71148	1.27175	-1.34577	0.178377	0.999359	0.81958	0.935041	0.346352	1.14381	0.497223	0.218428	ami	Bacteroidaceae	NlpC P60 family protein	ko00511,ko00550,ko01100,ko01502,ko01503,ko02020,map00511,map00550,map01100,map01502,map01503,map02020	M	1000.26	2.08829	1.39156	1.50068	0.133437	0.999994	9.76028	8.1998	10.3856	7.40385	0.887567	0.989662
1150	Oscillatoriales_un	80.0741	-0.930911	0.693927	-1.34151	0.179754	0.999359	2.66154	2.88042	1.85313	2.78748	0.485652	0.290928	aotO	unclassified Lachnospiraceae	Succinylglutamate desuccinylase / Aspartoacylase family		S	329.252	2.67553	1.78649	1.49765	0.134225	0.999994	2.39206	7.524	3.49456	7.75218	0.114279	0.118231
171551	Porphyromonadaceae_un	6720.44	-0.737789	0.550627	-1.33991	0.180276	0.999359	9.52211	8.4234	8.74884	8.30337	0.713766	0.62133	yesO	Lachnoclostridium	Bacterial extracellular solute-binding protein		G	194.138	4.54571	3.0389	1.49584	0.134695	0.999994	1.21604	5.60648	1.64656	5.09939	0.313573	0.347979
40136	Oligotropha	3.6548	-2.30329	1.72668	-1.33394	0.182223	0.999359	0.362481	0.308435	0.0718128	0.362823	0.656506	0.349345	picA	Clostridia	Belongs to the glycosyl hydrolase 28 family	ko00040,ko01100,map00040,map01100	G	680.424	2.60502	1.74167	1.4957	0.134731	0.999994	7.71643	9.31893	8.63809	9.09583	0.50815	0.63062
596767	Hydrogenoanaerobacterium	162.367	1.51328	1.13507	1.33321	0.182465	0.999359	1.27049	2.78308	2.60598	3.51212	0.108867	0.364057	CP_0153	Bacteroidaceae	COG NOG22466 non supervised orthologous group		S	1432.38	2.12653	1.42207	1.49538	0.134816	0.999994	10.2173	8.40409	10.9445	7.64006	0.89249	0.993327
1163	Anabaena	134.279	-1.73133	1.2993	-1.33251	0.182693	0.999359	3.15242	3.64979	1.4655	2.89165	0.550417	0.224974	fliP	Firmicutes	Plays a role in the flagellum-specific transport system	ko02040,ko03070,map02040,map03070	N	398.059	3.38476	2.26351	1.49536	0.134821	0.999994	4.82341	8.67173	5.71834	8.63856	0.141847	0.249508
1635148	Sanguibacteroides	325.893	-0.749883	0.563492	-1.33078	0.183262	0.999359	4.50145	4.05175	4.17166	4.35197	0.643811	0.492595	cobC	Ruminococcaceae	Phosphoglycerate mutase family	ko00860,ko01100,map00860,map01100	G	872.881	-1.5177	1.01614	-1.49359	0.135283	0.999994	8.83732	10.1552	7.88032	10.1205	0.501149	0.288645
2060722	Labilibaculum	355.968	-0.95018	0.717156	-1.32493	0.185195	0.999359	5.27332	3.98398	4.40024	3.97109	0.743652	0.626025	xylP	Bacteroidaceae	Psort location CytoplasmicMembrane, score 10.00		G	1576.29	1.76214	1.18095	1.49214	0.135662	0.999994	10.4443	9.38763	11.1182	8.79038	0.878432	0.978011
200667	Flammeovirgaceae_un	357.487	-1.11917	0.84511	-1.32429	0.185407	0.999359	5.3516	3.68381	4.48668	3.83247	0.797739	0.656374	rrmA	Ruminococcaceae	Methyltransferase		Q	84.2602	2.34155	1.56994	1.49148	0.135835	0.999994	3.40926	5.67158	4.55753	5.79892	0.373728	0.471762
84107	Coriobacteriaceae_un	170.178	1.62121	1.22424	1.32425	0.18542	0.999359	1.77223	3.62398	2.87115	3.76956	0.154357	0.372785	agrB	Clostridia	Accessory gene regulator B	ko02020,ko02024,map02020,map02024	KOT	70.1056	5.06616	3.39883	1.49056	0.136077	0.999994	-0.116177	5.10777	1.27307	3.96502	0.172096	0.430369
2056687	Fastidiosibacteraceae_un	9.60388	-1.94646	1.47036	-1.3238	0.18557	0.999359	0.383096	0.862438	0.197623	0.949619	0.307888	0.192277	cobM	Oscillospiraceae	Tetrapyrrole (Corrin/Porphyrin) Methylases	ko00860,ko01100,ko01110,ko01120,map00860,map01100,map01110,map01120	H	1365.13	-1.38708	0.930768	-1.49025	0.136159	0.999994	9.23001	10.6794	8.55975	10.857	0.484958	0.282682
1783488	Phytoactinopolyspora	16.1755	1.66813	1.26137	1.32247	0.186011	0.999359	0.579155	1.01976	1.20513	0.85478	0.344089	0.652572	yiaC	Clostridiaceae	acetyltransferase	ko00220,ko01210,ko01230,map00220,map01210,map01230	K	28.395	3.37527	2.26752	1.48853	0.136611	0.999994	1.02212	5.16646	1.8635	4.58636	0.170701	0.264796
158846	Megamonas	180.584	-1.11825	0.845583	-1.32246	0.186014	0.999359	3.16307	3.97338	2.18582	4.07731	0.313872	0.178094	xis	Peptostreptococcaceae	Excisionase from transposon Tn916		S	111.229	3.31237	2.22612	1.48795	0.136763	0.999994	0.609514	6.13453	1.46496	5.84253	0.104105	0.156971
252356	Maribacter	524.272	-0.648476	0.490532	-1.32199	0.186173	0.999359	5.97494	4.69758	5.27372	4.56254	0.767985	0.680111	tapC	Dorea	Type II secretion system (T2SS), protein F		NU	159.202	4.00821	2.69454	1.48753	0.136875	0.999994	0.713931	6.06456	1.35515	4.76549	0.145362	0.381919
1752719	Candidatus Levybacteria_un	33.0846	1.23751	0.937676	1.31976	0.186915	0.999359	0.700944	1.92992	1.40621	1.82579	0.136968	0.386373	flgC	unclassified Clostridiales	Flagellar basal body rod FlgEFG protein C-terminal	ko02040,map02040	N	276.633	3.02338	2.03372	1.48663	0.137114	0.999994	4.47679	8.16637	5.42406	8.12538	0.165176	0.279223
1121253	Catelliglobosispora	142.713	1.95508	1.48242	1.31884	0.187222	0.999359	3.12424	0.580968	3.53501	0.448323	0.621099	0.986776	eaeH	Peptoniphilaceae	Cpl-7 lysozyme C-terminal domain protein	ko01503,ko05100,map01503,map05100	MV	29.4992	2.7676	1.86215	1.48624	0.137216	0.999994	1.23339	5.30495	1.87867	4.57504	0.165395	0.25949
32631	Anaerocellum	71.168	-2.24298	1.70118	-1.31849	0.18734	0.999359	2.94893	1.66492	2.4049	1.93558	0.675218	0.60242	dam	Epsilonproteobacteria	Site-specific DNA-methyltransferase (Adenine-specific)	ko03430,map03430	H	1283.49	-1.13029	0.760799	-1.48566	0.13737	0.999994	8.88885	10.736	8.1466	10.6804	0.475632	0.25949
186806	Eubacteriaceae_un	1061.01	1.83933	1.39595	1.31761	0.187634	0.999359	2.50975	6.13959	3.60042	6.25473	0.0630786	0.209468	putA	Verrucomicrobiae	Proline dehydrogenase	ko00250,ko00330,ko01100,ko01110,ko01130,map00250,map00330,map01100,map01110,map01130	CE	795.305	3.94239	2.65454	1.48515	0.137504	0.999994	7.33775	9.69912	7.23532	8.66414	0.447941	0.386104
232523	Hylemonella	18.9435	-1.49101	1.13165	-1.31755	0.187654	0.999359	1.383	1.33693	0.651968	1.06294	0.610553	0.39596	tccC1	Bacteroidia	COG3209 Rhs family protein		M	114.954	-3.69966	2.494	-1.48343	0.137961	0.999994	3.76395	2.79046	3.53753	5.44107	0.874576	0.501723
433923	Pseudacidovorax	17.99	-1.56033	1.18556	-1.31611	0.188136	0.999359	1.19132	1.22573	0.492674	1.21222	0.379331	0.195517	flhA	Firmicutes	Required for formation of the rod structure of the flagellar apparatus. Together with FliI and FliH, may constitute the export apparatus of flagellin	ko02040,map02040	N	986.571	3.69571	2.49321	1.48231	0.138258	0.999994	6.21476	9.99698	7.01748	9.98231	0.143775	0.237939
32011	Methylophilaceae_un	26.2423	-1.51093	1.14906	-1.31493	0.188534	0.999359	1.13786	1.67669	0.482802	1.76975	0.443203	0.140571	cpsA	unclassified Clostridiales	Peptidase dimerisation domain		E	143.102	3.35775	2.26722	1.481	0.138606	0.999994	1.82905	5.67391	2.85908	5.54862	0.27832	0.376901
1506553	Lachnoclostridium	144167	2.18781	1.66678	1.3126	0.189317	0.999359	8.38807	12.2337	9.03424	11.8408	0.21608	0.331129	med	Lachnoclostridium	ABC transporter substrate-binding protein PnrA-like		S	119.482	5.03226	3.39927	1.48039	0.138768	0.999994	-0.915569	3.82953	0.269922	2.87012	0.33708	0.52162
188708	Thermotogae_un	5.00171	2.15276	1.64134	1.31159	0.189659	0.999359	0.0471308	0.500575	0.379997	0.534697	0.251256	0.577923	vWFA1	Clostridia	von Willebrand factor (vWF) type A domain		S	930.737	3.55396	2.40083	1.4803	0.138793	0.999994	3.91385	9.11226	4.8543	8.99686	0.061071	0.166284
1273155	Thiohalobacter	13.2021	1.24771	0.951832	1.31085	0.189908	0.999359	0.698226	1.28373	0.834747	0.681163	0.315492	0.595147	hemB	unclassified Clostridiales	Delta-aminolevulinic acid dehydratase	ko00860,ko01100,ko01110,ko01120,map00860,map01100,map01110,map01120	H	512.346	2.17356	1.4687	1.47992	0.138895	0.999994	7.61864	9.3629	8.14533	8.60156	0.562479	0.621048
986106	Acidiferrobacter	4.25588	-2.18623	1.6682	-1.31053	0.190015	0.999359	0.230704	0.385204	0.0376907	0.598249	0.438045	0.176607	gldM	Porphyromonadaceae	Gliding motility-associated protein GldM		S	2806.84	-1.16661	0.788408	-1.47971	0.138951	0.999994	10.749	11.7545	10.0723	11.8243	0.536935	0.349223
44747	Holospora	5.41252	-2.12941	1.626	-1.3096	0.190332	0.999359	0.0845817	0.277427	0.0726163	0.896343	0.452063	0.15158	rebM	Bacteroidetes	Methyltransferase		Q	895.627	2.03027	1.37293	1.47879	0.139198	0.999994	9.18173	8.53829	10.0711	8.14588	0.73251	0.908626
1861863	Sinimarinibacterium	5.41852	-1.78464	1.3633	-1.30905	0.190516	0.999359	0.466623	0.52525	0.104456	0.55445	0.514679	0.29311	ampS	Oscillospiraceae	Thermophilic metalloprotease (M29)		E	216.575	2.98002	2.01692	1.4775	0.13954	0.999994	4.82457	7.81612	5.84881	7.72991	0.226739	0.360655
423604	Elusimicrobium	52.4388	-1.18292	0.9066	-1.30479	0.191964	0.999359	1.91891	2.34765	1.17873	2.39111	0.450873	0.1936	hycB	Bacteroidetes	4Fe-4S binding domain		C	23.8177	3.783	2.56262	1.47623	0.139883	0.999994	0.457672	4.96416	1.67153	4.22637	0.126627	0.376778
292486	Avibacterium	19.448	1.47224	1.12862	1.30447	0.192075	0.999359	0.620217	1.35147	1.20829	1.13012	0.298896	0.599015	akr5f	Clostridia	aldo keto reductase		C	476.38	-1.78083	1.20669	-1.4758	0.139998	0.999994	8.64535	8.83941	6.72539	8.17171	0.748386	0.413357
809	Chlamydiaceae_un	5.98875	-2.05906	1.57861	-1.30435	0.192114	0.999359	0.573028	0.649937	0.0349255	0.513633	0.39844	0.281308	mrdB	Sutterellaceae	Peptidoglycan polymerase that is essential for cell wall elongation		M	78.8994	3.31766	2.24932	1.47496	0.140224	0.999994	1.48978	6.49052	2.60208	6.07081	0.0903211	0.208976
189330	Dorea	15726	-1.39033	1.06605	-1.30419	0.192168	0.999359	10.719	8.42637	10.332	9.42211	0.775985	0.717866	tspO	Firmicutes	TspO MBR family protein	ko04080,ko04214,ko04979,ko05166,map04080,map04214,map04979,map05166	T	610.159	2.2698	1.5391	1.47475	0.140279	0.999994	8.26655	8.41798	9.30006	8.12184	0.623099	0.884312
2207	Methanosarcina	219.818	-1.08795	0.835103	-1.30278	0.192651	0.999359	4.73697	3.14659	3.96957	3.35249	0.745636	0.654258	phyR	Clostridiaceae	Psort location Cytoplasmic, score		K	2031.1	3.61788	2.4549	1.47373	0.140553	0.999994	6.86478	10.5488	7.85205	11.0429	0.118381	0.21822
294702	Proteiniphilum	1942.65	-0.865825	0.664607	-1.30276	0.192656	0.999359	7.97669	6.23098	7.07535	6.09551	0.820352	0.704509	flgH	Desulfovibrionales	Assembles around the rod to form the L-ring and probably protects the motor basal body from shearing forces during rotation	ko02026,ko02040,map02026,map02040	N	62.4789	3.70246	2.51557	1.47182	0.141071	0.999994	1.76285	6.15255	2.60558	4.61879	0.166147	0.418937
1775292	Motiliproteus	27.4408	-1.24744	0.958135	-1.30195	0.192935	0.999359	1.56969	1.82501	0.689396	1.48221	0.45527	0.269869	hisZ	Clostridiaceae	Required for the first step of histidine biosynthesis. May allow the feedback regulation of ATP phosphoribosyltransferase activity by histidine	ko00340,ko00970,ko01100,ko01110,ko01230,map00340,map00970,map01100,map01110,map01230	E	471.273	1.72523	1.17276	1.47109	0.141268	0.999994	6.12991	8.9209	7.01478	9.04975	0.316431	0.3408
11102	Hepacivirus	2.81265	2.65861	2.04219	1.30184	0.19297	0.999359	0.126496	0.133152	0.553204	0.143744	0.525126	0.806202	relA_2	unclassified Clostridiales	Psort location Cytoplasmic, score	ko00230,map00230	KT	24.8864	3.08649	2.10012	1.46967	0.14165	0.999994	0.520337	4.68791	1.31584	4.2744	0.176663	0.248318
1752738	Candidatus Giovannonibacteria_un	26.6109	-1.27482	0.979824	-1.30107	0.193235	0.999359	1.47421	1.55463	0.826162	1.42061	0.532134	0.326336	moaA	Firmicutes	Catalyzes the cyclization of GTP to (8S)-3',8-cyclo-7,8- dihydroguanosine 5'-triphosphate	ko00790,ko01100,ko04122,map00790,map01100,map04122	H	246.396	3.15045	2.14414	1.46933	0.141743	0.999994	4.15636	7.80982	4.99196	7.6359	0.194754	0.299789
1471399	Draconibacterium	939.088	-0.895857	0.689372	-1.29953	0.193763	0.999359	6.7752	5.4141	5.78546	5.21996	0.736908	0.625364	dusA	Ruminococcaceae	Dihydrouridine synthase (Dus)		J	182.184	3.13512	2.13423	1.46897	0.141842	0.999994	1.93521	7.37547	2.8876	7.48673	0.0643529	0.0972815
1175	Aphanizomenon	63.4854	2.18755	1.68416	1.2989	0.193978	0.999359	1.79963	0.376572	1.24306	0.27977	0.529721	0.888092	wcnD	Bacteroidaceae	Glycosyl transferases group 1		M	385.672	2.28767	1.5627	1.46392	0.143217	0.999994	7.64328	5.7034	8.52871	5.4133	0.974948	0.878487
1434037	Rubrivirga	90.5491	-0.819987	0.631561	-1.29835	0.194167	0.999359	3.30605	2.85572	2.3202	2.57596	0.591775	0.468461	porU	Porphyromonadaceae	Peptidase family C25		S	7815.06	-1.39262	0.954225	-1.45942	0.144449	0.999994	12.0313	13.1898	11.2463	13.2692	0.528471	0.31036
543	Enterobacteriaceae_un	6342.95	1.77553	1.36862	1.29732	0.194522	0.999359	5.48635	7.99411	4.89455	6.1598	0.244049	0.417019	poxB	Rikenellaceae	Thiamine pyrophosphate enzyme, central domain	ko00620,ko01100,map00620,map01100	E	673.207	-1.70103	1.16653	-1.45819	0.144787	0.999994	9.15027	9.50593	7.51098	8.6149	0.722705	0.383765
1434019	Mameliella	4.62325	-2.14196	1.65116	-1.29724	0.194548	0.999359	0.264967	0.0677986	0.504401	0.525667	0.903266	0.591345	rnc	Rikenellaceae	Digests double-stranded RNA. Involved in the processing of primary rRNA transcript to yield the immediate precursors to the large and small rRNAs (23S and 16S). Processes some mRNAs, and tRNAs when they are encoded in the rRNA operon. Processes pre- crRNA and tracrRNA of type II CRISPR loci if present in the organism	ko03008,ko05205,map03008,map05205	J	3290.16	0.706171	0.48471	1.45689	0.145146	0.999994	11.7972	11.4399	12.0065	11.1615	0.912428	0.87258
119979	Thermithiobacillus	9.9694	-1.65847	1.28072	-1.29495	0.195338	0.999359	0.497777	0.926597	0.138578	0.902536	0.351891	0.173168	cbiX	Bacteria	sirohydrochlorin cobaltochelatase activity		S	526.568	2.98696	2.051	1.45635	0.145297	0.999994	7.15324	9.14528	7.63688	8.6509	0.33786	0.444618
45401	Hyphomicrobiaceae_un	16.4512	1.43002	1.10632	1.29259	0.196152	0.999359	0.552659	1.07663	1.28334	1.10579	0.371562	0.617231	spo0J	Clostridiaceae	Belongs to the ParB family		K	442.938	2.86149	1.97009	1.45247	0.146372	0.999994	4.43165	8.67057	5.09491	8.75766	0.107715	0.166503
88723	Natrinema	15.7345	-1.50346	1.16565	-1.2898	0.197121	0.999359	1.30507	0.993133	0.442602	0.933652	0.690856	0.405481	rodA2	Lachnoclostridium	Cell cycle protein		D	186.143	-3.18238	2.1917	-1.45201	0.146497	0.999994	2.86007	4.58148	3.07738	6.42227	0.579122	0.249453
2045060	Methyloterricola	5.55241	1.8394	1.42616	1.28976	0.197135	0.999359	0.200665	0.697674	0.331252	0.362328	0.281043	0.643712	cobT	unclassified Clostridiales	Catalyzes the synthesis of alpha-ribazole-5'-phosphate from nicotinate mononucleotide (NAMN) and 5,6- dimethylbenzimidazole (DMB)	ko00860,ko01100,ko01120,map00860,map01100,map01120	H	1577.77	-1.3813	0.951759	-1.45131	0.146692	0.999994	9.77616	11.02	8.85892	10.9554	0.511131	0.306367
375928	Natranaerobius	23.2203	1.57579	1.22275	1.28873	0.197492	0.999359	0.45616	1.32105	1.04338	1.44194	0.213469	0.459138	smc	Clostridiaceae	Required for chromosome condensation and partitioning		D	1460.35	3.14543	2.16845	1.45054	0.146907	0.999994	6.90909	10.2906	7.81632	10.6945	0.156219	0.237611
42054	Chromohalobacter	25.1586	1.603	1.24397	1.28862	0.19753	0.999359	0.931349	1.53824	1.45227	1.12147	0.393348	0.646423	fliR	Firmicutes	flagellar biosynthetic protein FliR	ko02040,ko03070,map02040,map03070	N	387.626	3.31175	2.28329	1.45043	0.14694	0.999994	4.86638	8.66752	5.66752	8.55381	0.150818	0.254417
1868322	Candidatus Thermochlorobacteriaceae_un	18.1866	-1.1821	0.917463	-1.28844	0.197593	0.999359	1.2088	0.775199	0.9885	1.0997	0.726131	0.526184	rgpF	Clostridia	COG3754 Lipopolysaccharide biosynthesis protein		M	209.165	2.85398	1.96961	1.449	0.147336	0.999994	4.23318	7.96433	5.09917	7.72916	0.169593	0.246308
367771	Marinovum	4.82582	-2.47064	1.91899	-1.28746	0.197932	0.999359	0.236063	0.345818	0.0376907	0.592655	0.573724	0.310467	mesH	Bacteria	polysaccharide biosynthetic process		S	137.33	3.55541	2.45596	1.44766	0.147711	0.999994	2.49837	6.9393	3.69732	6.50272	0.148602	0.374138
213118	Desulfobacterales_un	168.648	-0.805054	0.625671	-1.2867	0.198198	0.999359	3.47419	3.99484	2.54172	3.79257	0.39844	0.260579	eutN	unclassified Clostridiales	Ethanolamine utilisation protein EutN/carboxysome		CQ	10.4631	3.40001	2.34897	1.44745	0.147772	0.999994	1.08396	3.03052	2.43441	2.80029	0.437288	0.686686
1472344	Basilea	7.84988	-1.96541	1.52913	-1.28531	0.198685	0.999359	0.529891	0.869968	0.168099	0.627615	0.50519	0.257405	yutI	unclassified Clostridiales	NifU-like domain		O	64.9075	3.72113	2.57315	1.44613	0.14814	0.999994	1.23365	4.41751	2.78487	4.67422	0.416366	0.491741
1752736	Candidatus Adlerbacteria_un	5.80369	1.74368	1.35686	1.28509	0.198762	0.999359	0.134105	0.424981	0.684053	0.477689	0.464989	0.708807	XK27_05540	Clostridiaceae	DUF218 domain		S	159.277	3.17856	2.20043	1.44452	0.148593	0.999994	2.81714	6.02197	3.97566	6.37942	0.27095	0.341333
225842	Formosa	169.262	-0.665257	0.517892	-1.28455	0.19895	0.999359	4.10505	3.45914	3.47483	3.38734	0.690426	0.575245	ypwA	Ruminococcaceae	Broad specificity carboxypetidase that releases amino acids sequentially from the C-terminus, including neutral, aromatic, polar and basic residues		E	236.819	3.71058	2.5695	1.44408	0.148715	0.999994	3.71548	6.95373	5.12209	7.39657	0.24825	0.448009
1995	Microtetraspora	21.637	1.21937	0.950359	1.28306	0.199471	0.999359	1.13969	1.38648	1.49632	0.959343	0.475205	0.704212	nikB	Deferribacteres	Binding-protein-dependent transport system inner membrane component	ko02010,map02010	P	5.9645	5.4382	3.76592	1.44406	0.148723	0.999994	0.137878	2.27776	0.991462	1.42841	0.463926	0.665299
882379	Aliagarivorans	15.1464	-1.62683	1.26793	-1.28306	0.199472	0.999359	0.977208	1.31315	0.166599	0.862529	0.466147	0.208675	hscC	Ruminococcaceae	MreB/Mbl protein		O	498.17	2.04144	1.4167	1.44098	0.149589	0.999994	5.10162	7.92184	5.61159	7.83137	0.27404	0.3232
1929045	Traorella	203.242	-1.3308	1.03798	-1.28211	0.199802	0.999359	3.52815	3.67122	2.71709	4.03781	0.439698	0.344585	gspC	Desulfovibrionales	Domain present in PSD-95, Dlg, and ZO-1/2.	ko03070,ko05111,map03070,map05111	U	20.0397	3.5732	2.48279	1.43919	0.150097	0.999994	0.827599	4.35619	1.98743	3.97712	0.244557	0.399122
1911549	Raineyella	6.93648	1.94937	1.52139	1.28131	0.200084	0.999359	0.157545	0.477843	0.733886	0.487092	0.430144	0.696211	mleP3	unclassified Clostridiales	Sodium Bile acid symporter family		S	31.5821	2.57651	1.79143	1.43824	0.150367	0.999994	2.06668	4.51069	2.99549	4.30333	0.380907	0.449035
153057	Alpharetrovirus	5.46771	2.48587	1.94036	1.28114	0.200144	0.999359	0.305007	0.0304596	1.20458	0.0805365	0.684442	0.97699	yhhN	Bacteria	YhhN family		S	550.533	1.59884	1.1117	1.43819	0.15038	0.999994	8.62012	6.86658	9.18913	6.49934	0.972405	0.926786
1998	Planomonospora	7.92869	1.55706	1.21874	1.2776	0.201389	0.999359	0.402857	0.504365	0.921403	0.433143	0.542912	0.794796	mog	Oscillospiraceae	Probable molybdopterin binding domain	ko00790,ko01100,ko04122,map00790,map01100,map04122	H	204.162	3.18764	2.21687	1.4379	0.150462	0.999994	4.08319	7.49813	4.85236	7.27771	0.247169	0.348157
893	Desulfobulbus	291.635	-1.23901	0.969917	-1.27744	0.201447	0.999359	3.57635	4.68068	2.65497	4.78736	0.338799	0.141728	dnaE_2	Clostridiaceae	DNA polymerase	ko00230,ko00240,ko01100,ko03030,ko03430,ko03440,map00230,map00240,map01100,map03030,map03430,map03440	L	192.977	3.28413	2.29056	1.43377	0.151638	0.999994	3.77313	6.25651	4.28329	6.02225	0.351124	0.477368
46123	Abiotrophia	7.12768	-1.76007	1.37966	-1.27573	0.20205	0.999359	0.552799	0.320159	0.37794	0.623234	0.76286	0.495603	licT2	Lachnoclostridium	CAT RNA binding domain		K	187.052	4.29438	2.9995	1.4317	0.15223	0.999994	1.1647	5.22832	1.43826	3.88761	0.126135	0.324035
674963	Succinatimonas	59.4368	-0.944052	0.740038	-1.27568	0.202068	0.999359	2.36362	2.38276	1.62289	2.47221	0.503504	0.326303	tagO	unclassified Clostridiales	Glycosyl transferase family 4		M	127.267	2.35027	1.64201	1.43133	0.152334	0.999994	4.03166	6.30949	5.13356	6.4095	0.336027	0.454778
1649506	Thermoflavifilum	23.1122	-1.26901	0.995274	-1.27504	0.202296	0.999359	1.3289	1.22261	0.893746	1.41887	0.589328	0.337179	glcK	Ruminococcaceae	ROK family	ko00010,ko00052,ko00500,ko00520,ko00521,ko00524,ko01100,ko01110,ko01120,ko01130,ko01200,map00010,map00052,map00500,map00520,map00521,map00524,map01100,map01110,map01120,map01130,map01200	GK	1116.96	-1.60356	1.1209	-1.43061	0.152543	0.999994	9.38964	10.513	8.21709	10.2708	0.529783	0.321929
140625	Lachnobacterium	156.596	1.34955	1.05938	1.27391	0.202696	0.999359	0.980821	3.41165	1.79919	3.73389	0.0355395	0.0956427	livH	Synergistetes	Belongs to the binding-protein-dependent transport system permease family	ko02010,ko02024,map02010,map02024	E	282.287	3.53221	2.47119	1.42935	0.152903	0.999994	4.54192	7.94387	5.54603	7.99255	0.217071	0.340854
1903336	Balneicella	293.214	-0.846709	0.665139	-1.27298	0.203025	0.999359	4.64208	4.4966	3.56556	4.16951	0.576501	0.40806	yitT5	unclassified Clostridiales	Uncharacterised 5xTM membrane BCR, YitT family COG1284		S	117.619	3.7652	2.63447	1.42921	0.152945	0.999994	1.23997	5.34736	1.84866	5.33428	0.324992	0.280481
1612198	Asinibacterium	38.4782	-1.37017	1.07635	-1.27298	0.203025	0.999359	2.74225	0.751302	1.75455	0.813446	0.905547	0.799689	nanT	Porphyromonadaceae	Sodium:solute symporter family		E	1889.26	2.05188	1.43588	1.42901	0.153001	0.999994	10.3559	8.71152	10.9994	8.10726	0.912728	0.981977
200666	Sphingobacteriales_un	2489.64	-0.909035	0.714276	-1.27267	0.203136	0.999359	8.23192	6.56466	7.317	6.4655	0.804417	0.689897	trbL	Desulfovibrionales	TrbL/VirB6 plasmid conjugal transfer protein	ko02024,map02024	U	11.8555	4.19211	2.93703	1.42733	0.153484	0.999994	0.485853	3.19333	1.39123	2.67848	0.398534	0.506755
68525	delta/epsilon subdivisions_un	21.7018	-1.50997	1.18665	-1.27247	0.203207	0.999359	0.863349	1.55969	0.393429	1.3645	0.357478	0.155647	asrC	Clostridia	Belongs to the nitrite and sulfite reductase 4Fe-4S domain family	ko00920,ko01120,map00920,map01120	C	116.947	3.63986	2.55059	1.42707	0.153561	0.999994	0.603417	4.67298	2.58526	5.33881	0.301047	0.420523
230355	Methanolacinia	20.7363	-1.25442	0.985945	-1.2723	0.203267	0.999359	1.22568	1.30155	0.680579	1.39415	0.547144	0.289077	vioA	unclassified Clostridiales	Beta-eliminating lyase	ko00523,ko01130,map00523,map01130	E	1229.9	-1.65615	1.16211	-1.42512	0.154121	0.999994	8.45484	10.4294	7.64183	10.7078	0.475085	0.209085
1269	Micrococcus	40.1421	1.13349	0.891443	1.27152	0.203544	0.999359	1.83068	1.0436	3.00581	1.22931	0.673235	0.924193	sdhD	Gammaproteobacteria	Succinate dehydrogenase hydrophobic membrane anchor subunit	ko00020,ko00190,ko00650,ko00720,ko01100,ko01110,ko01120,ko01130,ko01200,map00020,map00190,map00650,map00720,map01100,map01110,map01120,map01130,map01200	C	6.06491	3.7754	2.65175	1.42374	0.154522	0.999994	0.751514	2.37284	1.53293	1.68658	0.539328	0.618628
28073	Lyngbya	11.0991	1.61879	1.27378	1.27085	0.203781	0.999359	0.447363	0.589853	1.29927	0.636372	0.444624	0.663945	ccrA	Rikenellaceae	Metallo-beta-lactamase superfamily	ko01501,map01501	S	609.657	2.36788	1.66425	1.42279	0.154797	0.999994	7.31097	2.65065	9.14115	2.58327	0.98798	0.999508
1926556	Emergencia	640.579	1.76855	1.39199	1.27052	0.2039	0.999359	2.19648	4.16001	4.61259	4.80117	0.165631	0.441021	papP	Clostridia	ABC transporter, permease protein		P	120.975	4.51185	3.17172	1.42252	0.154874	0.999994	-0.449563	4.9571	0.574995	3.82089	0.19872	0.390835
1907535	Candidatus Thiosymbion	12.1169	-1.32724	1.04497	-1.27012	0.204043	0.999359	1.09852	0.867716	0.414504	0.893781	0.635282	0.413052	tsx	Bacteria	nucleoside-specific channel forming porin activity		M	4.32211	6.01211	4.22934	1.42153	0.155164	0.999994	-0.765569	1.51137	0.337939	0.358273	0.413863	0.765849
59734	Empedobacter	81.2571	-1.14248	0.899727	-1.26981	0.204151	0.999359	2.58541	2.80804	1.73796	2.7758	0.532068	0.263687	kch	Escherichia	Potassium channel		P	897.473	2.00684	1.41314	1.42012	0.155573	0.999994	9.64687	8.06375	10.2665	7.3047	0.89238	0.988924
393029	Desulfurispirillum	27.5718	1.73491	1.36849	1.26775	0.204886	0.999359	0.450497	2.01903	0.826997	1.5854	0.16692	0.388885	rimL	Streptococcus oralis	Acetyltransferase, GNAT family		J	532.224	2.43685	1.71681	1.4194	0.155782	0.999994	7.69257	7.32486	9.145	7.46915	0.618409	0.956569
56433	Couchioplanes	17.1665	-1.32111	1.04361	-1.26591	0.205546	0.999359	0.933957	0.695935	0.93231	1.13399	0.710989	0.467072	agaF	Proteus	PTS system fructose IIA component	ko00052,ko02060,map00052,map02060	G	69.6557	4.06365	2.86593	1.41792	0.156214	0.999994	0.175877	5.13394	0.755173	3.77212	0.193018	0.372949
2038244	Agaribacterium	6.93235	1.8146	1.43708	1.2627	0.206699	0.999359	0.317009	0.411559	0.991541	0.354261	0.585063	0.814401	hrpA	Bifidobacteriales	Helicase associated domain (HA2) Add an annotation		L	908.838	-4.02691	2.84014	-1.41786	0.156233	0.999994	7.28359	9.89352	5.88146	9.00064	0.39517	0.135434
1980675	Colibacter	15.9386	-1.47506	1.16841	-1.26245	0.206788	0.999359	0.791583	0.963616	0.459173	1.41758	0.41616	0.18831	atsA_1	Porphyromonadaceae	Domain of unknown function (DUF4976)		P	1562.82	1.66955	1.17872	1.41641	0.156654	0.999994	9.96868	8.84375	10.6362	8.54672	0.916776	0.914588
226	Alteromonas	137.623	-0.769278	0.609617	-1.2619	0.206984	0.999359	3.25401	3.57765	2.53822	3.49487	0.468196	0.298202	artP	Blautia	COG COG0834 ABC-type amino acid transport signal transduction systems, periplasmic component domain		ET	58.4564	2.93415	2.07185	1.4162	0.156718	0.999994	0.847716	5.29287	1.76885	4.76166	0.235573	0.282518
150333	Thermobrachium	13.9447	1.43525	1.13869	1.26044	0.207511	0.999359	0.168217	1.09149	0.533671	1.121	0.162821	0.322368	nimA	Bacteroidia	Pyridoxamine 5'-phosphate oxidase family protein		S	439.346	2.98639	2.11038	1.4151	0.15704	0.999994	5.59163	9.05979	6.36893	9.04828	0.196081	0.265753
449972	Chelativorans	11.9872	1.89975	1.51214	1.25634	0.208994	0.999359	0.268655	1.07695	0.463386	0.87608	0.209138	0.52344	nikC	Lachnoclostridium	N-terminal TM domain of oligopeptide transport permease C	ko02010,ko02024,map02010,map02024	EP	14.4124	3.35528	2.37132	1.41494	0.157086	0.999994	0.831895	3.99616	2.02179	3.64894	0.25253	0.455489
1335745	Spiribacter	47.5193	-1.06209	0.845454	-1.25624	0.20903	0.999359	2.47398	1.9309	1.47565	1.80476	0.693765	0.465386	moaC	Thermoanaerobacterales	Catalyzes the conversion of (8S)-3',8-cyclo-7,8- dihydroguanosine 5'-triphosphate to cyclic pyranopterin monophosphate (cPMP)	ko00790,ko01100,ko04122,map00790,map01100,map04122	H	143.781	3.23173	2.28539	1.41408	0.157338	0.999994	3.79268	7.04449	4.83547	7.08029	0.239306	0.372005
312278	Emticicia	251.538	-0.943081	0.750723	-1.25623	0.209033	0.999359	4.13215	4.40562	3.14926	4.24346	0.510844	0.296681	rapK	Porphyromonadaceae	endoribonuclease L-PSP	ko00130,ko00400,ko01100,ko01110,map00130,map00400,map01100,map01110	J	1178.05	1.37172	0.970731	1.41308	0.157633	0.999994	10.3006	9.14489	10.6694	8.61698	0.957171	0.967099
2026179	Desulfocucumis	79.2572	-1.58153	1.2593	-1.25588	0.209159	0.999359	3.3182	1.25872	2.49597	1.73412	0.781506	0.73509	sagB	Cytophagia	Nitroreductase family		C	80.4884	3.39209	2.40067	1.41298	0.157663	0.999994	4.73971	5.35033	5.42515	3.7314	0.625273	0.847637
267986	Owenweeksia	117.096	-0.889388	0.708476	-1.25535	0.20935	0.999359	3.04167	3.38144	2.27184	3.27592	0.483536	0.280118	ygaZ	Erysipelotrichia	AzlC protein		E	175.334	2.60426	1.84474	1.41172	0.158032	0.999994	2.77648	7.10293	3.86669	7.44611	0.130716	0.184608
1935206	Rubeoparvulum	14.6407	1.74299	1.38872	1.2551	0.209441	0.999359	0.120189	0.906532	0.702819	1.20595	0.201931	0.374603	spoIID	Oscillospiraceae	Stage II sporulation protein		D	324.85	2.94769	2.08996	1.41041	0.15842	0.999994	4.96575	8.2122	5.93499	8.30513	0.205817	0.335084
1170227	Candidatus Methylomirabilis	17.5119	-1.39127	1.10895	-1.25458	0.209632	0.999359	0.846409	1.25041	0.371529	1.34642	0.435764	0.150853	fucR	Bacteria	DNA-binding transcription factor activity		K	53.2951	-3.02275	2.1438	-1.40999	0.158542	0.999994	3.24613	5.00063	2.06829	5.70311	0.450648	0.192635
1822002	Enterobacillus	10.8271	-1.60612	1.28134	-1.25347	0.210034	0.999359	0.976137	0.896084	0.318181	0.78617	0.449517	0.305177	ccpA	Clostridia	Periplasmic binding protein LacI transcriptional regulator		K	274.721	3.18431	2.25918	1.40949	0.158689	0.999994	3.86735	7.7461	4.74433	8.03858	0.168417	0.221201
165695	Sphingobium	249.473	-0.872077	0.695786	-1.25337	0.210071	0.999359	4.79767	3.68537	3.93802	3.60937	0.673565	0.61571	walW	Firmicutes	polysaccharide deacetylase		G	44.1641	3.04731	2.16246	1.40918	0.158781	0.999994	0.689691	5.26975	1.75742	5.62049	0.157135	0.1624
265975	Oribacterium	1214.26	-1.35532	1.08175	-1.2529	0.210244	0.999359	5.84469	6.03008	5.14017	6.62419	0.450212	0.266001	pssD	Bacillus	Oligosaccharide biosynthesis protein Alg14 like		M	19.1427	-3.03945	2.15896	-1.40783	0.159181	0.999994	1.28611	1.96479	1.17103	3.74341	0.602177	0.34173
51967	Candidatus Korarchaeota_un	53.8167	1.1423	0.912137	1.25234	0.210447	0.999359	1.30618	2.13537	2.15336	2.12169	0.292614	0.516166	intR	Escherichia	Integrase is necessary for integration of the phage into the host genome by site-specific recombination. In conjunction with excisionase, integrase is also necessary for excision of the prophage from the host genome (By similarity)		L	52.6782	3.32932	2.36542	1.4075	0.159279	0.999994	1.21734	5.50528	2.39479	5.3831	0.155686	0.292145
2126330	Candidatus Kentron	114.597	1.29987	1.0382	1.25205	0.210553	0.999359	1.97716	3.24501	2.9337	3.16367	0.294598	0.511935	yjbM	Gammaproteobacteria	Protein of unknown function (DUF2713)		S	10.5033	3.40838	2.42358	1.40634	0.159623	0.999994	1.24297	3.37268	1.79069	3.22608	0.435756	0.406315
1775468	Silvibacterium	12.047	-1.46499	1.1711	-1.25095	0.210954	0.999359	0.764631	0.930998	0.384409	0.950957	0.512398	0.308913	rep	Oxalobacteraceae	it can initiate unwinding at a nick in the DNA. It binds to the single-stranded DNA and acts in a progressive fashion along the DNA in the 3' to 5' direction	ko03420,ko03430,map03420,map03430	L	570.087	-4.14949	2.95294	-1.40521	0.15996	0.999994	6.61842	9.23313	5.28809	8.54237	0.417624	0.141998
152180	Ahrensia	12.7839	-1.69495	1.35583	-1.25012	0.211256	0.999359	0.459878	1.19138	0.232548	1.15141	0.30121	0.150159	xynX5	Bacteroidia	oxidoreductase activity		S	32.5368	2.62606	1.86902	1.40505	0.160006	0.999994	0.99168	3.30246	2.75217	4.01693	0.404606	0.452303
929509	Solitalea	256.868	-0.834729	0.667723	-1.25011	0.211258	0.999359	4.88837	3.86425	3.91418	3.6481	0.711386	0.575046	uraA	Lachnoclostridium	Permease family		F	342.77	3.74867	2.6694	1.40431	0.160225	0.999994	3.46397	7.31356	4.35678	7.08545	0.203342	0.434526
31957	Propionibacteriaceae_un	173.53	0.942093	0.753914	1.2496	0.211444	0.999359	3.66493	2.93072	4.57168	2.89253	0.626488	0.825674	femD	unclassified Lachnospiraceae	Phosphoglucomutase/phosphomannomutase, C-terminal domain	ko00010,ko00030,ko00051,ko00052,ko00230,ko00500,ko00520,ko00521,ko01100,ko01110,ko01120,ko01130,map00010,map00030,map00051,map00052,map00230,map00500,map00520,map00521,map01100,map01110,map01120,map01130	G	314.13	3.44684	2.45479	1.40413	0.160281	0.999994	3.99773	8.09806	4.98233	7.59375	0.141929	0.388606
1431823	Candidatus Omnitrophus	7.13646	1.83773	1.47066	1.24959	0.211448	0.999359	0.214018	0.792282	0.358937	0.572837	0.258496	0.472759	ahcY	unclassified Clostridiales	S-adenosyl-L-homocysteine hydrolase, NAD binding domain	ko00270,ko01100,map00270,map01100	H	4408.91	0.812087	0.578388	1.40405	0.160303	0.999994	12.3721	11.3656	12.5565	11.0109	0.957581	0.902719
1678	Bifidobacterium	2176.78	-0.972328	0.778793	-1.24851	0.211846	0.999359	6.73588	6.96766	6.42113	7.58202	0.402737	0.278366	macB_2	Ruminococcaceae	Psort location CytoplasmicMembrane, score 10.00	ko02010,map02010	V	178.613	2.99686	2.13508	1.40363	0.16043	0.999994	3.8657	6.59396	5.29761	6.77223	0.268529	0.418212
204286	Cobetia	12.2973	-1.25158	1.00247	-1.24849	0.21185	0.999359	0.792042	0.741442	0.581222	0.991479	0.586716	0.383232	secA_2	Clostridia	Psort location Cytoplasmic, score		U	186.883	2.84996	2.03168	1.40276	0.160688	0.999994	3.19519	7.22678	3.88712	7.48951	0.177866	0.187999
314318	Prolixibacter	617.543	-0.742844	0.595044	-1.24838	0.211891	0.999359	5.86926	5.42474	4.91885	5.16716	0.620801	0.489553	alg8	Bacteria	transferase activity, transferring glycosyl groups	ko00051,map00051	M	49.9668	3.64359	2.59767	1.40264	0.160724	0.999994	0.382716	4.63489	2.34632	3.76181	0.175555	0.412619
217063	Oleomonas	15.1952	-1.10662	0.886516	-1.24828	0.21193	0.999359	1.49434	1.07086	0.641385	0.720739	0.682326	0.486809	CP_0766	Bacteria	nuclear chromosome segregation	ko02020,map02020	D	1106.51	8.42912	6.01083	1.40232	0.160819	0.999994	-0.275294	5.15954	0.38672	3.96987	0.352874	0.438902
31980	Acetitomaculum	136.928	-1.26387	1.01366	-1.24684	0.212458	0.999359	2.40397	2.88317	2.06162	3.44087	0.401382	0.177367	yfbB	Rikenellaceae	Ndr family		I	883.051	1.86846	1.33302	1.40167	0.161013	0.999994	9.20399	8.52859	10.0566	8.21587	0.73545	0.906684
2005355	Faecalimonas	75.8182	1.73593	1.39269	1.24646	0.212597	0.999359	0.824128	2.97275	1.18719	2.62965	0.146588	0.294003	phnX	Porphyromonadaceae	Belongs to the HAD-like hydrolase superfamily. PhnX family	ko00440,ko00630,ko01100,ko01110,ko01120,ko01130,map00440,map00630,map01100,map01110,map01120,map01130	S	202.51	-1.72427	1.23041	-1.40137	0.161102	0.999994	6.60626	6.72411	5.08788	6.08501	0.713106	0.403457
59738	Marinilabilia	998.123	-0.72616	0.58283	-1.24592	0.212793	0.999359	6.79153	5.82894	5.89232	5.5943	0.729304	0.601891	ats	Clostridiaceae	Acetyltransferase (GNAT) domain	ko00330,ko01100,ko04216,map00330,map01100,map04216	K	83.2622	3.81489	2.72331	1.40083	0.161265	0.999994	0.795925	5.17911	1.53698	4.51766	0.229365	0.376381
1155385	Proteiniclasticum	82.6425	1.63831	1.31496	1.2459	0.212801	0.999359	1.11475	2.99658	2.04206	2.9925	0.139579	0.378703	pbuG	unclassified Lachnospiraceae	Permease family		S	605.937	2.84426	2.03112	1.40035	0.16141	0.999994	5.42949	9.16462	6.16875	9.09458	0.170154	0.261897
381430	Panacagrimonas	14.8262	1.11972	0.901435	1.24215	0.214182	0.999359	0.590588	1.17937	0.960356	1.0853	0.273969	0.5202	cysZ	Porphyromonadaceae	Etoposide-induced protein 2.4 (EI24)		E	19.8047	2.86324	2.0461	1.39937	0.161703	0.999994	0.975206	4.33113	2.01205	4.17554	0.282518	0.334359
741759	Tomitella	4.37957	1.95509	1.57405	1.24208	0.214209	0.999359	0.0888085	0.492065	0.359239	0.4246	0.26653	0.58308	sprC	Bacteroidia	beta-propeller repeat		S	3025.54	1.47878	1.05676	1.39935	0.161709	0.999994	11.6755	10.0942	11.9996	9.53947	0.958566	0.972623
1891672	Candidatus Jidaibacter	2.67523	-2.43779	1.96348	-1.24157	0.214395	0.999359	0.200665	0.284377	0	0.357757	0.613297	0.295689	exoL	Bacteroidia	Glycosyl transferases group 1		M	20.8499	4.27412	3.05514	1.39899	0.161816	0.999994	-0.522671	3.03861	1.56433	2.44833	0.279059	0.50052
2022712	Candidatus Methanohalarchaeum	4.10568	-2.00215	1.61283	-1.24138	0.214464	0.999359	0.656623	0.135136	0.254755	0.18839	0.940062	0.766993	fliI	Firmicutes	Flagellar protein export ATPase, FliI	ko02040,ko03070,map02040,map03070	NU	598.817	2.81188	2.01092	1.3983	0.162022	0.999994	5.65876	9.31248	6.59555	9.27537	0.162168	0.287127
1970195	Ancylomarina	428.337	-0.783318	0.631158	-1.24108	0.214576	0.999359	4.98299	4.99946	4.15015	4.86197	0.542317	0.379893	wbbL_1	unclassified Lachnospiraceae	Glycosyltransferase like family 2		M	313.498	2.97832	2.1313	1.39742	0.162289	0.999994	3.62433	7.88417	4.10289	8.1797	0.145649	0.134613
51194	Desulfofustis	40.2392	-0.926808	0.746861	-1.24094	0.214628	0.999359	1.49811	2.35254	0.866593	2.09786	0.283325	0.163945	espK	Oscillospiraceae	S-layer homology domain	ko02024,ko04550,ko05100,map02024,map04550,map05100	MO	220.452	2.89194	2.07153	1.39604	0.162703	0.999994	4.0198	5.66981	5.44181	6.52548	0.428933	0.571997
1860	Geodermatophilus	161.529	-0.94481	0.761862	-1.24013	0.214926	0.999359	4.26189	2.61004	3.78111	2.94554	0.847924	0.723585	grdB	Lachnoclostridium	Psort location Cytoplasmic, score 8.87		S	308.149	3.51872	2.52099	1.39577	0.162785	0.999994	3.12511	6.82152	4.10134	6.59808	0.346215	0.530549
1649493	Seleniivibrio	20.15	-1.2303	0.99314	-1.2388	0.21542	0.999359	0.973431	1.2405	0.586926	1.40021	0.425714	0.234859	ywrO	Bifidobacteriales	Flavodoxin-like fold	ko00130,ko01110,ko05200,ko05225,ko05418,map00130,map01110,map05200,map05225,map05418	S	664.96	2.10696	1.51004	1.3953	0.162925	0.999994	9.13636	7.45225	9.84051	6.74002	0.893994	0.990209
2304687	Petroclostridium	69.3276	-1.40515	1.13429	-1.23879	0.215425	0.999359	1.92133	2.15923	1.57935	2.64139	0.414771	0.21694	sagD	Cytophagia	YcaO cyclodehydratase, ATP-ad Mg2+-binding		S	122.104	3.24846	2.3282	1.39527	0.162936	0.999994	5.31084	5.98291	6.0813	4.65381	0.602628	0.838735
43988	Cyanothece	66.5281	1.37043	1.10778	1.2371	0.216051	0.999359	1.31111	2.88567	1.983	2.53763	0.229866	0.424855	mnhE	unclassified Lachnospiraceae	Na+/H+ ion antiporter subunit		P	115.023	-5.07572	3.64109	-1.39401	0.163314	0.999994	0.775198	4.06164	0.7416	5.74243	0.44139	0.187056
745410	Gallaecimonas	23.6574	1.08699	0.878907	1.23675	0.216181	0.999359	1.09978	1.70881	1.25453	1.17132	0.388555	0.626025	fliN	Oribacterium	Type III flagellar switch regulator (C-ring) FliN C-term	ko02030,ko02040,map02030,map02040	N	686.261	3.13666	2.25038	1.39383	0.163367	0.999994	5.55521	9.25331	6.41241	9.46865	0.132972	0.223102
1161	Nostocales_un	121.68	-0.881014	0.712814	-1.23597	0.216471	0.999359	3.60917	3.23818	2.60512	3.01264	0.630157	0.475304	gspJ	Escherichia	Type II secretion system (T2SS), protein J	ko03070,ko05111,map03070,map05111	U	6.51127	3.9859	2.85976	1.39379	0.163381	0.999994	0.734268	2.63794	1.09209	1.24625	0.512225	0.621663
233189	Anaerolinea	44.5299	-1.36703	1.10643	-1.23553	0.216632	0.999359	1.51858	1.89871	1.06573	2.4116	0.473816	0.216907	ywhC	Firmicutes	Peptidase M50		S	124.502	2.39671	1.72071	1.39286	0.163663	0.999994	2.43229	7.36626	2.95122	6.71454	0.0972268	0.159392
76892	Caulobacteraceae_un	27.4389	-1.03121	0.835364	-1.23444	0.217037	0.999359	1.69514	1.54789	1.02182	1.56297	0.502446	0.359131	chbR	Clostridia	AraC-like ligand binding domain		K	34.6288	3.88534	2.78982	1.39268	0.163715	0.999994	1.60098	5.11342	2.55706	4.36384	0.317785	0.38516
325455	Gammapapillomavirus	5.26078	-2.10179	1.70706	-1.23123	0.218236	0.999359	0.603734	0.377967	0.102984	0.288058	0.772514	0.510877	wcoI	unclassified Lachnospiraceae	biosynthesis protein		M	190.717	-5.51496	3.96251	-1.39178	0.163988	0.999994	0.380438	4.52458	0.349523	6.58666	0.404606	0.149382
896	Desulfococcus	69.5814	-0.891086	0.724263	-1.23033	0.218572	0.999359	2.6616	2.61737	1.85338	2.56048	0.512464	0.360255	fliK	Firmicutes	Flagellar hook-length control protein FliK	ko02040,map02040	S	595.539	3.19008	2.29335	1.39101	0.164222	0.999994	5.28198	9.31678	5.97702	9.20284	0.122525	0.206063
1777753	Candidatus Finniella	3.74637	2.34985	1.91213	1.22892	0.219101	0.999359	0.03138	0.618716	0.168099	0.284126	0.187517	0.508232	ntrY	Desulfovibrionales	histidine kinase HAMP region domain protein	ko02020,map02020	T	48.5857	3.25357	2.3393	1.39083	0.164276	0.999994	1.66309	5.80105	2.71542	5.65231	0.153621	0.249576
1737405	Tissierellales_un	3.43416	2.36199	1.92294	1.22832	0.219327	0.999359	0.03138	0.350527	0.226065	0.330395	0.33989	0.625231	wcmJ	Bacteria	slime layer polysaccharide biosynthetic process		S	23.2972	-5.61848	4.04225	-1.38994	0.164548	0.999994	0.329399	1.46823	-0.383691	3.96824	0.56799	0.270785
40413	Desulforhopalus	22.1539	-1.17628	0.958017	-1.22783	0.219512	0.999359	0.912888	1.41313	0.69665	1.60423	0.376719	0.236247	ybhA	Escherichia	Pyridoxal phosphate phosphatase YbhA		S	22.1671	2.33059	1.67749	1.38933	0.164733	0.999994	1.24468	4.4203	2.1081	4.28462	0.296453	0.324705
1434049	Thermophagus	519.639	-0.89898	0.732561	-1.22717	0.219757	0.999359	5.9137	4.45583	4.99291	4.33843	0.77777	0.647382	hycE	Rikenellaceae	Respiratory-chain NADH dehydrogenase, 49 Kd subunit		C	1343.69	1.88431	1.35801	1.38756	0.165272	0.999994	9.81598	9.10035	10.5909	8.69345	0.737857	0.906493
1849551	Cephaloticoccus	17.3198	-1.15525	0.941769	-1.22668	0.219944	0.999359	1.26042	0.959641	0.864061	1.17399	0.635216	0.440624	htrA_1	Firmicutes	Forkhead associated domain	ko01503,ko02020,map01503,map02020	T	395.401	2.70723	1.95152	1.38724	0.165368	0.999994	6.0721	7.41474	7.35437	7.73573	0.444891	0.595654
1988	Actinomadura	390.959	0.681849	0.556106	1.22611	0.220156	0.999359	4.73389	4.50506	5.41665	4.44449	0.540532	0.719519	yhdY	Bacilli	mechanosensitive ion channel		M	13.7731	3.59635	2.59442	1.38619	0.165689	0.999994	-0.277081	4.0473	0.254107	2.64009	0.1915	0.316773
302485	Phaeobacter	19.3714	-1.24403	1.01478	-1.22591	0.220233	0.999359	0.883798	1.36011	0.439255	1.35659	0.351461	0.192178	bioH	Bacteroidaceae	Beta-lactamase		V	746.471	1.79167	1.29274	1.38595	0.165763	0.999994	9.31806	7.66414	10.0366	7.0749	0.895252	0.990592
33870	Coriobacterium	26.7055	-1.13314	0.924853	-1.22521	0.220496	0.999359	1.4248	1.55491	0.799411	1.67289	0.458377	0.252711	ecm27	unclassified Lachnospiraceae	Sodium/calcium exchanger protein		P	286.781	2.18577	1.57832	1.38487	0.166091	0.999994	3.22029	6.58329	4.11965	6.88267	0.252092	0.266957
1148783	Geminisphaera	4.25203	2.31799	1.89219	1.22503	0.220563	0.999359	0.0557147	0.421055	0.486438	0.220136	0.344221	0.606751	ytnP	Verrucomicrobiae	Metallo-beta-lactamase superfamily		S	352.087	-1.52977	1.10483	-1.38462	0.166168	0.999994	8.52706	8.41278	6.94294	7.55761	0.817881	0.453793
1935184	Vaginella	45.2854	-0.922823	0.753505	-1.22471	0.220685	0.999359	1.88823	1.87243	1.52598	2.06008	0.568666	0.37586	ansB	Blautia	Psort location Cytoplasmic, score	ko00220,ko00250,ko00460,ko00471,ko01100,ko01110,ko02020,map00220,map00250,map00460,map00471,map01100,map01110,map02020	EJ	1194.08	1.50408	1.0863	1.38459	0.166179	0.999994	10.0939	8.98196	10.6731	8.53284	0.884641	0.969259
1434014	Lentibacter	7.00251	-2.11289	1.7306	-1.2209	0.222122	0.999359	0.529685	0.603545	0.231745	0.607677	0.572104	0.293077	yfhR	Bacteria	thiolester hydrolase activity		S	10.5858	3.3568	2.42576	1.38382	0.166415	0.999994	1.1839	3.54294	2.01356	3.0638	0.444194	0.46379
1974209	Rhodohalobacter	176.184	-0.899773	0.737328	-1.22032	0.222345	0.999359	4.39495	3.06264	3.51693	2.98381	0.753604	0.647844	ypsA	Clostridia	Protein of unknown function (DUF1273)		S	114.597	3.58221	2.5913	1.3824	0.166849	0.999994	1.7723	5.72578	3.33249	5.72183	0.17189	0.426089
85006	Micrococcales_un	113.242	1.14789	0.942401	1.21805	0.223207	0.999359	2.25152	3.50947	2.82258	3.03866	0.313938	0.5242	ykkD	Bacteroidia	Multidrug resistance protein, SMR family		P	755.101	-1.28163	0.927889	-1.38123	0.167207	0.999994	8.91147	9.83643	8.19277	9.94175	0.544853	0.350153
1890424	Synechococcales_un	11.7695	1.44521	1.18659	1.21796	0.22324	0.999359	0.354583	0.898163	0.767203	0.804416	0.299226	0.556334	cspE	Lachnoclostridium	Psort location Cytoplasmic, score		K	5.03505	3.59455	2.60302	1.38092	0.167305	0.999994	0.874584	2.4165	1.25599	1.95819	0.519473	0.552606
2060084	Pandoravirus	9.62619	1.40969	1.15785	1.2175	0.223412	0.999359	0.317341	0.487125	1.14089	0.69478	0.485189	0.756314	pvdM	Bacteroidia	Renal dipeptidase family protein		E	854.137	-2.01856	1.46206	-1.38063	0.167392	0.999994	8.76569	9.4376	7.47794	9.0854	0.582075	0.331091
940557	Granulicella	87.8097	-1.0133	0.832902	-1.21658	0.223763	0.999359	2.6365	3.04266	1.81847	2.96825	0.445517	0.245901	ugcG	Bacteria	transferase activity, transferring glycosyl groups	ko00600,ko01100,map00600,map01100	M	848.232	1.88566	1.36675	1.37967	0.167689	0.999994	9.20712	8.43596	9.94452	8.00437	0.74639	0.905071
203133	Propionimicrobium	24.997	1.42846	1.17468	1.21604	0.223972	0.999359	0.709246	1.2559	1.39423	1.24603	0.305607	0.592403	ttdA	Firmicutes	Fe-S type, tartrate fumarate subfamily, alpha	ko00020,ko00620,ko00720,ko01100,ko01110,ko01120,ko01130,ko01200,map00020,map00620,map00720,map01100,map01110,map01120,map01130,map01200	C	420.617	2.99624	2.17177	1.37963	0.167701	0.999994	4.70847	8.46911	5.66036	8.8593	0.145047	0.219902
129001	Syntrophothermus	18.0023	-1.77126	1.45734	-1.21541	0.224211	0.999359	0.847321	1.23805	0.302791	1.44956	0.314665	0.12943	mop	Oscillospiraceae	Protein synonym molybdenum iron sulfur protein	ko00230,ko01100,ko01120,map00230,map01100,map01120	C	398.411	3.19149	2.31398	1.37922	0.167826	0.999994	5.03942	8.25142	5.99151	8.2282	0.258355	0.445137
318147	Paucibacter	26.7184	0.984589	0.810501	1.21479	0.224446	0.999359	1.01118	1.69424	1.41125	1.39043	0.307392	0.547342	ant	Bacilli	Mediates bacterial resistance to the antibiotics streptomycin and spectomycin		S	10.3536	-3.76124	2.72873	-1.37838	0.168086	0.999994	1.95923	1.29344	1.02228	2.63086	0.864347	0.428126
342658	Gracilibacter	32.3395	1.17251	0.965463	1.21446	0.224574	0.999359	0.699608	1.94928	1.31249	1.86494	0.15644	0.3831	yqxK	unclassified Lachnospiraceae	UvrD-like helicase C-terminal domain	ko03420,ko03430,map03420,map03430	L	693.406	3.23094	2.34469	1.37798	0.168209	0.999994	4.88468	8.63693	5.91866	8.74387	0.181736	0.366426
33071	Gloeobacter	40.3701	-0.827261	0.682393	-1.21229	0.2254	0.999359	2.11624	1.8314	1.58785	1.92071	0.615082	0.444558	mhpF	Clostridia	Catalyzes the conversion of acetaldehyde to acetyl-CoA, using NAD( ) and coenzyme A. Is the final enzyme in the meta- cleavage pathway for the degradation of aromatic compounds	ko00360,ko00362,ko00620,ko00621,ko00622,ko00650,ko01100,ko01120,ko01220,map00360,map00362,map00620,map00621,map00622,map00650,map01100,map01120,map01220	Q	12.7335	4.20918	3.05687	1.37696	0.168524	0.999994	-0.248604	2.98739	1.22125	2.89694	0.284474	0.579067
34098	Blattabacterium	57.3938	-0.887248	0.732075	-1.21196	0.225526	0.999359	2.71635	2.13201	2.04878	2.07951	0.711882	0.545292	cobS	Bacteroidaceae	Joins adenosylcobinamide-GDP and alpha-ribazole to generate adenosylcobalamin (Ado-cobalamin). Also synthesizes adenosylcobalamin 5'-phosphate from adenosylcobinamide-GDP and alpha-ribazole 5'-phosphate	ko00860,ko01100,map00860,map01100	H	1213.99	-1.52645	1.10876	-1.37673	0.168596	0.999994	9.39784	10.6339	8.38591	10.5743	0.519801	0.294716
59740	Persicobacter	261.515	-0.895753	0.739144	-1.21188	0.225558	0.999359	5.03948	3.52817	4.05249	3.344	0.78868	0.663052	ascB	Bacilli	Belongs to the glycosyl hydrolase 1 family	ko00010,ko00500,map00010,map00500	G	224.343	3.70454	2.69191	1.37618	0.168767	0.999994	1.44275	6.60078	2.43587	6.56548	0.11819	0.197325
362865	Sandarakinorhabdus	8.51533	-1.4087	1.16317	-1.21109	0.225862	0.999359	0.655838	0.44145	0.458714	0.654661	0.721072	0.490446	frdC	Betaproteobacteria	Succinate dehydrogenase/Fumarate reductase transmembrane subunit	ko00020,ko00190,ko00620,ko00650,ko00720,ko01100,ko01110,ko01120,ko01130,ko01200,ko02020,map00020,map00190,map00620,map00650,map00720,map01100,map01110,map01120,map01130,map01200,map02020	C	62.8906	3.08168	2.24299	1.37392	0.169467	0.999994	2.38872	6.06787	2.95528	5.89254	0.219041	0.252721
666508	Phycisphaera	48.6398	-1.07889	0.892385	-1.20899	0.226666	0.999359	2.70881	1.8859	1.61751	1.69695	0.634025	0.52215	vncS	Oscillospiraceae	HAMP (Histidine kinases, Adenylyl cyclases, Methyl binding proteins, Phosphatases) domain	ko00230,ko02020,ko02025,ko02030,ko04113,ko04213,map00230,map02020,map02025,map02030,map04113,map04213	T	313.81	2.98386	2.17241	1.37353	0.169589	0.999994	5.28636	8.08293	6.32276	8.14365	0.25573	0.363746
295577	Chthoniobacter	86.4666	-1.51067	1.25041	-1.20814	0.226992	0.999359	3.42383	1.48011	2.3904	1.60502	0.729238	0.719122	napG	Betaproteobacteria	MauM NapG family ferredoxin-type protein		C	98.725	2.97371	2.16567	1.37311	0.169719	0.999994	1.93765	6.6695	2.87686	6.37695	0.111325	0.203205
215802	Enhygromyxa	54.5157	0.850567	0.705599	1.20545	0.228028	0.999359	1.78917	2.36291	2.38835	2.12855	0.409316	0.611941	ehrC	Rikenellaceae	Hydrogenase 4 membrane		C	730.883	1.84729	1.34581	1.37262	0.169869	0.999994	8.94493	8.29141	9.74593	7.94578	0.734657	0.90425
2175	Methanohalophilus	10.72	1.45218	1.20683	1.2033	0.228861	0.999359	0.450229	0.841175	0.868495	0.710982	0.328485	0.524134	dcuB	Sutterellaceae	Responsible for the transport of C4-dicarboxylates from the periplasm across the inner membrane	ko02020,map02020	U	168.389	3.45056	2.51619	1.37134	0.170268	0.999994	2.46273	7.24404	3.3578	7.08669	0.0872853	0.195014
97050	Ruegeria	51.3901	0.884316	0.735084	1.20301	0.228971	0.999359	1.67121	2.26351	2.32387	2.12247	0.396522	0.608139	recQ1	Butyrivibrio	Domain of unknown function (DUF3427)		L	122.563	-3.01878	2.2023	-1.37074	0.170457	0.999994	4.1244	4.42763	3.09835	5.14341	0.64919	0.370132
2321111	Aliiarcobacter	5.13915	-2.27643	1.89281	-1.20267	0.229103	0.999359	0.22026	0.623122	0	0.568473	0.421615	0.175747	ndh	Porphyromonadaceae	NADH dehydrogenase	ko00190,map00190	C	1972.49	-1.27212	0.928412	-1.37021	0.170622	0.999994	10.0417	11.2652	9.33303	11.339	0.516355	0.314544
1274351	Kroppenstedtia	5.25845	-1.95602	1.62716	-1.2021	0.229324	0.999359	0.388066	0.321337	0.158249	0.547953	0.672904	0.383463	porA	Ruminococcaceae	pyruvate flavodoxin ferredoxin oxidoreductase	ko00010,ko00020,ko00620,ko00633,ko00640,ko00650,ko00680,ko00720,ko01100,ko01120,ko01130,ko01200,map00010,map00020,map00620,map00633,map00640,map00650,map00680,map00720,map01100,map01120,map01130,map01200	C	598.81	2.83696	2.07097	1.36987	0.170728	0.999994	4.91517	9.21855	5.73518	9.27623	0.0972405	0.168212
40117	Nitrospirae_un	396.459	-0.647668	0.538981	-1.20165	0.229498	0.999359	4.83751	4.9048	4.30451	4.93355	0.47699	0.385216	cpsO	Bacteroidia	Glycosyltransferase like family 2		M	301.217	2.78249	2.03143	1.36971	0.170776	0.999994	6.721	7.48371	8.22005	7.28136	0.615359	0.792145
1817805	Candidatus Glassbacteria_un	28.7105	-1.23768	1.03106	-1.2004	0.229983	0.999359	1.22214	1.08706	1.15176	1.8121	0.554252	0.335295	traK	Bacteria	conjugation	ko02024,map02024	U	12.8414	4.00157	2.92392	1.36857	0.171135	0.999994	0.515478	3.59284	1.78908	2.71692	0.330133	0.495132
1134404	Ignavibacteriae_un	275.534	-0.76131	0.634586	-1.1997	0.230257	0.999359	4.32711	4.32455	3.66277	4.30816	0.559177	0.373975	amiC	Clostridiaceae	N-acetylmuramoyl-L-alanine amidase	ko01503,map01503	MV	655.974	3.22671	2.3579	1.36847	0.171166	0.999994	6.90011	9.65553	7.24228	9.30861	0.251969	0.343261
442430	Coraliomargarita	103.249	-0.917532	0.765035	-1.19933	0.230398	0.999359	3.67553	2.59561	2.85157	2.52956	0.6653	0.58503	yabB	Eubacteriaceae	Methyltransferase small domain		S	356.869	2.49255	1.82283	1.36741	0.171498	0.999994	4.17172	8.21272	4.9259	8.6173	0.130839	0.16988
527198	Mariniflexile	45.4732	-0.828115	0.690772	-1.19883	0.230596	0.999359	1.97478	2.40655	1.24048	2.0393	0.417482	0.283953	hsdS2	unclassified Clostridiales	type I restriction modification DNA specificity domain		V	88.0774	2.04442	1.49571	1.36685	0.171672	0.999994	2.2841	4.63035	3.51723	5.00631	0.368655	0.425131
44261	Oxobacter	61.6682	1.04004	0.867712	1.1986	0.230684	0.999359	1.06205	2.02329	1.91572	2.41618	0.208873	0.38462	flgJ	unclassified Lachnospiraceae	Rod binding protein		MNO	166.266	2.41448	1.76715	1.36631	0.171841	0.999994	2.47969	7.38929	3.12804	7.1915	0.0982661	0.13676
1051	Ectothiorhodospira	24.2741	-1.02074	0.851876	-1.19823	0.230828	0.999359	1.2697	1.40028	0.850604	1.64458	0.513654	0.296714	polA_2	unclassified Lachnospiraceae	DNA polymerase A domain	ko00230,ko00240,ko01100,ko03030,ko03410,ko03420,ko03440,map00230,map00240,map01100,map03030,map03410,map03420,map03440	L	114.242	-2.64114	1.93347	-1.36601	0.171935	0.999994	4.09382	4.5147	3.61321	5.64323	0.639099	0.370282
762296	Methylovulum	53.5125	-1.52953	1.2769	-1.19785	0.230977	0.999359	2.17109	2.55509	0.782125	1.89792	0.542251	0.209535	VVA1647	Bacteroidia	Histidine kinase		KT	36.988	3.2446	2.37525	1.366	0.171938	0.999994	-0.0500721	5.13698	0.502266	3.93274	0.119216	0.215184
59732	Chryseobacterium	3363.01	-0.627256	0.523842	-1.19742	0.231145	0.999359	8.58293	7.42398	7.86785	7.24486	0.740413	0.642555	rnmV	unclassified Clostridiales	Domain of unknown function (DUF4093)		L	75.9363	2.09738	1.53605	1.36543	0.172117	0.999994	3.39516	5.35958	4.51283	5.52334	0.415518	0.562028
1855361	Candidatus Kryptonia_un	2.82424	-2.49451	2.08382	-1.19708	0.231273	0.999359	0.186412	0.231507	0.0349255	0.344436	0.660705	0.370834	scpB	unclassified Lachnospiraceae	Participates in chromosomal partition during cell division. May act via the formation of a condensin-like complex containing Smc and ScpA that pull DNA away from mid-cell into both cell halves		D	346.991	2.90142	2.12507	1.36533	0.17215	0.999994	4.80587	8.38872	5.66159	8.55266	0.166188	0.251244
31993	Methylocystaceae_un	20.0959	-1.42163	1.19022	-1.19443	0.232309	0.999359	0.94398	1.39496	0.55377	1.43803	0.380786	0.211783	ywhK	Firmicutes	amine dehydrogenase activity		S	40.8549	3.28905	2.40929	1.36515	0.172205	0.999994	2.18882	5.14142	3.6822	5.01483	0.285048	0.546822
1121251	Cucumibacter	2.9422	2.18362	1.82983	1.19335	0.232734	0.999359	0.0243347	0.375229	0.167834	0.30189	0.237239	0.560566	perR3	unclassified Lachnospiraceae	Ferric uptake regulator family		P	64.7177	2.58229	1.8936	1.36369	0.172665	0.999994	3.29405	6.24206	4.03479	6.0091	0.262102	0.343712
1573805	Marinifilaceae_un	607.642	-0.742115	0.622053	-1.19301	0.232865	0.999359	5.72377	5.39815	4.87155	5.19938	0.62424	0.492595	nagH	Clostridia	Psort location Extracellular, score	ko00531,ko01100,map00531,map01100	G	724.947	2.32913	1.70835	1.36338	0.172763	0.999994	8.20974	9.24737	9.09726	8.99687	0.615195	0.724757
1752732	Candidatus Uhrbacteria_un	333.837	-0.872067	0.731572	-1.19205	0.233243	0.999359	5.19515	4.09465	4.25925	3.96665	0.671648	0.613528	lspL	Negativicutes	epimerase dehydratase	ko00520,ko01100,map00520,map01100	M	828.661	3.08944	2.26725	1.36264	0.172996	0.999994	6.44101	9.60657	7.29256	9.99322	0.201236	0.24144
1611681	Mucinivorans	1210.3	-0.810624	0.680167	-1.1918	0.233339	0.999359	6.86847	6.20721	5.94183	5.99879	0.661597	0.545424	uxaA	Bacteroidia	SAF domain protein	ko00040,ko00270,ko01100,map00040,map00270,map01100	G	944.467	-1.80864	1.32748	-1.36246	0.173051	0.999994	7.85066	9.94429	7.31758	10.317	0.442539	0.206515
111142	Alishewanella	15.9652	1.16213	0.97545	1.19138	0.233503	0.999359	0.952054	1.04727	1.22213	0.779556	0.514877	0.669466	licD2	unclassified Lachnospiraceae	LicD family		M	29.5159	-4.81445	3.53423	-1.36224	0.173123	0.999994	0.361793	2.11023	0.098488	4.35611	0.507836	0.252243
1980689	Metaprevotella	11.6781	1.82904	1.53717	1.18988	0.234095	0.999359	0.14766	1.35664	0.328031	0.922184	0.0760711	0.226428	yhcG	Escherichia	nuclease activity		S	11.229	3.44243	2.52881	1.36128	0.173424	0.999994	1.28835	3.62188	2.22494	3.23622	0.427182	0.564531
651554	Paraeggerthella	26.6813	-1.34484	1.1303	-1.18981	0.234123	0.999359	0.886415	1.50011	0.520279	1.82526	0.307194	0.134654	fhs	Coriobacteriia	Belongs to the formate--tetrahydrofolate ligase family	ko00670,ko00720,ko01100,ko01120,ko01200,map00670,map00720,map01100,map01120,map01200	H	3233.15	1.04382	0.766929	1.36104	0.173501	0.999994	11.3829	11.467	11.9294	11.2939	0.746773	0.798244
1558474	Oceanococcus	11.9205	-1.50508	1.26524	-1.18956	0.234219	0.999359	0.50911	0.869287	0.328068	1.1778	0.404159	0.221139	cbiM	Betaproteobacteria	Cobalt uptake substrate-specific transmembrane region	ko02010,map02010	P	31.2611	3.21557	2.3628	1.36092	0.173541	0.999994	1.35121	4.94718	2.53791	4.92873	0.226616	0.305929
165812	Sporanaerobacter	117.811	-1.30493	1.09748	-1.18902	0.23443	0.999359	2.93938	2.69951	2.45148	3.39717	0.476593	0.353775	enpP	Bacteroidia	type I phosphodiesterase nucleotide pyrophosphatase	ko00790,ko01100,ko02020,map00790,map01100,map02020	S	1243.01	1.56144	1.1474	1.36085	0.173561	0.999994	9.63006	8.69396	10.3551	8.5127	0.936905	0.88423
200473	Brumimicrobium	221.762	-0.919664	0.774819	-1.18694	0.235251	0.999359	4.24144	3.9058	3.34263	3.80334	0.629794	0.457286	dapD	Oscillospiraceae	Catalyzes the transfer of an acetyl group from acetyl- CoA to tetrahydrodipicolinate	ko00300,ko01100,ko01110,ko01120,ko01230,map00300,map01100,map01110,map01120,map01230	E	995.611	1.68462	1.23801	1.36075	0.173592	0.999994	9.42487	9.13601	10.1351	8.86462	0.719943	0.869872
2233	Archaeoglobus	10.5951	1.37353	1.15776	1.18637	0.235476	0.999359	0.345676	1.07707	0.549368	0.83888	0.184442	0.361049	cobJ	Desulfovibrionales	PFAM Uroporphyrin-III C tetrapyrrole (Corrin Porphyrin) methyltransferase	ko00860,ko01100,ko02010,map00860,map01100,map02010	H	1043.59	-1.24393	0.914676	-1.35997	0.173841	0.999994	8.94913	10.2982	8.34104	10.4389	0.487638	0.302839
1070314	Halorussus	9.4215	-1.57345	1.32692	-1.18579	0.235706	0.999359	1.16832	0.48433	0.462278	0.510374	0.714295	0.596634	ptmF	Desulfovibrionales	Oxidoreductase family, NAD-binding Rossmann fold	ko00520,map00520	S	35.5974	2.20349	1.62281	1.35782	0.174519	0.999994	2.52866	4.91418	3.57605	5.27501	0.360204	0.383588
1918536	Longicatena	27.2736	1.69513	1.43097	1.18461	0.236173	0.999359	0.134105	1.60451	0.590105	1.97644	0.0730627	0.191781	eutT	Lachnoclostridium	Cobalamin adenosyltransferase	ko00860,ko01100,map00860,map01100	E	21.0354	3.86718	2.84822	1.35775	0.174542	0.999994	0.851619	3.46531	2.52587	3.88134	0.349141	0.580598
68288	Cyclobacterium	474.62	-0.802624	0.677758	-1.18423	0.236321	0.999359	5.76979	4.3944	4.93596	4.27382	0.759455	0.668672	oppC	Clostridia	ABC-type dipeptide oligopeptide nickel transport	ko02024,map02024	P	573.655	3.32505	2.44958	1.35739	0.174656	0.999994	6.62639	9.43292	6.81632	9.07943	0.261541	0.326441
292691	Gramella	365.721	-0.764753	0.646303	-1.18327	0.2367	0.999359	5.44596	4.05698	4.71944	4.00733	0.743388	0.679318	thiI	Ruminococcaceae	Catalyzes the ATP-dependent transfer of a sulfur to tRNA to produce 4-thiouridine in position 8 of tRNAs, which functions as a near-UV photosensor. Also catalyzes the transfer of sulfur to the sulfur carrier protein ThiS, forming ThiS-thiocarboxylate. This is a step in the synthesis of thiazole, in the thiamine biosynthesis pathway. The sulfur is donated as persulfide by IscS	ko00730,ko01100,ko04122,map00730,map01100,map04122	H	574.786	3.02777	2.23524	1.35456	0.175557	0.999994	5.59668	9.01981	6.46515	9.31656	0.163877	0.250752
1434046	Sphingorhabdus	25.0066	-0.927035	0.784756	-1.1813	0.237482	0.999359	1.5816	1.32731	1.18915	1.48598	0.663846	0.460857	vdlD	Clostridia	thioesterase		I	14.8265	4.83124	3.57065	1.35304	0.176042	0.999994	-0.92186	3.36303	0.0107962	1.70545	0.293103	0.503993
58108	Actinocorallia	25.2082	1.40059	1.18656	1.18038	0.237847	0.999359	0.758373	1.61564	1.45652	1.36941	0.397679	0.580501	pduG	unclassified Clostridiales	Diol dehydratase reactivase ATPase-like domain	ko04112,map04112	D	11.9917	3.88294	2.87134	1.35231	0.176277	0.999994	0.101113	2.93309	1.53955	2.59333	0.319877	0.555916
1911556	Sediminispirochaeta	54.8287	-1.14687	0.971998	-1.17991	0.238035	0.999359	2.17445	2.16911	1.36236	2.20497	0.478842	0.304946	rbsR3	unclassified Lachnospiraceae	helix_turn _helix lactose operon repressor		K	107.432	-4.98953	3.6903	-1.35207	0.176354	0.999994	0.487999	3.66727	0.774364	5.9879	0.442252	0.196765
1609233	Acidithrix	3.0128	-2.21349	1.87775	-1.1788	0.238478	0.999359	0.182263	0.273025	0.0376907	0.405549	0.575079	0.290631	wxcD	Bacteroidia	transferase activity, transferring glycosyl groups		M	13.3349	-3.41324	2.52447	-1.35206	0.176355	0.999994	0.534688	2.00171	0.293341	3.7755	0.50253	0.241344
45667	Halobacillus	251.381	-1.0426	0.885174	-1.17784	0.238859	0.999359	4.7803	3.48306	3.9486	3.57619	0.663184	0.585229	spoIIIAF	Lachnoclostridium	Stage III sporulation protein AF (Spore_III_AF)		S	101.227	3.48539	2.57991	1.35098	0.176703	0.999994	2.05866	5.33873	2.62326	5.40242	0.364894	0.356662
361177	Altererythrobacter	64.0911	-1.00825	0.856707	-1.17689	0.23924	0.999359	2.14445	2.57428	1.49402	2.63075	0.465783	0.229205	ldhA	Rikenellaceae	D-isomer specific 2-hydroxyacid dehydrogenase	ko00620,ko01120,map00620,map01120	CH	1656.65	1.05677	0.782388	1.35069	0.176794	0.999994	10.8632	9.50931	11.1569	9.08425	0.94831	0.974155
768669	Thermogemmatispora	18.5677	1.42176	1.20823	1.17673	0.239302	0.999359	0.509131	0.955656	1.47476	1.32421	0.307029	0.538118	ehrA-1	Rikenellaceae	Proton-conducting membrane transporter		CP	1748.99	1.86129	1.37837	1.35036	0.1769	0.999994	10.2046	9.45278	10.9777	9.04693	0.739033	0.907231
2023	Thermoactinomyces	31.8516	1.02838	0.874772	1.1756	0.239755	0.999359	0.631785	1.73369	1.34409	1.97881	0.154456	0.351957	pstB11	Clostridiaceae	ABC transporter transmembrane region		V	38.2658	-5.48039	4.05941	-1.35005	0.177001	0.999994	-0.349086	0.143015	0.255254	3.18428	0.669784	0.392066
1913599	Peptoanaerobacter	91.9981	1.08443	0.92339	1.1744	0.240235	0.999359	1.17238	3.16924	1.69016	3.05663	0.0994115	0.206162	ttdB	Gammaproteobacteria	)-tartrate dehydratase	ko00020,ko00620,ko00630,ko00720,ko01100,ko01110,ko01120,ko01130,ko01200,map00020,map00620,map00630,map00720,map01100,map01110,map01120,map01130,map01200	C	4.49367	5.09804	3.77713	1.34971	0.177109	0.999994	-0.34478	2.09138	0.357321	0.714436	0.369257	0.688573
1817916	Candidatus Staskawiczbacteria_un	31.2131	-1.16495	0.99232	-1.17396	0.240409	0.999359	1.33472	1.8291	0.809996	1.67134	0.401944	0.239553	ytaF	Blautia	Putative manganese efflux pump		P	139.995	2.87749	2.13231	1.34947	0.177185	0.999994	2.5295	6.90326	2.76378	6.2319	0.169579	0.20661
1392997	Candidatus Methanoperedens	17.2409	-1.49648	1.2756	-1.17316	0.240734	0.999359	0.728216	1.35604	0.358937	1.36336	0.408291	0.144505	fliZ	Lachnoclostridium	Flagellar biosynthesis protein, FliO	ko02040,map02040	N	154.044	2.92142	2.1654	1.34914	0.177294	0.999994	3.92418	7.06074	5.03227	7.40317	0.248045	0.344519
2008790	Thiobacillaceae_un	7.98634	1.43341	1.22221	1.1728	0.240875	0.999359	0.261297	0.67179	0.696041	0.639436	0.311492	0.608371	hflC_2	Clostridia	SPFH domain Band 7 family		O	17.1616	2.97832	2.21013	1.34758	0.177794	0.999994	0.260763	3.39269	1.30899	3.07493	0.311837	0.41802
49546	Flavobacteriaceae_un	4454.17	-0.657197	0.560369	-1.17279	0.240879	0.999359	9.08343	7.62448	8.36987	7.4797	0.769043	0.686723	malE	Eubacteriaceae	Bacterial extracellular solute-binding protein	ko02010,map02010	G	270.896	2.84909	2.11424	1.34757	0.177796	0.999994	4.53212	7.96439	5.44126	7.83913	0.188026	0.301362
76833	Actinobaculum	28.8045	-1.1079	0.946367	-1.17068	0.241726	0.999359	2.01037	1.05167	1.56531	1.28492	0.762034	0.634257	ilvA	Porphyromonadaceae	Pyridoxal-phosphate dependent enzyme	ko00260,ko00290,ko01100,ko01110,ko01130,ko01200,ko01230,map00260,map00290,map01100,map01110,map01130,map01200,map01230	E	2141.99	-1.24908	0.928452	-1.34534	0.178516	0.999994	10.1271	11.446	9.32043	11.4187	0.516929	0.307133
208215	Parvularcula	36.2956	1.53089	1.30774	1.17064	0.241744	0.999359	0.906476	2.08768	1.47483	1.7175	0.251488	0.464427	atoE	Archaea	COG2031 Short chain fatty acids transporter	ko02020,map02020	I	44.0072	2.75724	2.05006	1.34495	0.178641	0.999994	2.11324	3.80434	4.15029	4.57271	0.527144	0.607155
41297	Sphingomonadaceae_un	212.502	-0.780355	0.666971	-1.17	0.242002	0.999359	4.56849	3.50655	3.68364	3.30457	0.697501	0.601362	kbaA	Escherichia	cellulose biosynthetic process	ko00540,ko01503,map00540,map01503	S	31.4832	3.31077	2.46164	1.34494	0.178643	0.999994	1.50491	5.24621	2.47843	4.95521	0.186413	0.30664
1016	Capnocytophaga	2206.24	-0.471895	0.403724	-1.16886	0.242462	0.999359	8.01474	6.75824	7.46314	6.59201	0.770762	0.703848	mscM	Bacteroidaceae	Psort location CytoplasmicMembrane, score 10.00		M	566.865	2.59618	1.93079	1.34462	0.178748	0.999994	7.87722	8.47824	9.07104	8.21136	0.631003	0.848758
125287	Ornithinimicrobium	33.1447	-0.875848	0.750923	-1.16636	0.243468	0.999359	1.77168	1.53671	1.45403	1.77022	0.562583	0.427731	nuoM	Oscillatoriales	NDH-1 shuttles electrons from NAD(P)H, via FMN and iron- sulfur (Fe-S) centers, to quinones in the respiratory chain. The immediate electron acceptor for the enzyme in this species is believed to be plastoquinone. Couples the redox reaction to proton translocation (for every two electrons transferred, four hydrogen ions are translocated across the cytoplasmic membrane), and thus conserves the red…	ko00190,ko01100,map00190,map01100	C	92.6965	3.54948	2.64071	1.34414	0.178904	0.999994	0.174089	6.78117	0.454157	4.47576	0.0642572	0.194276
252306	Robiginitalea	193.205	-0.814065	0.698019	-1.16625	0.243513	0.999359	4.16237	3.81769	3.24551	3.61239	0.632769	0.480395	recT	Bacteroidia	Recombinase, phage RecT family		L	1403.51	1.43934	1.07257	1.34196	0.17961	0.999994	10.3127	9.58459	10.8305	9.06638	0.868587	0.965184
283	Comamonas	117.7	1.12836	0.968624	1.16491	0.244055	0.999359	2.06423	3.32885	2.95023	3.23186	0.281738	0.485983	ald	Bacteroidaceae	Belongs to the AlaDH PNT family	ko00250,ko00430,ko01100,map00250,map00430,map01100	C	3973.25	-0.809293	0.603474	-1.34106	0.179902	0.999994	11.7252	12.0983	11.3014	12.2175	0.568756	0.480418
563835	Chitinophagaceae_un	3334.18	-0.821002	0.705056	-1.16445	0.244242	0.999359	8.58873	7.05713	7.76941	6.97306	0.786895	0.676144	crp_2	Lachnoclostridium	Cyclic nucleotide-monophosphate binding domain	ko02020,ko02024,ko02025,ko02026,ko05111,map02020,map02024,map02025,map02026,map05111	K	86.5042	6.13501	4.57514	1.34094	0.179939	0.999994	-0.91308	5.03258	-0.403263	2.47107	0.18216	0.487939
134623	Opitutaceae_un	178.587	-0.670771	0.576299	-1.16393	0.244453	0.999359	4.0436	3.80982	3.18669	3.55312	0.579807	0.473354	cpdA	Firmicutes	Calcineurin-like phosphoesterase		S	457.26	3.06087	2.283	1.34073	0.18001	0.999994	3.19173	7.99297	3.67742	7.53647	0.130976	0.189367
909928	Negativicoccus	11.6132	-2.06111	1.77105	-1.16378	0.244513	0.999359	0.520952	0.777064	0.302791	0.917456	0.494876	0.28544	pdhA	Clostridia	COG0022 Pyruvate 2-oxoglutarate dehydrogenase complex, dehydrogenase (E1) component, eukaryotic type, beta subunit	ko00010,ko00020,ko00280,ko00620,ko00640,ko01100,ko01110,ko01120,ko01130,ko01200,ko04066,ko04922,ko05230,map00010,map00020,map00280,map00620,map00640,map01100,map01110,map01120,map01130,map01200,map04066,map04922,map05230	C	34.3797	-1.85077	1.38101	-1.34015	0.180196	0.999994	4.60642	4.2276	4.42015	5.03172	0.825621	0.513278
1929083	Tidjanibacter	43.1193	-0.952045	0.818138	-1.16367	0.244556	0.999359	2.71391	1.15911	2.13878	1.23227	0.86971	0.778465	xerC_2	unclassified Lachnospiraceae	Phage integrase family		L	426.073	2.56907	1.91914	1.33866	0.180682	0.999994	3.11894	8.16427	3.63157	7.96211	0.0772344	0.12526
1817924	Candidatus Yonathbacteria_un	20.7202	1.60548	1.37999	1.1634	0.244668	0.999359	1.5345	0.569592	1.6415	0.382823	0.548797	0.913383	allA	Clostridia	Ureidoglycolate lyase	ko00230,ko01100,map00230,map01100	F	6.96357	3.43886	2.56901	1.33859	0.180703	0.999994	0.908707	2.89787	1.38139	2.24508	0.410705	0.557584
1187887	Nitritalea	57.4663	-0.759813	0.65353	-1.16263	0.24498	0.999359	2.83639	2.11191	1.89764	1.88024	0.718857	0.569955	xyl3A_3	Bacteroidaceae	Glycosyl hydrolase family 3 C-terminal domain protein	ko00460,ko00500,ko00940,ko01100,ko01110,map00460,map00500,map00940,map01100,map01110	G	1241.79	1.90689	1.42577	1.33744	0.181078	0.999994	10.0733	7.96289	10.7033	7.30338	0.902664	0.993655
1649642	Oleiagrimonas	14.0507	-1.94693	1.67652	-1.16129	0.245523	0.999359	0.777581	1.04267	0.0349255	1.06614	0.285936	0.124405	ywlG	Clostridia	Belongs to the UPF0340 family		S	157.71	2.85979	2.1384	1.33735	0.181109	0.999994	2.71307	6.85063	4.16046	7.30914	0.20017	0.244052
315422	Palleronia	7.99635	1.51914	1.31113	1.15864	0.246601	0.999359	0.347952	0.511984	0.897933	0.445122	0.533424	0.768183	malT	Bacteroidaceae	Psort location CytoplasmicMembrane, score 10.00		G	2622.38	-1.12876	0.844121	-1.33721	0.181155	0.999994	10.5473	11.6277	9.95284	11.7478	0.529674	0.34802
376488	Halotalea	13.7958	1.32988	1.14785	1.15858	0.246628	0.999359	0.846355	0.938554	1.12597	0.623292	0.576666	0.707782	ykfC	Bacteroidaceae	NlpC P60 family protein		M	928.915	2.73795	2.04834	1.33667	0.181331	0.999994	7.5406	9.93264	8.1	10.0435	0.287592	0.321327
321315	Sphaerisporangium	26.3109	0.995279	0.859838	1.15752	0.24706	0.999359	1.03986	1.40797	1.75852	1.4571	0.414375	0.623281	marR	unclassified Lachnospiraceae	helix_turn_helix multiple antibiotic resistance protein		K	203.017	2.59604	1.94286	1.3362	0.181486	0.999994	2.92171	7.29016	3.62003	7.52783	0.143037	0.15931
2316	Methanosphaera	54.4417	0.945178	0.816947	1.15696	0.247287	0.999359	1.2242	2.48203	1.89297	2.42751	0.184806	0.339328	CP_1064	Clostridiaceae	EamA-like transporter family		EG	36.0895	2.21324	1.65686	1.3358	0.181615	0.999994	2.45043	4.89128	3.32748	4.8969	0.366385	0.406342
72275	Alteromonadaceae_un	118.167	-0.867103	0.749657	-1.15667	0.247409	0.999359	3.63556	2.8773	2.91045	2.92207	0.673532	0.553954	argO	unclassified Lachnospiraceae	Acetyltransferase (GNAT) domain	ko00220,ko01210,ko01230,map00220,map01210,map01230	K	212.553	2.7134	2.03226	1.33516	0.181823	0.999994	3.64699	7.57783	4.47788	7.69254	0.1979	0.228777
10663	Tequatrovirus	138.578	-1.46534	1.26725	-1.15631	0.247553	0.999359	3.96742	2.14718	3.52238	2.8948	0.733734	0.661597	fokIM	unclassified Lachnospiraceae	D12 class N6 adenine-specific DNA methyltransferase		L	306.257	3.54694	2.65684	1.33502	0.181869	0.999994	6.24579	8.37627	6.53666	7.98293	0.475522	0.406342
1868323	Candidatus Thermochlorobacter	15.0656	-1.13225	0.97945	-1.156	0.24768	0.999359	1.04525	0.894243	0.709223	0.984686	0.602156	0.42978	spoIIE	Firmicutes	stage ii sporulation protein e		KT	782.96	3.02019	2.2626	1.33483	0.181931	0.999994	6.0687	9.34239	6.9998	9.81034	0.16545	0.251477
475966	Leptolinea	11.2921	-1.62297	1.40417	-1.15582	0.247754	0.999359	0.598625	0.624855	0.387929	1.14874	0.458807	0.216444	mpg	Firmicutes	Phosphoglucomutase phosphomannomutase alpha beta alpha domain I	ko00010,ko00030,ko00051,ko00052,ko00230,ko00500,ko00520,ko00521,ko01100,ko01110,ko01120,ko01130,map00010,map00030,map00051,map00052,map00230,map00500,map00520,map00521,map01100,map01110,map01120,map01130	JM	197.984	2.7392	2.05214	1.3348	0.181942	0.999994	4.79022	7.58855	5.72227	7.49269	0.251887	0.370911
231454	Dyella	178.627	-0.851454	0.73747	-1.15456	0.248271	0.999359	4.22419	3.30308	3.40613	3.23339	0.618553	0.578286	yacL	Escherichia	Belongs to the UPF0231 family		S	26.2801	2.4829	1.86026	1.3347	0.181973	0.999994	0.824259	4.54254	1.51475	4.04389	0.274136	0.305998
1400827	Plasticicumulans	13.1074	1.40375	1.21678	1.15366	0.248639	0.999359	0.255342	1.18508	0.72952	1.05268	0.208444	0.4314	plyA3	Bacteroidetes	Parallel beta-helix repeats		M	70.6748	3.50445	2.62594	1.33455	0.182022	0.999994	3.37827	6.06075	3.78951	5.16498	0.404414	0.530057
264995	Anaerofustis	105.644	1.21045	1.04971	1.15313	0.248858	0.999359	1.19524	2.82858	2.18873	3.34005	0.111644	0.28187	hyfF	Desulfovibrionales	plastoquinone (Complex I)		CP	1307.33	1.80465	1.35233	1.33447	0.18205	0.999994	9.78236	9.16398	10.5747	8.83863	0.729816	0.901543
444432	Anderseniella	5.45821	1.95128	1.69643	1.15023	0.25005	0.999359	0.126496	0.61711	0.294689	0.477731	0.233999	0.487404	fliH	Firmicutes	bacterial-type flagellum organization	ko02040,ko03070,map02040,map03070	NU	399.001	2.62277	1.96593	1.33411	0.182168	0.999994	5.11426	8.65754	6.06539	8.69377	0.190242	0.301444
186826	Lactobacillales_un	386.319	0.887167	0.771861	1.14939	0.250397	0.999359	4.53701	4.35787	5.43665	4.28569	0.487371	0.7016	yxkA	unclassified Lachnospiraceae	Phosphatidylethanolamine-binding protein		S	359.847	3.23667	2.4276	1.33328	0.18244	0.999994	2.9903	8.27404	3.91454	7.84135	0.055902	0.16962
33886	Rathayibacter	63.0672	-0.755164	0.657689	-1.14821	0.250883	0.999359	2.48495	2.42968	1.98722	2.49549	0.485652	0.377149	yyaH	Spirochaetes	Glyoxalase/Bleomycin resistance protein/Dioxygenase superfamily	ko00620,map00620	E	328.566	2.07848	1.55898	1.33323	0.182455	0.999994	6.80628	8.58871	7.60463	8.40422	0.47998	0.485942
1855364	Candidatus Kryptobacter	1029.18	1.46653	1.27754	1.14794	0.250995	0.999359	3.46726	2.54155	5.50593	2.39908	0.665862	0.833576	mrnC	unclassified Lachnospiraceae	Involved in correct processing of both the 5' and 3' ends of 23S rRNA precursor. Processes 30S rRNA precursor transcript even in absence of ribonuclease 3 (Rnc)		J	346.158	2.87857	2.15912	1.33322	0.182461	0.999994	4.77294	8.65007	5.50654	8.62531	0.148001	0.219246
241421	Crinalium	5.0185	-1.8166	1.58374	-1.14703	0.251368	0.999359	0.332865	0.546758	0.133173	0.546865	0.379298	0.245801	yunB	Firmicutes	sporulation protein		S	101.437	1.92917	1.44745	1.33281	0.182595	0.999994	3.38447	5.48496	4.7118	6.17548	0.373277	0.430957
65097	Euhalothece	3.16549	2.03892	1.78111	1.14474	0.252315	0.999359	0.0785108	0.237533	0.43254	0.183433	0.521258	0.778035	aprX	unclassified Lachnospiraceae	Subtilase family		O	269.472	2.76905	2.07765	1.33278	0.182604	0.999994	3.46543	7.66203	4.05907	7.92163	0.155399	0.156862
447237	Frondihabitans	25.6464	0.936995	0.818576	1.14466	0.252348	0.999359	1.13293	1.70441	1.39788	1.29866	0.371562	0.59918	mltC	Ruminococcaceae	Transglycosylase SLT domain		M	90.4853	2.94714	2.21374	1.33129	0.183093	0.999994	1.25887	6.48339	2.08399	6.12799	0.0816514	0.148972
29548	Rhodothermus	72.3279	-0.936734	0.819601	-1.14291	0.253074	0.999359	2.82141	2.55757	1.89829	2.41845	0.606982	0.430475	capG	Firmicutes	Bacterial transferase hexapeptide repeat protein		S	108.894	-1.38598	1.04147	-1.3308	0.183256	0.999994	6.00492	6.32677	4.94684	6.13159	0.727013	0.452111
2201379	Kandeliimicrobium	1.60503	2.49783	2.1858	1.14275	0.253141	0.999359	0.102162	0.124729	0.297841	0.0916432	0.495471	0.84551	sapA	Escherichia	to a S.typhimurium protein implicated in antimicrobial peptide resistance, but the SapBCDF operon in E.coli is implicated in putrescine export	ko01503,ko02010,ko02024,ko02030,map01503,map02010,map02024,map02030	E	6.08869	3.46749	2.60596	1.3306	0.183321	0.999994	0.0519128	2.58323	0.788184	1.9539	0.328793	0.535458
67575	Rheinheimera	107.257	-0.899457	0.78718	-1.14263	0.253192	0.999359	3.50265	2.92309	2.47485	2.68699	0.550714	0.468593	yhiM	Bacteroidia	Psort location CytoplasmicMembrane, score 10.00		S	1146.21	1.18378	0.889786	1.33041	0.183385	0.999994	9.98613	8.88828	10.4127	8.55294	0.940816	0.912564
947567	Litoreibacter	16.2055	1.27929	1.11976	1.14247	0.25326	0.999359	0.63476	1.26658	0.841471	1.06464	0.271687	0.510149	ybbC	Paenibacillaceae	Protein of unknown function (DUF1343)	ko00520,ko00531,ko01100,ko01501,map00520,map00531,map01100,map01501	V	754.587	2.98709	2.24587	1.33004	0.183505	0.999994	7.53858	9.59519	7.86754	9.69059	0.366453	0.338338
1295378	Methylogaea	4.60785	-1.71047	1.49815	-1.14172	0.253571	0.999359	0.23046	0.33223	0.106738	0.607181	0.539606	0.267191	ce	Bacteroidaceae	COG COG2942 N-acyl-D-glucosamine 2-epimerase	ko00520,map00520	G	4449.36	0.831745	0.626152	1.32834	0.184065	0.999994	12.2151	9.34244	12.6524	9.19963	0.99092	0.992588
1855416	Qipengyuania	4.03665	2.19213	1.92017	1.14163	0.253606	0.999359	0.107378	0.432951	0.459173	0.255513	0.561591	0.792879	flhB	Firmicutes	Required for formation of the rod structure in the basal body of the flagellar apparatus. Together with FliI and FliH, may constitute the export apparatus of flagellin	ko02040,ko03070,map02040,map03070	N	1669.06	1.33849	1.00797	1.32791	0.184208	0.999994	10.3002	10.2648	10.9895	10.0685	0.75052	0.816842
28222	Desulfobacula	49.4492	-1.67559	1.46839	-1.14111	0.253824	0.999359	1.61929	2.43182	0.584119	2.19129	0.490413	0.117826	yqbT1	Clostridia	baseplate J-like protein		S	149.5	2.45963	1.85361	1.32694	0.18453	0.999994	1.81711	4.54441	3.1016	4.93843	0.331378	0.422437
1499082	Sulfurisoma	11.1458	-1.84817	1.62102	-1.14013	0.254233	0.999359	0.340596	1.19213	0.0667657	0.993367	0.295127	0.104701	trmL	Ruminococcaceae	Belongs to the class IV-like SAM-binding methyltransferase superfamily. RNA methyltransferase TrmH family. TrmL subfamily		J	513.437	2.9092	2.19268	1.32678	0.184581	0.999994	6.3238	9.30405	6.73402	9.13728	0.236585	0.289164
162291	Planomicrobium	72.5745	-1.14307	1.00367	-1.1389	0.254746	0.999359	2.80229	1.73172	2.50788	2.30503	0.740875	0.593428	yjbJ	Chromatiales	Transglycosylase SLT domain		M	130.521	3.01025	2.26952	1.32638	0.184713	0.999994	3.22857	6.67058	3.78376	6.5237	0.244093	0.291721
1427172	Aminivibrio	51.922	1.19091	1.04666	1.13781	0.2552	0.999359	1.24901	2.02763	2.04403	2.08038	0.294334	0.53954	btrW	unclassified Lachnospiraceae	MatE		TV	182.547	2.00678	1.51415	1.32535	0.185056	0.999994	3.13596	5.71906	3.76497	5.62057	0.35442	0.370241
1052815	Candidatus Aerophobetes_un	66.4057	-1.16464	1.02478	-1.13648	0.255758	0.999359	1.44353	2.49364	0.972844	2.87311	0.238098	0.0960394	tlpA	unclassified Burkholderiales	Thioredoxin-like		M	69.8137	2.78853	2.1042	1.32522	0.185098	0.999994	0.831366	6.37286	1.4143	5.8855	0.0750465	0.109247
2005519	Barnesiellaceae_un	47.4944	-1.1607	1.02159	-1.13616	0.255889	0.999359	1.79165	2.19687	1.11297	2.16393	0.491669	0.218593	hycD	Rikenellaceae	NADH dehydrogenase		C	950.793	1.77974	1.34357	1.32464	0.18529	0.999994	9.31317	8.65571	10.1179	8.36529	0.734575	0.901515
349312	Krasilnikovia	6.94351	1.35944	1.19658	1.1361	0.255913	0.999359	0.388077	0.518196	0.744562	0.519661	0.346866	0.69393	ssuA	Sutterellaceae	NMT1-like family	ko00920,ko02010,map00920,map02010	P	747.887	-3.80278	2.87116	-1.32447	0.185345	0.999994	6.98417	9.57316	5.73189	9.34406	0.388415	0.127995
1101	Prosthecochloris	130.862	-0.755833	0.665417	-1.13588	0.256007	0.999359	3.2138	3.59746	2.2867	3.26144	0.46694	0.289573	cheY	Lachnoclostridium	response regulator	ko02020,ko02030,ko05111,map02020,map02030,map05111	T	279.724	2.72929	2.06079	1.32439	0.185373	0.999994	4.45266	8.20073	5.25455	8.19502	0.163043	0.237624
133269	Hydrogenothermus	6.81618	-1.54817	1.36649	-1.13296	0.257232	0.999359	0.376448	0.612781	0.106738	0.649348	0.429582	0.265902	psuG	Oscillospiraceae	Indigoidine synthase A like protein	ko00240,map00240	Q	76.2688	2.20864	1.66934	1.32307	0.185814	0.999994	3.57845	5.72697	4.64018	5.88864	0.376983	0.464008
33969	Melissococcus	13.1616	1.27959	1.12949	1.13288	0.257263	0.999359	0.300482	0.980527	0.620387	1.01152	0.251422	0.391927	yejH	Bacteroidia	Helicase C-terminal domain protein		L	565.544	-1.07194	0.81021	-1.32303	0.185824	0.999994	8.93592	9.2357	8.33596	9.35358	0.587053	0.450717
361050	Rubritalea	36.5913	-0.848653	0.749421	-1.13241	0.257462	0.999359	2.1469	1.64343	1.54669	1.64997	0.645266	0.49924	Z012_02125	Clostridia	NA			21.0704	2.55222	1.92934	1.32285	0.185887	0.999994	0.649236	3.08362	2.52456	3.93025	0.348909	0.441992
1704031	candidate division KD3-62_un	3.88493	1.73567	1.53404	1.13144	0.257869	0.999359	0.128818	0.408872	0.399967	0.287734	0.368586	0.633001	modA	unclassified Burkholderiales	Bacterial extracellular solute-binding protein	ko02010,map02010	P	188.619	3.18929	2.41193	1.32229	0.18607	0.999994	3.88179	7.35068	4.64524	7.1493	0.226493	0.352833
655184	Candidatus Thioglobus	21.7933	-0.883602	0.781639	-1.13045	0.258287	0.999359	1.37507	1.42171	0.852427	1.40434	0.464427	0.341312	divIB	Firmicutes	cell division protein FtsQ	ko04112,map04112	D	19.7477	2.78349	2.10815	1.32035	0.186719	0.999994	0.929661	3.92217	1.77088	3.77592	0.335973	0.390685
712	Pasteurellaceae_un	203.103	0.733228	0.649236	1.12937	0.258741	0.999359	3.53957	3.72724	4.28508	3.66923	0.506281	0.601693	barA	Bacteroidia	ATPase histidine kinase DNA gyrase B HSP90 domain protein	ko02020,ko02025,ko02026,ko02030,ko05111,ko05133,map02020,map02025,map02026,map02030,map05111,map05133	T	486.401	-1.62854	1.23388	-1.31986	0.186882	0.999994	7.40125	9.26031	6.42221	8.96211	0.466634	0.234137
1752717	Candidatus Curtissbacteria_un	31.3954	-1.31006	1.16146	-1.12795	0.259343	0.999359	1.07937	1.83402	0.548614	1.8267	0.268018	0.145861	nrdJ	Oxalobacteraceae	Catalyzes the reduction of ribonucleotides to deoxyribonucleotides. May function to provide a pool of deoxyribonucleotide precursors for DNA repair during oxygen limitation and or for immediate growth after restoration of oxygen	ko00230,ko00240,ko01100,map00230,map00240,map01100	F	1149.48	2.21578	1.67898	1.31972	0.186927	0.999994	8.31687	10.3976	8.7981	10.0173	0.36216	0.42375
439698	Pseudosporangium	10.5528	1.34703	1.19429	1.12789	0.259366	0.999359	0.660453	0.709226	0.959048	0.651941	0.545491	0.748578	arbx	Firmicutes	Glycosyl transferase family 8		M	130.068	2.66498	2.0196	1.31956	0.186982	0.999994	5.6187	6.91993	6.47875	6.50988	0.560319	0.66705
1655637	Lokiarchaeum	11.8845	1.71409	1.52198	1.12622	0.260072	0.999359	0.186412	1.28375	0.414203	0.736981	0.273869	0.509058	nuoL2	unclassified Lachnospiraceae	Proton-conducting membrane transporter	ko00190,ko01100,map00190,map01100	CP	859.04	2.60874	1.9776	1.31914	0.187122	0.999994	4.23622	9.21753	4.55415	9.64046	0.0702057	0.0442922
358023	Lutibacter	853.332	-0.988125	0.877641	-1.12589	0.260213	0.999359	6.65356	4.86353	5.62482	4.7002	0.81731	0.677995	MA20_20400	Bacteroidaceae	Beta-lactamase	ko00330,map00330	V	107.964	2.07929	1.57644	1.31898	0.187177	0.999994	6.49381	4.50848	7.22044	3.93194	0.901187	0.991221
995014	Fontibacillus	54.4801	1.46307	1.30158	1.12408	0.260981	0.999359	0.471111	2.36252	1.25908	2.70493	0.0830468	0.22094	ftsH1	Clostridia	AAA ATPase central domain protein		O	126.877	3.22898	2.4501	1.3179	0.187538	0.999994	2.43549	6.83785	3.07087	6.22632	0.17613	0.228531
402649	Actinomycetospora	35.4797	0.965051	0.859644	1.12262	0.261601	0.999359	1.51499	1.41965	2.14453	1.34423	0.549458	0.733503	sfuB2	Clostridiaceae	ABC-type Fe3 transport system, permease component	ko02010,map02010	P	244.144	3.5669	2.71081	1.31581	0.188239	0.999994	2.68987	6.11519	3.68595	6.43229	0.353462	0.414451
106591	Ensifer	58.7571	-0.766988	0.683685	-1.12184	0.261929	0.999359	2.55002	2.50053	1.71761	2.1836	0.52625	0.402605	gsiB	Pontibacillus	ABC transporter substrate-binding protein	ko02010,map02010	E	215.774	3.40128	2.58615	1.31519	0.188446	0.999994	2.28557	6.27773	3.76826	6.36833	0.218767	0.449937
444	Legionellaceae_un	24.1285	1.37557	1.22664	1.12141	0.262113	0.999359	0.719048	1.76168	1.05141	1.3641	0.236677	0.462841	ybiY	Escherichia	Activation of pyruvate formate-lyase 2 under anaerobic conditions by generation of an organic free radical, using S- adenosylmethionine and reduced flavodoxin as cosubstrates to produce 5'-deoxy-adenosine		O	169.529	-2.17922	1.65853	-1.31395	0.188864	0.999994	5.5478	5.08535	4.80906	5.38388	0.872115	0.611366
88	Leptothrix	23.6657	-0.86204	0.768938	-1.12108	0.262254	0.999359	1.6619	1.23437	1.0892	1.28428	0.679747	0.476792	yozG	Sphingobacteriia	Cro/C1-type HTH DNA-binding domain		K	125.053	-1.26993	0.967014	-1.31324	0.189101	0.999994	6.71864	7.15341	5.82935	7.14846	0.576031	0.385953
1929105	Anaeromicrobium	32.238	1.02363	0.913295	1.12081	0.26237	0.999359	0.638996	1.54892	1.16482	1.63392	0.207815	0.41173	enhC	Bacteroidaceae	COG0790 FOG TPR repeat, SEL1 subfamily	ko05134,map05134	KLT	2769.56	1.92608	1.46689	1.31304	0.18917	0.999994	11.2557	9.5281	11.815	8.76121	0.890493	0.9901
74152	Elusimicrobia_un	483.462	-0.725182	0.647641	-1.11973	0.262829	0.999359	5.39822	5.019	4.66949	4.94872	0.547606	0.492198	ybhJ	unclassified Lachnospiraceae	Aconitase family (aconitate hydratase)	ko00020,ko00630,ko00720,ko01100,ko01110,ko01120,ko01130,ko01200,ko01210,ko01230,map00020,map00630,map00720,map01100,map01110,map01120,map01130,map01200,map01210,map01230	C	917.393	3.03532	2.31212	1.31279	0.189255	0.999994	5.14829	9.48367	5.5409	9.67724	0.115277	0.127311
54258	Ignicoccus	5.77247	-1.91476	1.71003	-1.11973	0.26283	0.999359	0.22394	0.567766	0.168099	0.695359	0.468229	0.233668	cwlC	Lachnoclostridium	N-acetylmuramoyl-L-alanine amidase, peptidoglycan hydrolase, LytC amidase family K01448	ko01503,map01503	M	119.221	3.20172	2.4402	1.31207	0.189495	0.999994	2.89653	6.05042	3.56739	6.13467	0.350249	0.350071
1677050	Novibacillus	15.4498	-1.30674	1.16765	-1.11911	0.263091	0.999359	1.05258	0.805649	0.759922	1.0653	0.641365	0.411994	sigE	unclassified Lachnospiraceae	Sigma factors are initiation factors that promote the attachment of RNA polymerase to specific initiation sites and are then released		K	385.404	2.40701	1.83626	1.31082	0.189917	0.999994	5.34687	8.41456	6.17471	8.78501	0.215718	0.273329
1926651	Culturomica	145.5	0.801988	0.716844	1.11878	0.263236	0.999359	2.84358	3.63747	3.19345	3.15934	0.361214	0.51329	racX	Clostridia	Belongs to the aspartate glutamate racemases family	ko00250,ko01054,map00250,map01054	M	25.782	2.36336	1.80312	1.3107	0.189958	0.999994	2.22628	4.13243	3.16322	4.14532	0.41839	0.639427
1372	Planococcus	94.7583	-0.854861	0.76453	-1.11815	0.263502	0.999359	2.68009	2.6134	2.33439	3.00812	0.531837	0.377347	fecI	Bacteroidaceae	COG COG1595 DNA-directed RNA polymerase specialized sigma subunit, sigma24 homolog		K	605.329	2.35708	1.80089	1.30884	0.190587	0.999994	7.53867	9.5291	8.22758	9.22704	0.425719	0.464446
32067	Leptotrichia	315.243	-0.852298	0.762347	-1.11799	0.26357	0.999359	4.53631	4.77796	3.41584	4.45757	0.430111	0.323889	oorB	Deferribacteres	Thiamine pyrophosphate enzyme, C-terminal TPP binding domain	ko00010,ko00020,ko00620,ko00650,ko00720,ko01100,ko01120,ko01130,ko01200,map00010,map00020,map00620,map00650,map00720,map01100,map01120,map01130,map01200	C	48.3445	3.61441	2.7636	1.30786	0.19092	0.999994	1.68773	4.9277	2.35844	3.89931	0.387458	0.46982
262	Francisella	86.4748	-0.685527	0.613596	-1.11723	0.263896	0.999359	2.83196	2.94315	2.18861	2.73564	0.517985	0.360817	mez_1	Clostridiaceae	malic enzyme	ko00620,ko01200,ko02020,map00620,map01200,map02020	C	635.535	2.77081	2.11945	1.30732	0.191103	0.999994	5.4525	9.0988	6.34486	9.44586	0.141478	0.238336
864	Pectinatus	37.8886	-1.20099	1.07574	-1.11642	0.26424	0.999359	1.36174	1.8508	0.915321	2.21922	0.369016	0.189566	lacZ_17	Bacteria	beta-galactosidase activity	ko00052,ko00511,ko00600,ko01100,map00052,map00511,map00600,map01100	G	1518.25	2.40039	1.83709	1.30662	0.191341	0.999994	9.08518	10.6363	9.86534	10.3521	0.546986	0.622607
45247	Leucothrix	22.7096	-0.906075	0.811869	-1.11604	0.264407	0.999359	1.41275	1.56509	0.692495	1.34407	0.500298	0.312384	oatA	Bacilli	Acyltransferase family		I	418.953	-1.43217	1.09768	-1.30473	0.191984	0.999994	8.23712	9.02563	7.21395	8.75418	0.536894	0.371759
33042	Coprococcus	2017.74	1.23611	1.10783	1.1158	0.264509	0.999359	4.14712	7.00669	5.72562	7.5001	0.122388	0.244446	strH	Neisseriales	Domain of unknown function (DUF1983)	ko00511,ko00513,ko00520,ko00531,ko00603,ko00604,ko01100,ko04142,map00511,map00513,map00520,map00531,map00603,map00604,map01100,map04142	M	12.3101	-3.3015	2.53065	-1.3046	0.192028	0.999994	1.45893	2.41102	0.360859	3.09405	0.579108	0.315693
1506577	Tyzzerella	291.511	1.69838	1.52267	1.1154	0.264681	0.999359	1.77803	4.3837	2.82849	4.84609	0.106751	0.233007	cobD	Porphyromonadaceae	Aminotransferase	ko00860,map00860	E	4026.55	-1.1621	0.890816	-1.30454	0.19205	0.999994	11.411	12.3117	10.6584	12.2701	0.536621	0.355131
67818	Candidatus Atribacteria_un	88.6473	-0.909634	0.815541	-1.11537	0.26469	0.999359	2.46692	3.01708	1.66279	3.02555	0.388885	0.223221	yneG	Sutterellaceae	Domain of unknown function (DUF4186)		S	8.71091	3.1346	2.40437	1.30371	0.192334	0.999994	0.0367519	3.4901	0.66188	2.90518	0.225345	0.309922
471826	Candidatus Desulforudis	29.7539	-1.59036	1.42629	-1.11503	0.264837	0.999359	1.56788	1.41825	0.877803	1.55808	0.490016	0.309905	ykoD	unclassified Lachnospiraceae	ABC transporter	ko02010,map02010	P	119.88	2.46411	1.89328	1.30151	0.193085	0.999994	2.0938	6.25897	2.82403	5.79343	0.217714	0.273931
64001	Nevskia	18.4211	-1.45837	1.3096	-1.1136	0.265452	0.999359	1.08671	1.26089	0.479818	1.11887	0.402109	0.251091	yhcO	Clostridiaceae	Barstar (barnase inhibitor)		K	18.873	2.89209	2.22285	1.30107	0.193235	0.999994	1.71323	4.07356	2.70059	3.95021	0.386719	0.605309
41201	Ewingella	2.27722	-2.19964	1.97556	-1.11343	0.265526	0.999359	0.207907	0.116843	0.102984	0.3251	0.671482	0.440161	pglI	Fusobacteria	Psort location Cytoplasmic, score 8.96		M	100.946	2.91485	2.24078	1.30081	0.193322	0.999994	0.611262	6.59641	1.10816	5.50972	0.081077	0.14238
1982557	Smoothievirus	4.55759	-2.26783	2.03761	-1.11299	0.265714	0.999359	0.448507	0.343778	0.0718128	0.338178	0.761075	0.501058	hybO	Deferribacteres	NiFe/NiFeSe hydrogenase small subunit C-terminal	ko00633,ko01120,map00633,map01120	C	18.7544	3.44207	2.64634	1.30069	0.193364	0.999994	1.62867	3.98775	2.45646	3.17011	0.44697	0.509504
1572663	Chishuiella	47.8952	-0.925766	0.831912	-1.11282	0.265787	0.999359	2.73059	1.40108	2.02215	1.46128	0.832683	0.708377	purK	Bacteroidia	Catalyzes the ATP-dependent conversion of 5- aminoimidazole ribonucleotide (AIR) and HCO(3)(-) to N5- carboxyaminoimidazole ribonucleotide (N5-CAIR)	ko00230,ko01100,ko01110,ko01130,map00230,map01100,map01110,map01130	F	1048.47	1.73831	1.33788	1.2993	0.193841	0.999994	9.45998	8.69727	10.23	8.40843	0.741823	0.902636
1146865	Rivibacter	3.26889	-2.00752	1.80649	-1.11128	0.266446	0.999359	0.266263	0.3954	0	0.379637	0.471271	0.292581	gabR	Eubacteriaceae	Psort location Cytoplasmic, score		K	545.834	2.7255	2.09791	1.29915	0.193891	0.999994	5.31409	8.85481	6.20092	9.20497	0.154018	0.243381
447678	Ekhidna	48.3724	-0.783935	0.705494	-1.11119	0.266488	0.999359	2.12463	2.21179	1.42088	2.07792	0.50605	0.342105	tyrB	unclassified Burkholderiales	PFAM Aminotransferase class I and II	ko00220,ko00250,ko00270,ko00330,ko00350,ko00360,ko00400,ko00401,ko00950,ko00960,ko01100,ko01110,ko01130,ko01210,ko01230,map00220,map00250,map00270,map00330,map00350,map00360,map00400,map00401,map00950,map00960,map01100,map01110,map01130,map01210,map01230	E	29.5207	2.64543	2.03757	1.29832	0.194177	0.999994	2.47365	5.21106	3.36368	4.97755	0.303618	0.380743
1762	Mycobacteriaceae_un	157.107	-0.860829	0.77544	-1.11012	0.266948	0.999359	4.11305	2.97936	3.58514	3.1733	0.702427	0.616504	tadB	Lachnoclostridium	Type II secretion system (T2SS), protein F		U	311.579	2.41027	1.85874	1.29672	0.194728	0.999994	3.64967	7.91503	4.24805	8.28773	0.133724	0.13609
1472762	Enorma	76.7997	1.02532	0.923861	1.10982	0.267076	0.999359	1.39747	2.53403	2.23873	2.72376	0.226792	0.436293	romA	Bacteroidia	Psort location Cytoplasmic, score 8.96		S	1135.13	1.23357	0.952184	1.29551	0.195144	0.999994	10.1821	8.5171	10.4134	8.0134	0.969834	0.923613
73029	Dechloromonas	12.3968	-1.17737	1.06185	-1.1088	0.267517	0.999359	0.86193	1.06487	0.331613	0.981045	0.48466	0.278101	MA20_41470	Ruminococcaceae	ATPase (AAA superfamily)		S	570.411	2.91824	2.25555	1.2938	0.195734	0.999994	5.51905	8.9012	6.40714	9.31425	0.168458	0.250369
84566	Sphingobacteriaceae_un	1841.13	-0.795009	0.717343	-1.10827	0.267746	0.999359	7.799	6.13356	6.92002	5.94396	0.806268	0.693269	lldD	Oscillospiraceae	Conserved region in glutamate synthase		C	68.2877	2.52192	1.95041	1.29302	0.196004	0.999994	3.45132	5.8153	4.53117	5.88038	0.319741	0.515069
1155738	Moorea	60.0249	0.966929	0.873426	1.10705	0.268271	0.999359	2.25684	1.89227	2.8324	1.63949	0.656605	0.789375	rhaU	Butyrivibrio	L-rhamnose mutarotase		G	575.867	1.40966	1.09023	1.29299	0.196014	0.999994	8.90296	8.39644	9.54156	8.08625	0.856553	0.898999
166953	Kaistia	38.285	-0.967278	0.874616	-1.10595	0.26875	0.999359	2.23643	1.55012	1.54534	1.73263	0.737536	0.553359	ccmL	Lachnoclostridium	Ethanolamine utilisation protein EutN/carboxysome		CQ	59.8632	3.14631	2.43374	1.29279	0.196084	0.999994	0.407833	4.3124	1.88422	4.88306	0.269213	0.346639
50056	Marinosulfonomonas	3.52833	1.76475	1.60032	1.10275	0.270136	0.999359	0.0785108	0.48219	0.298511	0.294121	0.302995	0.627513	porB	Ruminococcaceae	Thiamine pyrophosphate enzyme, C-terminal TPP binding domain	ko00010,ko00020,ko00620,ko00633,ko00640,ko00650,ko00680,ko00720,ko01100,ko01120,ko01130,ko01200,map00010,map00020,map00620,map00633,map00640,map00650,map00680,map00720,map01100,map01120,map01130,map01200	C	221.207	2.37675	1.83859	1.2927	0.196113	0.999994	3.98645	7.74697	4.77388	7.86958	0.172684	0.225837
1021	Beggiatoa	104.608	1.49025	1.35207	1.1022	0.270374	0.999359	2.23155	2.15705	2.56941	1.90614	0.349345	0.609825	hslU	Clostridiaceae	C-terminal, D2-small domain, of ClpB protein		O	196.28	2.60624	2.01686	1.29222	0.196279	0.999994	3.02787	7.93033	3.58158	7.47331	0.0892134	0.164547
1649482	Pseudopedobacter	205.642	-0.584277	0.530288	-1.10181	0.270544	0.999359	4.35232	3.85063	3.60271	3.61839	0.630323	0.537027	mtlR	Lactobacillaceae	Mga helix-turn-helix domain		K	219.395	3.57175	2.76407	1.29221	0.196285	0.999994	0.407669	6.45587	0.748092	4.91919	0.102136	0.277896
863253	Marinicella	23.5129	0.896443	0.814487	1.10062	0.271061	0.999359	1.15569	1.66637	1.24466	1.19407	0.322633	0.539903	livF	Oscillospiraceae	ATPases associated with a variety of cellular activities	ko02010,ko02024,map02010,map02024	E	483.439	3.30499	2.55766	1.29219	0.19629	0.999994	5.1285	8.62236	5.89832	8.59839	0.202125	0.311344
2017961	Sulfodiicoccus	2.35613	2.14254	1.94703	1.10041	0.271152	0.999359	0.0845817	0.287429	0.271083	0.147466	0.432458	0.707915	spoVB	Firmicutes	membrane protein involved in the export of O-antigen and teichoic acid		S	510.38	2.85395	2.20976	1.29152	0.196523	0.999994	5.13481	8.77935	5.91367	9.16837	0.151884	0.206186
32068	Sebaldella	131.208	-1.38097	1.25549	-1.09994	0.271358	0.999359	3.7882	2.10839	2.90764	2.28045	0.667284	0.662821	eutB	Lachnoclostridium	Ethanolamine ammonia lyase large subunit (EutB)	ko00564,ko01100,ko02010,map00564,map01100,map02010	E	28.0588	3.20995	2.48808	1.29013	0.197006	0.999994	1.32943	4.08303	2.91145	4.27659	0.327152	0.504485
2202	Methanospirillum	24.9842	1.38119	1.25614	1.09956	0.271526	0.999359	0.689633	1.3164	1.63878	1.24331	0.254397	0.436161	flgI	Desulfovibrionales	Assembles around the rod to form the L-ring and probably protects the motor basal body from shearing forces during rotation	ko02040,map02040	N	119.426	3.18043	2.46545	1.29	0.19705	0.999994	2.35898	6.99615	3.10962	5.94706	0.130101	0.303427
501022	Glaciibacter	2.47926	-2.40806	2.19009	-1.09953	0.271539	0.999359	0.360722	0.156582	0.0376907	0.262889	0.590551	0.409052	sspB	Lachnoclostridium	Small, acid-soluble spore protein, alpha beta type		S	62.1967	2.96928	2.30182	1.28997	0.19706	0.999994	2.22811	5.51075	2.87334	5.50587	0.353476	0.310319
1148150	Desulfosoma	4.771	1.54969	1.41058	1.09862	0.271934	0.999359	0.0999513	0.482718	0.353238	0.460494	0.276746	0.545524	paeY	Spirochaetes	lipolytic protein G-D-S-L family	ko00040,ko01100,map00040,map01100	E	33.5699	3.02028	2.34147	1.28991	0.197082	0.999994	0.475218	3.79484	1.30535	3.73261	0.271442	0.377776
544448	Tenericutes_un	205.344	-1.19446	1.08766	-1.0982	0.272118	0.999359	2.52635	3.79344	1.92193	4.08962	0.225602	0.121925	ilvI	unclassified Lachnospiraceae	Thiamine pyrophosphate enzyme, central domain	ko00290,ko00650,ko00660,ko00770,ko01100,ko01110,ko01130,ko01210,ko01230,map00290,map00650,map00660,map00770,map01100,map01110,map01130,map01210,map01230	E	438.555	2.64125	2.04966	1.28862	0.197529	0.999994	4.90896	8.80686	5.52621	8.7047	0.13423	0.208621
48075	Marinobacterium	70.6823	-0.758565	0.690917	-1.09791	0.272244	0.999359	2.08375	2.62248	1.85368	2.82283	0.389679	0.26577	porT	Porphyromonadaceae	PorT protein		S	1420.93	-1.21593	0.943657	-1.28853	0.197562	0.999994	9.48809	10.7568	8.83476	10.8535	0.515507	0.315939
130795	Crossiella	8.04209	1.67983	1.53218	1.09636	0.272921	0.999359	0.0845817	0.697409	0.48115	0.798988	0.172606	0.407531	gcdB_1	Bacteroidaceae	sodium ion-translocating decarboxylase, beta subunit	ko00620,ko01100,map00620,map01100	C	1318.13	1.80741	1.40469	1.2867	0.198199	0.999994	10.1429	8.26622	10.8177	7.66742	0.898507	0.991385
46200	Geovibrio	30.2802	-0.865066	0.789576	-1.09561	0.27325	0.999359	1.47811	1.93543	0.751416	1.74427	0.380852	0.198327	tauA	Clostridiaceae	ABC transporter substrate-binding protein	ko00920,ko02010,map00920,map02010	P	150.13	3.14653	2.44596	1.28642	0.198297	0.999994	3.35847	6.74792	3.4794	5.82858	0.249699	0.380853
1400055	Murinocardiopsis	5.50769	1.63286	1.49062	1.09542	0.273333	0.999359	0.155545	0.362238	0.55226	0.458796	0.411267	0.699683	cheV	unclassified Clostridiales	Two component signalling adaptor domain	ko02020,ko02025,ko02030,map02020,map02025,map02030	NT	456.865	2.99333	2.32742	1.28611	0.198403	0.999994	5.06199	8.66094	5.86307	8.81417	0.164123	0.249015
335927	Thalassobius	23.2922	1.0264	0.937071	1.09533	0.273373	0.999359	1.11164	1.32754	1.52237	1.08898	0.46489	0.710163	hbpA	Fusobacteria	Psort location Periplasmic, score	ko02024,map02024	E	271.405	3.14319	2.44576	1.28516	0.198737	0.999994	3.93677	7.52368	4.80815	7.8125	0.204108	0.273302
104175	Oscillochloris	14.6474	1.44575	1.32172	1.09383	0.274028	0.999359	0.48685	1.31908	0.82819	0.871235	0.333212	0.559343	ylbA	Dorea	protein, possibly involved in glyoxylate	ko00230,ko01120,map00230,map01120	S	13.3224	2.81889	2.19357	1.28507	0.198768	0.999994	1.65962	3.49241	2.5829	3.38941	0.516683	0.555314
81466	Aminobacterium	34.6248	-0.893495	0.817123	-1.09346	0.27419	0.999359	1.6036	1.84311	1.23251	1.90387	0.455237	0.33751	glpP	Lachnoclostridium	glycerol-3-phosphate responsive antiterminator		K	92.4772	3.23635	2.52034	1.28409	0.199111	0.999994	2.68938	5.37914	4.17731	5.90013	0.426239	0.571354
1769735	Mongoliibacter	47.261	-1.13101	1.03462	-1.09317	0.274319	0.999359	1.86373	1.92352	1.41736	2.16036	0.549524	0.324154	CP_0141	Ruminococcaceae	Ser Thr phosphatase family protein		S	209.47	2.76304	2.15345	1.28307	0.199467	0.999994	4.2664	7.64178	5.19055	7.85928	0.205886	0.286922
511434	Candidatus Azobacteroides	218.395	-0.680288	0.622901	-1.09213	0.274776	0.999359	4.10265	3.95095	3.45754	3.83278	0.593163	0.435599	flgK	Firmicutes	flagellar hook-associated protein	ko02040,map02040	N	1106.05	3.08061	2.40262	1.28219	0.199777	0.999994	6.15195	10.0243	6.98847	10.205	0.115606	0.203834
2571160	Trinickia	21.7544	-1.10729	1.01461	-1.09135	0.275121	0.999359	1.86983	0.914884	1.21509	0.990669	0.72818	0.602255	paiA	Ruminococcaceae	Acetyltransferase (GNAT) domain		K	1234.66	0.824118	0.644147	1.2794	0.200758	0.999994	10.526	9.34597	10.7076	8.98603	0.960344	0.90745
1573808	Mangrovibacterium	1046.48	-0.68683	0.629688	-1.09075	0.275384	0.999359	6.88478	5.73798	6.06316	5.52285	0.739685	0.626355	pfkB	Erysipelotrichia	Belongs to the carbohydrate kinase PfkB family. LacC subfamily	ko00010,ko00030,ko00051,ko00052,ko00680,ko01100,ko01110,ko01120,ko01130,ko01200,ko01230,map00010,map00030,map00051,map00052,map00680,map01100,map01110,map01120,map01130,map01200,map01230	H	550.046	2.65466	2.07537	1.27913	0.200852	0.999994	5.34988	9.15273	5.92709	9.1351	0.150175	0.206556
244698	Gillisia	110.805	-0.678669	0.622221	-1.09072	0.275396	0.999359	3.64889	2.9496	2.84813	2.71352	0.666755	0.525853	spoVID	unclassified Lachnospiraceae	Domain of unknown function (DUF3794)		M	577.214	2.62113	2.04998	1.27861	0.201034	0.999994	4.65774	8.83316	5.15869	9.18708	0.117383	0.132124
177399	Anaerophaga	552.164	-0.674678	0.619323	-1.08938	0.275986	0.999359	5.95804	4.82398	5.13518	4.62541	0.750926	0.643877	ybgC-2	unclassified Burkholderiales	Acyl-ACP thioesterase		S	9.29546	2.82564	2.21003	1.27855	0.201054	0.999994	0.748065	3.51918	1.57417	3.19327	0.298559	0.379786
1792239	Caviibacter	11.6857	1.35239	1.24214	1.08876	0.276261	0.999359	0.321097	1.1472	0.512048	0.777582	0.187913	0.445815	ogl	Bacteroidia	Involved in the tonB-independent uptake of proteins	ko00040,map00040	U	1940.4	1.7772	1.39028	1.2783	0.201143	0.999994	10.6736	8.96888	11.3756	8.51781	0.895991	0.98865
2483368	Sedimentisphaera	45.0234	-0.696541	0.639879	-1.08855	0.276351	0.999359	2.33864	2.03551	1.68147	1.86946	0.620504	0.48271	dhaL	Lachnoclostridium	Psort location Cytoplasmic, score 8.87	ko00561,ko01100,map00561,map01100	S	235.162	3.21944	2.51883	1.27815	0.201197	0.999994	3.94171	6.99324	5.07232	7.33134	0.267353	0.415737
43947	Tolumonas	12.5837	-1.35816	1.24782	-1.08843	0.276407	0.999359	0.594437	0.907297	0.294689	1.15126	0.379562	0.19836	caiA	Clostridia	acyl-CoA dehydrogenase		C	10.7381	4.70775	3.68406	1.27787	0.201295	0.999994	-0.397528	2.42755	1.32686	2.19101	0.375588	0.588366
83763	Succinivibrionaceae_un	72.9209	-0.972659	0.894911	-1.08688	0.277091	0.999359	1.74572	3.03489	0.804171	2.77463	0.208972	0.106156	cadX	Peptostreptococcaceae	helix_turn_helix, Arsenical Resistance Operon Repressor		K	200.747	2.68227	2.09955	1.27754	0.20141	0.999994	4.08269	7.47458	4.78746	7.6492	0.214295	0.264769
577310	Parasutterella	507.307	-1.86938	1.72102	-1.08621	0.277387	0.999359	2.41632	5.37392	0.952565	5.02996	0.273076	0.0144803	xynD_2	Bacteroidaceae	Belongs to the glycosyl hydrolase 43 family		G	103.001	2.12174	1.66085	1.2775	0.201426	0.999994	2.61582	7.07015	3.05338	6.71693	0.124193	0.159556
497726	Nitrososphaera	12.2207	-1.38947	1.28022	-1.08534	0.277772	0.999359	0.626736	0.465424	0.743687	0.952216	0.787688	0.511273	wcaE	Bacteroidaceae	Glycosyl transferase family 2		M	1485.64	1.17731	0.921842	1.27713	0.201557	0.999994	10.3465	9.92719	10.8968	9.65455	0.787797	0.940269
1924067	Lascolabacillus	30.826	-1.10655	1.02118	-1.0836	0.27854	0.999359	1.51576	1.50177	1.04942	1.78913	0.511075	0.341609	fdoI	Deferribacteres	Cytochrome b/b6/petB	ko00630,ko00680,ko01100,ko01120,ko01200,map00630,map00680,map01100,map01120,map01200	C	9.56767	3.48472	2.72891	1.27696	0.201615	0.999994	0.955703	2.90216	1.54778	1.56185	0.522741	0.612077
39773	Methylomicrobium	12.3384	1.39568	1.28857	1.08312	0.278755	0.999359	0.356548	1.19634	0.576796	0.880915	0.187649	0.435401	oppF	unclassified Clostridiales	Oligopeptide/dipeptide transporter, C-terminal region	ko01501,ko02010,ko02024,map01501,map02010,map02024	E	3583	0.658922	0.516203	1.27648	0.201786	0.999994	12.075	10.9435	12.3005	10.7112	0.957417	0.959441
53416	Lonepinella	6.5493	1.35761	1.25376	1.08283	0.278885	0.999359	0.340617	0.404896	0.782594	0.400167	0.554086	0.752777	ycbB	unclassified Lachnospiraceae	Glycosyl transferase family 2		S	1779.02	1.35883	1.06484	1.2761	0.201922	0.999994	10.6075	10.0446	11.1937	9.69583	0.8635	0.900667
1935192	Mobilibacterium	85.3182	0.947694	0.877799	1.07963	0.280309	0.999359	1.27437	2.43256	2.31302	2.88252	0.187318	0.356222	MA20_18055	Clostridia	alginic acid biosynthetic process		P	86.3579	-4.22736	3.31388	-1.27565	0.202078	0.999994	1.49314	3.87584	0.839372	5.19663	0.463147	0.248592
1798710	Candidatus Melainabacteria_un	525.041	-0.932215	0.865097	-1.07758	0.28122	0.999359	2.76498	5.37687	2.0967	5.35764	0.143282	0.03468	hepB	Bacteroidaceae	Domain of unknown function (DUF4962)		S	2480.4	1.64504	1.29035	1.27487	0.202354	0.999994	11.0474	9.45984	11.8164	9.00316	0.89435	0.988076
85108	Halorhodospira	30.9334	1.54917	1.43846	1.07696	0.281496	0.999359	0.666787	1.27834	1.71396	1.37659	0.469585	0.682657	mauD	Rikenellaceae	COG0526, thiol-disulfide isomerase and thioredoxins	ko04621,ko05418,map04621,map05418	CO	503.351	1.7635	1.38329	1.27486	0.202358	0.999994	8.34001	7.60668	9.21991	7.38839	0.736818	0.902992
1794910	Anaerosporomusa	28.5831	-0.871049	0.808823	-1.07693	0.28151	0.999359	1.17392	1.42874	1.09616	1.86641	0.434508	0.285077	iap	Oscillospiraceae	Bacterial SH3 domain homologues		MT	126.741	2.53217	1.98832	1.27352	0.202833	0.999994	3.08436	6.39763	3.84253	6.33706	0.237488	0.293157
74317	Maricaulis	20.3867	-0.927223	0.861042	-1.07686	0.281542	0.999359	1.35368	1.20821	0.934853	1.3061	0.567409	0.413812	lplA	Oscillospiraceae	Bacterial lipoate protein ligase C-terminus	ko00785,ko01100,map00785,map01100	H	1319.23	-1.29602	1.01858	-1.27239	0.203235	0.999994	9.45699	10.6408	8.74146	10.7711	0.528033	0.310579
2031119	Jiulongibacter	35.5533	-0.738248	0.68556	-1.07685	0.281545	0.999359	2.04004	1.70414	1.47864	1.63606	0.647646	0.490644	glcU	Bacteroidia	COG NOG04879 non supervised orthologous group		G	2529.88	0.857323	0.673939	1.27211	0.203335	0.999994	11.4146	9.6308	11.6764	9.33471	0.976507	0.982661
1840214	Lentimicrobium	257.118	-0.616639	0.572776	-1.07658	0.281668	0.999359	4.72812	3.99475	3.97135	3.81109	0.693038	0.588469	gmhA	unclassified Lachnospiraceae	SIS domain	ko00540,ko01100,map00540,map01100	G	1148.61	1.3072	1.02771	1.27194	0.203393	0.999994	9.74558	9.89446	10.3616	9.63409	0.734821	0.804234
157	Treponema	1499.95	-0.731875	0.679927	-1.0764	0.281748	0.999359	6.51337	6.59111	6.01042	6.71484	0.470973	0.37576	CP_0160	Rikenellaceae	Type I restriction enzyme R protein N terminus (HSDR_N)		V	534.98	1.69488	1.33462	1.26993	0.204108	0.999994	8.53197	7.90232	9.39426	7.67002	0.732387	0.9025
246874	Cryomorphaceae_un	277.134	-0.700837	0.651421	-1.07586	0.281991	0.999359	4.46102	4.27918	3.76576	4.18726	0.60123	0.455997	fpp2	Cytophagia	Pregnancy-associated plasma protein-A	ko00920,ko01100,ko01120,ko01524,ko02020,ko04115,ko04210,ko04214,ko04215,ko04932,ko05010,ko05012,ko05014,ko05016,ko05134,ko05145,ko05152,ko05161,ko05164,ko05167,ko05168,ko05200,ko05210,ko05222,ko05416,map00920,map01100,map01120,map01524,map02020,map04115,map04210,map04214,map04215,map04932,map05010,map05012,map05014,map05016,map05134,map05145,map05152,map05161,map05164,map05167,map05168,map05200,m…	O	384.903	2.70275	2.13031	1.26871	0.204545	0.999994	6.98058	7.84837	7.43583	6.73308	0.589323	0.782929
1763521	Paludisphaera	33.3327	0.930156	0.865253	1.07501	0.28237	0.999359	1.61667	1.62845	1.89556	1.26653	0.464956	0.625628	hlyX	unclassified Clostridiales	Psort location CytoplasmicMembrane, score		M	210.941	3.14997	2.48511	1.26754	0.204963	0.999994	4.03681	7.20653	5.21302	7.38129	0.246704	0.454463
206351	Neisseriales_un	7.89238	-1.55877	1.45144	-1.07394	0.282848	0.999359	0.583624	0.811793	0.167834	0.637956	0.593758	0.335427	flhF	Desulfovibrionales	SRP54-type protein, GTPase domain		N	328.322	2.48456	1.96147	1.26668	0.205268	0.999994	3.5362	8.36295	4.13746	8.15915	0.0876408	0.141751
121038	Ferrimicrobium	14.4385	-1.73132	1.61339	-1.0731	0.283227	0.999359	0.801769	1.27941	0.253013	0.941922	0.468196	0.208708	araG	Escherichia	Part of the ABC transporter complex AraFGH involved in arabinose import. Responsible for energy coupling to the transport system	ko02010,map02010	P	180.956	4.18398	3.30341	1.26656	0.205312	0.999994	-0.184753	5.34005	0.912911	4.46968	0.175596	0.403211
400634	Lysinibacillus	398.421	-0.748493	0.698147	-1.07211	0.283669	0.999359	4.30408	5.02051	3.73604	5.12739	0.337146	0.242066	glnB	Betaproteobacteria	Belongs to the P(II) protein family	ko02020,map02020	K	492.618	1.41885	1.12033	1.26646	0.205347	0.999994	8.79427	7.78278	9.44376	7.36142	0.877174	0.973635
89966	Hymenobacter	2125.48	-0.685265	0.639418	-1.0717	0.283855	0.999359	7.90921	6.83809	6.97588	6.53303	0.728445	0.628075	ypdA_4	Bacteroidaceae	Histidine kinase		T	35.9941	3.93902	3.1109	1.2662	0.205441	0.999994	-0.196247	4.05203	1.82725	3.19689	0.207376	0.427702
2042895	Gottschalkiaceae_un	9.51189	-1.76606	1.64818	-1.07152	0.283935	0.999359	0.219826	1.11433	0	0.828878	0.143051	0.109197	flgD	Bacteria	Required for flagellar hook formation. May act as a scaffolding protein	ko02040,map02040	N	369.934	2.88817	2.28221	1.26551	0.205688	0.999994	4.79627	8.57991	5.51037	8.57605	0.151556	0.232032
390846	Echinicola	602.739	-0.753407	0.703272	-1.07129	0.284039	0.999359	6.08875	4.27622	5.30366	4.1545	0.829807	0.748149	selA	Lachnoclostridium	Converts seryl-tRNA(Sec) to selenocysteinyl-tRNA(Sec) required for selenoprotein biosynthesis	ko00450,ko00970,map00450,map00970	H	294.023	3.53022	2.79189	1.26445	0.206067	0.999994	2.78862	7.24024	3.71286	6.81196	0.165436	0.312069
2518495	Duncaniella	8780.01	-1.01308	0.947127	-1.06963	0.284786	0.999359	8.94181	9.19528	8.07413	9.2674	0.540267	0.256744	pgm	Pleurocapsales	Phosphoglucomutase phosphomannomutase alpha beta alpha domain I	ko00010,ko00030,ko00052,ko00230,ko00500,ko00520,ko00521,ko01100,ko01110,ko01120,ko01130,map00010,map00030,map00052,map00230,map00500,map00520,map00521,map01100,map01110,map01120,map01130	G	92.6806	2.8181	2.22968	1.2639	0.206265	0.999994	2.62686	6.96439	3.36701	6.2635	0.146196	0.24866
51668	Tetragenococcus	42.8933	-1.08596	1.01702	-1.06779	0.285616	0.999359	1.38953	1.89461	1.04564	2.28108	0.351263	0.185368	apeA	Lachnoclostridium	Psort location Cytoplasmic, score 8.87		E	631.183	2.79193	2.2096	1.26355	0.206392	0.999994	5.50601	9.04943	6.37497	9.49053	0.147987	0.224046
72173	Citromicrobium	13.9881	-1.26837	1.18886	-1.06688	0.286024	0.999359	1.32274	0.521672	1.09858	0.742597	0.836188	0.643613	minD	unclassified Clostridiales	ATPase MipZ		D	418.657	2.55123	2.01969	1.26318	0.206525	0.999994	5.04945	8.62843	5.92884	8.86393	0.157559	0.248441
1861843	Terasakiispira	5.492	-1.70894	1.60209	-1.0667	0.286109	0.999359	0.661011	0.449723	0.197623	0.415687	0.472858	0.38148	manX	Rhodospirillales	COG2893 Phosphotransferase system, mannose fructose-specific component IIA	ko00051,ko00053,ko00520,ko01100,ko01120,ko02060,map00051,map00053,map00520,map01100,map01120,map02060	G	36.5411	2.98778	2.36657	1.2625	0.206771	0.999994	1.15026	5.61126	1.64741	4.64242	0.140904	0.243778
134627	Verrucomicrobia subdivision 6_un	6.19865	-1.50959	1.4172	-1.0652	0.286786	0.999359	0.48685	0.459915	0.19844	0.562824	0.61495	0.404324	comFC	unclassified Clostridiales	Phosphoribosyl transferase domain		S	50.771	2.47966	1.96412	1.26248	0.206777	0.999994	2.66441	5.01342	3.50869	4.91744	0.387676	0.511623
1960084	Rodentibacter	40.6788	0.817299	0.768083	1.06408	0.287294	0.999359	1.26399	2.20161	1.77531	1.99557	0.248347	0.436558	uidA	Bacteroidaceae	Glycosyl hydrolase family 2, sugar binding domain protein	ko00040,ko00531,ko00860,ko00944,ko00983,ko01100,ko01110,ko04142,map00040,map00531,map00860,map00944,map00983,map01100,map01110,map04142	M	1452.83	2.34175	1.85587	1.2618	0.20702	0.999994	9.0435	10.3789	9.82952	10.0908	0.583169	0.644486
1511750	Jhaorihella	7.35137	1.39117	1.30816	1.06345	0.287577	0.999359	0.310948	0.228381	1.17703	0.359696	0.714527	0.904456	yeiR	Ruminococcaceae	Psort location Cytoplasmic, score		S	891.631	3.03645	2.40754	1.26122	0.207229	0.999994	6.13144	9.572	6.94354	9.94811	0.159036	0.231922
50	Chondromyces	46.2122	1.03066	0.969248	1.06336	0.287621	0.999359	1.07386	2.52212	1.24877	2.02298	0.160242	0.329344	CP_0835	Clostridiaceae	Methyltransferase domain		Q	177.911	2.40965	1.91273	1.2598	0.207743	0.999994	1.67869	6.96873	2.269	7.00428	0.0818701	0.0835111
574891	Croceitalea	102.992	1.09558	1.03111	1.06252	0.287998	0.999359	2.44032	2.73064	2.83171	2.57885	0.346998	0.611809	yesX	Bacteroidaceae	candidate rhamnogalacturonan lyase, polysaccharide lyase family 11 protein K01238		G	3839.29	1.37847	1.09438	1.2596	0.207815	0.999994	11.762	10.5407	12.4191	10.1553	0.887923	0.978531
292480	Atopostipes	16.7276	1.07559	1.01282	1.06197	0.288249	0.999359	0.679738	1.25866	0.872947	0.991672	0.288416	0.534316	potC	Firmicutes	ABC transporter	ko02010,map02010	P	1518.4	0.867769	0.689157	1.25917	0.207968	0.999994	10.3452	10.4766	10.7091	10.2508	0.684553	0.782163
433838	Pseudoxanthobacter	3.57882	1.89224	1.78263	1.06149	0.288469	0.999359	0.133541	0.33067	0.254755	0.36463	0.338072	0.621165	feoB3	Lachnoclostridium	Ferrous iron transport protein B		P	346.797	2.61242	2.0751	1.25894	0.208052	0.999994	4.77375	8.03481	5.7864	8.08877	0.263893	0.381495
1751872	Lacimicrobium	29.326	1.09594	1.03371	1.0602	0.289053	0.999359	1.09608	1.84237	1.36859	1.40491	0.358966	0.533291	eutL	Fusobacteria	BMC domain		E	13.5958	3.37448	2.68092	1.2587	0.208137	0.999994	0.739932	3.10236	2.17195	3.6117	0.379171	0.514413
1903173	Pelobium	64.2225	-0.955145	0.900949	-1.06015	0.289074	0.999359	2.8278	2.14298	2.10291	2.1609	0.628537	0.440955	oorA	Deferribacteres	Pyruvate:ferredoxin oxidoreductase core domain II	ko00010,ko00020,ko00620,ko00650,ko00720,ko01100,ko01120,ko01130,ko01200,map00010,map00020,map00620,map00650,map00720,map01100,map01120,map01130,map01200	C	72.5057	3.27501	2.60219	1.25856	0.20819	0.999994	2.18369	5.8765	2.84143	5.05174	0.32439	0.408735
181083	Chlorovirus	8.19487	-1.54884	1.46165	-1.05965	0.289303	0.999359	0.589429	0.441158	0.523862	0.649828	0.737206	0.457882	rarD	Deferribacteres	TIGRFAM RarD protein, DMT superfamily transporter		S	24.8169	2.8631	2.27585	1.25804	0.208378	0.999994	1.524	4.9292	2.36641	4.48797	0.227656	0.349907
186814	Thermoanaerobacteraceae_un	34.6076	-1.32648	1.25275	-1.05886	0.289665	0.999359	1.24572	1.64898	0.9467	2.08602	0.3871	0.189533	yegQ	Firmicutes	Peptidase U32	ko05120,map05120	O	702.916	2.72121	2.16611	1.25626	0.20902	0.999994	5.70968	9.56695	6.54905	9.57911	0.138073	0.229215
1007	Saprospira	73.6201	-0.832819	0.787406	-1.05768	0.290204	0.999359	2.83021	2.62444	1.97332	2.41181	0.609958	0.431301	lacX	Flavobacteriia	Aldose 1-epimerase	ko00010,ko00052,ko01100,ko01110,ko01120,ko01130,map00010,map00052,map01100,map01110,map01120,map01130	G	1180.77	-1.25515	1.0018	-1.25289	0.210245	0.999994	9.00247	10.5035	8.29047	10.607	0.490975	0.289615
1129704	Kyrpidia	29.1393	-0.908714	0.859273	-1.05754	0.290266	0.999359	1.24296	1.73249	0.831283	1.85073	0.37662	0.212278	spoIIIAE	unclassified Clostridiales	Stage III sporulation protein AE (spore_III_AE)		S	451.046	2.46396	1.96825	1.25185	0.210625	0.999994	5.11627	8.58094	5.94798	8.96863	0.165121	0.236599
173479	Gemmatimonas	103.841	-0.683587	0.648035	-1.05486	0.291489	0.999359	3.41391	2.85737	2.78891	2.85879	0.65115	0.541523	spoIIIAD	Eubacteriaceae	Stage III sporulation protein AC/AD protein family		S	197.571	2.37289	1.89791	1.25026	0.211203	0.999994	3.7768	7.31997	4.75222	7.76732	0.204805	0.237898
1207070	Oceaniovalibus	5.77915	-1.57312	1.49132	-1.05485	0.291493	0.999359	0.525534	0.583663	0.0726163	0.489274	0.411895	0.281308	phoK	Rikenellaceae	Type I phosphodiesterase nucleotide pyrophosphatase	ko00730,ko00790,ko01100,ko02020,map00730,map00790,map01100,map02020	S	1391.76	1.74109	1.39306	1.24984	0.21136	0.999994	9.87214	9.29512	10.6044	8.94469	0.72503	0.89662
1918538	Longibaculum	51.3411	1.84861	1.75577	1.05287	0.292399	0.999359	0.155545	2.03866	0.82094	2.17035	0.0612272	0.346436	cocE	Clostridiaceae	X-Pro dipeptidyl-peptidase C-terminal non-catalytic domain		S	1256.95	1.32469	1.06007	1.24963	0.211436	0.999994	10	8.37879	10.3878	8.00439	0.963653	0.922793
1853220	Rhodothermaeota_un	20.409	-1.04366	0.991412	-1.0527	0.292478	0.999359	1.16004	1.35737	0.704891	1.2742	0.47623	0.289903	yqhY	Halanaerobiales	Asp23 family, cell envelope-related function		S	162.716	2.30764	1.85042	1.24709	0.212366	0.999994	3.0792	7.1144	3.75121	7.34727	0.176198	0.184184
775	Rickettsiaceae_un	15.5908	-1.39765	1.32844	-1.0521	0.292752	0.999359	0.698754	0.958533	0.526107	1.27463	0.385579	0.230329	ybhS	Chlamydiae	ABC-2 family transporter protein		V	673.629	-1.48179	1.18872	-1.24654	0.212567	0.999994	9.25388	9.5944	8.11158	9.33541	0.729379	0.408927
33958	Lactobacillaceae_un	29.7739	1.38783	1.31926	1.05197	0.292812	0.999359	0.134105	2.30524	0.29685	1.83804	0.0228445	0.0613264	ltrA_1	Bacteria	reverse transcriptase		L	18656.8	1.31629	1.05601	1.24647	0.212591	0.999994	13.9939	13.2073	14.5447	12.8476	0.872552	0.96275
1884429	Salibacterium	18.6719	1.14058	1.08485	1.05137	0.293087	0.999359	0.491579	1.56911	0.813984	1.26144	0.187847	0.41854	ytgP	unclassified Clostridiales	Psort location CytoplasmicMembrane, score 10.00		S	811.053	2.16384	1.73646	1.24612	0.212719	0.999994	6.00957	9.38943	6.96911	9.77824	0.199308	0.261623
143222	Salegentibacter	490.048	-0.71888	0.683787	-1.05132	0.293112	0.999359	5.97027	4.33329	5.11519	4.09059	0.811095	0.718924	fmt2	Desulfovibrionales	Belongs to the LOG family	ko00230,ko00240,map00230,map00240	S	43.6563	1.98455	1.59315	1.24567	0.212884	0.999994	3.80255	5.66581	4.17187	5.07834	0.433131	0.521223
1980693	Negativibacillus	29.0612	1.47832	1.40694	1.05073	0.293381	0.999359	0.52045	1.06258	1.31189	1.47282	0.350304	0.608569	ntpJ	Clostridiaceae	potassium uptake protein, TrkH family		P	474.533	2.50747	2.01408	1.24497	0.213144	0.999994	4.86507	8.63327	5.74996	8.91554	0.18231	0.21967
1903416	Budviciaceae_un	2.15171	-3.25528	3.09971	-1.05019	0.293632	0.999359	0.126165	0.112944	0	0.364656	0.623744	0.360189	nhaB	Deferribacteres	Bacterial Na+/H+ antiporter B (NhaB)		P	28.2861	3.37931	2.71535	1.24452	0.213308	0.999994	2.04813	3.89578	2.94593	3.55663	0.476466	0.523206
56112	Dehalobacter	231.958	-1.08418	1.03273	-1.04982	0.293801	0.999359	3.99065	3.76658	3.40526	4.16808	0.534713	0.44036	cjaA	Bifidobacteriales	Bacterial periplasmic substrate-binding proteins		ET	139.91	4.53717	3.64741	1.24394	0.213521	0.999994	1.20404	4.36582	0.989678	3.31163	0.321942	0.329846
18	Pelobacter	59.27	-0.693906	0.661526	-1.04895	0.294202	0.999359	2.10996	2.34274	1.82665	2.50764	0.492033	0.341808	vat	Rikenellaceae	Bacterial transferase hexapeptide (six repeats)		S	633.495	2.30778	1.85564	1.24366	0.213625	0.999994	7.92359	7.84062	9.36399	7.9565	0.575115	0.951893
1801911	Candidatus Peribacteria_un	31.0096	-0.910367	0.868045	-1.04876	0.294291	0.999359	1.29985	1.93628	0.724824	1.79403	0.322501	0.183285	tadC	Clostridiaceae	Type II secretion system		NU	468.417	2.6872	2.16145	1.24324	0.213781	0.999994	4.2865	8.42389	4.94341	8.88767	0.129772	0.143994
908251	Branchiibius	6.69182	1.413	1.34753	1.04859	0.294368	0.999359	0.107378	0.63185	0.459705	0.646259	0.258959	0.419631	CP_0600	Flavobacteriia	Adenosine/AMP deaminase	ko00230,ko01100,ko05340,map00230,map01100,map05340	F	174.395	-1.38192	1.11167	-1.2431	0.21383	0.999994	5.24865	6.58655	5.51358	7.9158	0.503131	0.289547
1817902	Candidatus Brennerbacteria_un	7.21811	-1.54671	1.47553	-1.04824	0.294527	0.999359	0.450497	0.321062	0.474677	0.667257	0.749405	0.500264	glnD	Escherichia	in response to the nitrogen status of the cell that GlnD senses through the glutamine level. Under low glutamine levels, catalyzes the conversion of the PII proteins and UTP to PII-UMP and PPi, while under higher glutamine levels, GlnD hydrolyzes PII-UMP to PII and UMP (deuridylylation). Thus, controls uridylylation state and activity of the PII proteins, and plays an important role in the regula…	ko02020,map02020	O	90.0007	2.90204	2.33486	1.24292	0.213899	0.999994	2.94539	6.87562	3.35835	6.45076	0.18763	0.2257
1573534	Faecalitalea	326.148	1.75102	1.67482	1.0455	0.295794	0.999359	1.75822	4.46256	2.94028	4.80966	0.154919	0.318368	glnP	Lachnoclostridium	COG COG0834 ABC-type amino acid transport signal transduction systems, periplasmic component domain		ET	306.105	2.62958	2.11654	1.24239	0.214092	0.999994	1.55202	8.06825	1.90319	7.38012	0.0261733	0.0392736
2569097	Anaerobutyricum	272.649	1.11185	1.06356	1.04541	0.295835	0.999359	1.51799	4.43765	1.94413	4.4395	0.0321674	0.0929648	rimI2	Lachnoclostridium	Acetyltransferase (GNAT) domain		M	140.003	3.1949	2.57294	1.24173	0.214336	0.999994	1.96907	6.84642	2.47966	6.34547	0.132166	0.186618
316612	Methylibium	36.1354	0.889772	0.851217	1.04529	0.295887	0.999359	1.39768	1.66278	1.92219	1.59353	0.446377	0.629595	frdB	Clostridia	2Fe-2S iron-sulfur cluster binding domain	ko00020,ko00190,ko00620,ko00650,ko00720,ko01100,ko01110,ko01120,ko01130,ko01200,ko02020,map00020,map00190,map00620,map00650,map00720,map01100,map01110,map01120,map01130,map01200,map02020	C	61.944	3.13404	2.52694	1.24025	0.214882	0.999994	0.315014	5.78297	1.03087	4.87509	0.0949431	0.189408
224027	Hydrogenothermaceae_un	5.75224	2.02268	1.93683	1.04433	0.296334	0.999359	0.0243347	0.82648	0.0376907	0.443858	0.115809	0.478478	frp	Clostridia	nitroreductase		C	32.6392	2.98843	2.41136	1.23931	0.21523	0.999994	2.32843	5.4142	3.22974	4.66349	0.263784	0.495857
267849	Nitrincola	39.845	-0.799276	0.765629	-1.04395	0.29651	0.999359	2.021	1.91072	1.43241	1.84687	0.565161	0.408457	ylfI	Dorea	Protein of unknown function (DUF1461)		S	170.084	2.99105	2.41371	1.2392	0.215273	0.999994	3.99429	7.18617	4.7617	7.15291	0.252256	0.353968
91061	Bacilli_un	6605.82	0.814334	0.780221	1.04372	0.296614	0.999359	5.82162	9.52458	5.97008	8.84237	0.0389447	0.124967	ulaG	Spirochaetes	Beta-lactamase superfamily domain		S	172.091	3.02678	2.44479	1.23805	0.215696	0.999994	2.65359	6.56483	3.25598	6.60501	0.200074	0.260516
397275	Andreprevotia	31.8618	-0.948389	0.909384	-1.04289	0.296998	0.999359	1.80108	1.46572	1.32341	1.55108	0.648671	0.481685	motS	unclassified Lachnospiraceae	OmpA family	ko02030,ko02040,map02030,map02040	N	151.812	-4.50168	3.63724	-1.23766	0.215841	0.999994	0.540791	4.35362	0.775951	6.05534	0.416968	0.180519
418098	Candidatus Magnetoglobus	53.7002	-1.19616	1.1474	-1.0425	0.297181	0.999359	1.76732	2.66267	0.773504	2.28041	0.412159	0.151051	M1-550	unclassified Lachnospiraceae	Beta-lactamase		V	40.2987	-4.23532	3.42218	-1.23761	0.215861	0.999994	0.542906	1.03923	-0.0268329	3.0842	0.706009	0.309047
29	Myxococcales_un	121.356	-0.723977	0.694477	-1.04248	0.29719	0.999359	3.21641	3.27256	2.62856	3.32387	0.515141	0.389051	ptsG	Ruminococcaceae	Psort location CytoplasmicMembrane, score 10.00	ko00010,ko00500,ko00520,ko02060,map00010,map00500,map00520,map02060	G	509.809	3.14917	2.54536	1.23722	0.216006	0.999994	4.68007	8.31411	5.36172	8.46451	0.203616	0.265657
319458	Leadbetterella	297.93	-0.808649	0.776065	-1.04199	0.297418	0.999359	5.32926	3.08334	4.68631	3.14203	0.89963	0.788879	XK27_09155	Clostridia	helix-turn-helix		K	14.1828	-3.06798	2.48071	-1.23674	0.216184	0.999994	1.55617	1.25184	1.29114	3.12577	0.7743	0.423422
1427376	Parvibacter	84.2691	1.09993	1.0588	1.03884	0.298879	0.999359	0.725642	2.40985	1.33943	2.7393	0.112371	0.236677	ybhF	Rhizobiaceae	ABC transporter, ATP-binding protein		V	746.43	-1.46559	1.18529	-1.23649	0.216278	0.999994	9.06485	9.70334	7.95168	9.4534	0.712121	0.370966
237	Flavobacterium	7832.65	-0.628042	0.604594	-1.03878	0.298906	0.999359	9.8455	8.42409	9.10251	8.21588	0.761439	0.683946	nrd	Rikenellaceae	Catalyzes the reduction of ribonucleotides to deoxyribonucleotides. May function to provide a pool of deoxyribonucleotide precursors for DNA repair during oxygen limitation and or for immediate growth after restoration of oxygen	ko00230,ko00240,ko01100,map00230,map00240,map01100	F	2649.39	1.58988	1.28659	1.23573	0.216558	0.999994	10.8245	10.4316	11.616	10.2267	0.704245	0.890466
203470	Tepidiphilus	17.5227	-1.00968	0.973199	-1.03748	0.29951	0.999359	1.00232	1.27144	0.524121	1.332	0.429185	0.265935	comB3	Epsilonproteobacteria	COG2948 Type IV secretory pathway, VirB10 components	ko03070,map03070	U	150.772	3.25913	2.63796	1.23547	0.216654	0.999994	0.68891	6.9891	0.892932	5.09255	0.0476972	0.169634
191394	Deferribacteraceae_un	16.3405	1.39954	1.34918	1.03732	0.299585	0.999359	0.810325	1.03696	1.19574	0.603911	0.436756	0.59432	ehrS	Bacteria	4 iron, 4 sulfur cluster binding		C	798.779	1.68813	1.36787	1.23413	0.217155	0.999994	9.07511	8.37366	9.82851	8.09133	0.735368	0.899792
1839	Nocardioides	380.757	-0.66905	0.645706	-1.03615	0.30013	0.999359	5.35311	4.26886	4.80823	4.30882	0.685202	0.660473	lifA	Clostridia	Psort location Cytoplasmic, score		L	1592.07	2.22977	1.80762	1.23354	0.217375	0.999994	8.90207	10.6108	9.61797	10.3387	0.490455	0.658352
188905	Jannaschia	27.2823	0.848426	0.818963	1.03598	0.300213	0.999359	0.964999	1.66057	1.39311	1.57305	0.305938	0.487173	iscR	Sutterellaceae	Transcriptional regulator	ko00730,ko01100,ko04122,map00730,map01100,map04122	K	18.3602	2.93193	2.38074	1.23152	0.218129	0.999994	1.79485	4.48103	2.36852	3.91292	0.391669	0.395662
2019	Thermomonospora	17.8294	1.18507	1.14617	1.03394	0.301166	0.999359	0.704523	0.415008	1.78429	0.640081	0.706757	0.866173	pntB	Escherichia	The transhydrogenation between NADH and NADP is coupled to respiration and ATP hydrolysis and functions as a proton pump across the membrane	ko00760,ko01100,map00760,map01100	C	80.2957	2.69508	2.18859	1.23143	0.218164	0.999994	0.744402	6.54678	1.18721	5.71012	0.0649546	0.106922
2375	Sporomusa	434.497	-1.04531	1.01104	-1.03389	0.301187	0.999359	5.32473	4.11117	4.69682	4.48079	0.591775	0.583311	lytC_3	unclassified Lachnospiraceae	Ami_3	ko01503,map01503	M	101.364	-2.73426	2.22103	-1.23107	0.218295	0.999994	2.58672	4.04436	3.0891	5.527	0.606184	0.32517
1884449	Salipaludibacillus	50.8752	-0.858567	0.830558	-1.03372	0.301266	0.999359	1.97347	2.49937	1.14946	2.27235	0.332386	0.200344	arc	Clostridia	ATPase family associated with various cellular activities (AAA)	ko03050,ko04141,ko05134,map03050,map04141,map05134	O	22.2445	3.4941	2.83907	1.23072	0.218428	0.999994	0.565883	2.09034	2.83886	3.15173	0.47771	0.721557
1398404	Salinihabitans	2.39562	-2.18511	2.1153	-1.033	0.301603	0.999359	0.212134	0.189246	0.0349255	0.322222	0.60966	0.370074	ppdC	Escherichia	Type II secretion prepilin peptidase dependent protein C	ko03070,ko05111,map03070,map05111	NU	4.53086	4.29662	3.49161	1.23056	0.218489	0.999994	0.33837	1.92574	0.989966	1.18868	0.518215	0.616549
213462	Syntrophobacterales_un	83.8574	-1.05212	1.01877	-1.03274	0.301725	0.999359	2.34313	2.89819	1.58078	3.02877	0.466213	0.244909	madB	Bacteroidaceae	COG COG1883 Na -transporting methylmalonyl-CoA oxaloacetate decarboxylase, beta subunit	ko00620,ko01100,map00620,map01100	C	48.131	3.08657	2.50882	1.23029	0.218589	0.999994	2.68702	4.7744	3.60601	4.43273	0.44526	0.54659
39724	Circoviridae_un	2.11329	-2.87596	2.78713	-1.03187	0.302132	0.999359	0.418203	0.0937153	0	0.0930404	0.888687	0.52539	nicK	Blautia	Psort location Cytoplasmic, score 8.87		L	312.243	3.51713	2.85886	1.23026	0.218601	0.999994	0.39239	7.1613	0.674235	5.52651	0.0520047	0.166571
2222	Methanothrix	56.997	0.787819	0.763718	1.03156	0.302279	0.999359	1.62056	2.20107	2.2943	2.28664	0.35318	0.557293	abcT3	Legionellales	to multidrug resistance ABC transporter ATP-binding protein	ko02010,map02010	V	44.4579	3.26769	2.66046	1.22825	0.219355	0.999994	0.00579297	5.51414	0.247505	3.7386	0.0996745	0.215184
83612	Psychroflexus	216.524	-0.764291	0.74155	-1.03067	0.302697	0.999359	4.26148	4.01618	3.32739	3.80023	0.613495	0.470246	ansR	Clostridia	Helix-turn-helix XRE-family like proteins		K	90.9583	1.67484	1.36374	1.22812	0.219402	0.999994	5.66802	6.73798	6.00123	5.93571	0.543034	0.727601
1501224	Hydrogenispora	76.704	1.06528	1.03377	1.03048	0.302783	0.999359	1.66838	2.57104	2.47117	2.56189	0.295226	0.532068	ywnA	unclassified Lachnospiraceae	Transcriptional regulator		K	73.3158	2.95859	2.40944	1.22791	0.219479	0.999994	1.72757	5.50651	2.26321	4.86025	0.255087	0.334195
1279384	Eggerthia	44.3532	1.03429	1.00389	1.03028	0.30288	0.999359	0.551186	1.86992	0.981554	2.08707	0.154655	0.192971	potA	Ruminococcaceae	Part of the ABC transporter complex PotABCD involved in spermidine putrescine import. Responsible for energy coupling to the transport system	ko02010,map02010	P	2476.52	0.947601	0.771853	1.2277	0.219561	0.999994	11.0319	11.1253	11.4196	10.8732	0.68469	0.78405
1501433	Kamptonema	9.65977	1.19156	1.15744	1.02948	0.303256	0.999359	0.224741	0.481082	1.12472	0.777811	0.487206	0.677235	epr	unclassified Lachnospiraceae	Subtilase family	ko02024,map02024	O	137.539	-5.79129	4.71823	-1.22743	0.219662	0.999994	-0.338078	3.0565	0.044085	7.10901	0.420126	0.167501
1817904	Candidatus Colwellbacteria_un	13.932	-1.18326	1.15427	-1.02512	0.305307	0.999359	0.979652	1.31103	0.373331	0.854888	0.399101	0.281209	galE3	Eubacteriaceae	Male sterility protein	ko00052,ko00520,ko01100,map00052,map00520,map01100	GM	144.883	-4.73763	3.86028	-1.22728	0.219719	0.999994	0.362411	4.1759	0.528941	5.72075	0.457868	0.24654
338191	Nitrosopumilus	281.345	1.70877	1.66738	1.02482	0.305447	0.999359	3.75899	1.34453	4.5971	1.13618	0.540994	0.982908	ntpA	Erysipelotrichia	Produces ATP from ADP in the presence of a proton gradient across the membrane. The V-type alpha chain is a catalytic subunit	ko00190,ko01100,map00190,map01100	C	266.657	2.95195	2.41121	1.22426	0.220853	0.999994	3.77032	7.28383	4.39144	6.85704	0.237324	0.433131
861914	Fibrella	319.364	-0.800981	0.782077	-1.02417	0.305754	0.999359	5.30563	3.26866	4.37005	3.0643	0.887893	0.769208	motA	Oscillospiraceae	MotA/TolQ/ExbB proton channel family	ko02020,ko02030,ko02040,map02020,map02030,map02040	N	394.488	2.63195	2.15139	1.22337	0.221191	0.999994	5.00155	8.50691	5.80595	8.60492	0.195083	0.281944
146936	Azonexus	14.6367	-1.14829	1.12172	-1.02369	0.305982	0.999359	1.13387	1.14306	0.409697	0.97821	0.417912	0.285374	livK	Ruminococcaceae	ABC-type branched-chain amino acid transport systems periplasmic component	ko02010,ko02024,map02010,map02024	E	90.0569	2.68341	2.19374	1.22321	0.221249	0.999994	1.17997	6.18802	1.61397	5.20561	0.1397	0.201988
2045416	Oceanihabitans	6.11432	-1.46352	1.43014	-1.02334	0.306146	0.999359	0.674429	0.373124	0.226065	0.395937	0.688872	0.531242	scfB	unclassified Lachnospiraceae	4Fe-4S single cluster domain		C	612.216	2.51228	2.0551	1.22246	0.221533	0.999994	5.68644	8.97664	6.52178	9.43108	0.195014	0.248045
273135	Candidatus Cardinium	59.7913	-0.676699	0.661597	-1.02283	0.30639	0.999359	2.41847	2.37491	1.95046	2.3511	0.579212	0.422375	clpC2	Firmicutes	COG0542 ATPases with chaperone activity, ATP-binding subunit	ko01100,ko04213,map01100,map04213	O	26.4617	1.85511	1.51766	1.22235	0.221576	0.999994	2.23607	4.22021	3.34608	4.67134	0.431066	0.426663
53460	Nakamurella	42.5767	0.829515	0.812374	1.0211	0.307207	0.999359	1.51149	2.0827	1.92034	1.82276	0.3952	0.574947	garR	Ruminococcaceae	NAD-binding of NADP-dependent 3-hydroxyisobutyrate dehydrogenase	ko00630,ko01100,map00630,map01100	I	160.399	2.73233	2.2354	1.2223	0.221594	0.999994	2.99115	7.18086	3.41994	6.59729	0.161074	0.244052
445219	Reyranella	16.6484	-1.11605	1.09356	-1.02057	0.30746	0.999359	0.969597	1.30964	0.441262	1.21835	0.419267	0.205435	envE	Firmicutes	Catalyzes the hydrolysis of N-succinyl-L,L- diaminopimelic acid (SDAP), forming succinate and LL-2,6- diaminoheptanedioate (DAP), an intermediate involved in the bacterial biosynthesis of lysine and meso-diaminopimelic acid, an essential component of bacterial cell walls	ko00511,ko00564,ko00600,ko04142,map00511,map00564,map00600,map04142	G	67.126	-3.46531	2.83641	-1.22173	0.221811	0.999994	1.26398	3.82167	0.509498	4.83003	0.416995	0.245939
574976	Holophagaceae_un	1.47895	-2.48366	2.43466	-1.02013	0.307669	0.999359	0.134105	0.152555	0	0.191742	0.70603	0.383529	ybcH	Bacteroidaceae	of the alpha beta superfamily		S	1968.41	0.696813	0.570536	1.22133	0.221961	0.999994	11.2102	9.45631	11.4743	9.25147	0.974729	0.977245
34067	Cycloclasticus	45.5106	-1.05442	1.03401	-1.01974	0.307851	0.999359	2.0394	2.12693	1.09584	1.80162	0.547838	0.335559	flgG	Firmicutes	basal body rod protein	ko02040,map02040	N	549.266	2.95276	2.41847	1.22092	0.222117	0.999994	5.11078	9.03543	5.77972	9.01966	0.142435	0.216825
1354333	Cosenzaea	5.90246	-1.54674	1.51735	-1.01937	0.308028	0.999359	0.401942	0.690752	0.0349255	0.473291	0.356222	0.284217	omp	Bacteroidaceae	Psort location CytoplasmicMembrane, score 9.46		M	773.797	1.21473	0.99519	1.22061	0.222235	0.999994	9.46694	8.48099	10.1344	8.23941	0.881906	0.968193
37817	Desulfuromusa	4.0039	-1.51811	1.49091	-1.01824	0.308563	0.999359	0.213139	0.275659	0.138578	0.547496	0.573559	0.310599	txlA	Lachnoclostridium	Thioredoxin	ko04621,ko05418,map04621,map05418	CO	55.9885	3.08376	2.52728	1.22019	0.222393	0.999994	0.736307	4.48437	1.84893	4.36931	0.291926	0.463584
1981050	Phoenicibacter	22.1265	-1.09952	1.08119	-1.01695	0.309175	0.999359	0.855699	1.31936	0.538178	1.64335	0.400721	0.14877	ydfH	Escherichia	transcriptional regulator		K	4.89055	5.02848	4.12143	1.22008	0.222434	0.999994	-0.693609	1.83836	0.510533	0.630136	0.364826	0.666311
10358	Cytomegalovirus	2.03251	2.42506	2.38482	1.01687	0.309213	0.999359	0.123326	0.0282731	0.571355	0.0592718	0.646919	0.938574	iunH	Lactobacillaceae	Inosine-uridine preferring nucleoside hydrolase	ko00230,ko00760,ko01100,map00230,map00760,map01100	F	12.1864	2.63402	2.16	1.21945	0.222674	0.999994	0.444825	3.44875	1.40369	3.71672	0.298135	0.323406
134550	Candidatus Xiphinematobacter	2.35536	-2.50631	2.46584	-1.01641	0.309433	0.999359	0.0785108	0.191059	0	0.372356	0.535176	0.328848	ydeN	Escherichia	sulfuric ester hydrolase activity		P	23.7967	4.57067	3.75426	1.21746	0.223428	0.999994	-0.57142	5.03112	-0.21697	2.27267	0.150831	0.382384
290425	Advenella	14.3214	1.19439	1.17513	1.01638	0.309447	0.999359	0.571597	0.923969	1.12904	0.911376	0.42373	0.617495	fruR	Ruminococcaceae	COG COG1349 Transcriptional regulators of sugar metabolism		K	160.49	2.25166	1.84948	1.21746	0.22343	0.999994	4.22108	6.87878	5.00018	7.00703	0.273808	0.330448
838	Prevotella	212302	-0.561247	0.552334	-1.01614	0.309564	0.999359	13.7287	14.1727	12.9278	13.8503	0.449815	0.321806	pemA_1	Bacteroidaceae	Pectinesterase	ko00040,ko01100,map00040,map01100	M	785.301	1.90043	1.56156	1.21701	0.223599	0.999994	9.20587	5.8019	9.99503	5.3327	0.990264	0.997921
107	Spirosoma	1240.48	-0.67428	0.66378	-1.01582	0.309716	0.999359	7.26853	5.5763	6.49604	5.3896	0.811756	0.743256	glcA	Desulfovibrionales	PFAM L-lactate permease		C	39.0376	2.75084	2.26227	1.21597	0.223998	0.999994	0.321143	5.48159	0.881922	4.66873	0.113062	0.15131
1706036	Gemmatirosa	30.7081	-0.849159	0.836483	-1.01515	0.310033	0.999359	1.14694	1.69241	1.01079	1.9391	0.377876	0.241669	cpaF	Blautia	flp pilus assembly ATPase CpaF		U	437.608	2.50127	2.05736	1.21577	0.224074	0.999994	4.37638	8.44633	4.92311	8.80724	0.130648	0.148739
89404	Glaciecola	87.5587	-0.700342	0.691913	-1.01218	0.31145	0.999359	3.14013	2.71737	2.41612	2.60536	0.662887	0.50843	paaK1	Bacteroidaceae	Catalyzes the activation of phenylacetic acid (PA) to phenylacetyl-CoA (PA-CoA)	ko00360,ko01120,ko05111,map00360,map01120,map05111	H	1613.77	1.40502	1.15597	1.21545	0.224194	0.999994	10.5826	9.7731	10.985	9.31684	0.866699	0.905371
158851	Trabulsiella	6.28088	1.34636	1.33033	1.01205	0.311513	0.999359	0.175782	0.53973	0.493822	0.548478	0.316649	0.580237	yfbK	unclassified Lachnospiraceae	von Willebrand factor		S	2030.92	1.26	1.03683	1.21525	0.224272	0.999994	10.8118	10.0027	11.4094	9.71743	0.869708	0.960316
1649512	Vulcaniibacterium	11.2954	1.23793	1.22553	1.01012	0.312439	0.999359	0.606207	0.623662	1.11779	0.539668	0.594981	0.738892	sgbU	Escherichia	Catalyzes the isomerization of L-xylulose-5-phosphate to L-ribulose-5-phosphate (Potential). May be involved in the utilization of 2,3-diketo-L-gulonate	ko00040,ko00053,ko01100,ko01120,map00040,map00053,map01100,map01120	G	792.974	2.02689	1.66953	1.21405	0.224729	0.999994	8.27573	7.15168	9.56874	7.40267	0.822941	0.883765
31988	Aminobacter	19.713	1.21762	1.20578	1.00981	0.312585	0.999359	0.455483	1.3464	0.953791	1.45208	0.206559	0.452228	lysR5	Clostridiaceae	Transcriptional regulator, LysR		K	5.53402	2.65381	2.18679	1.21356	0.224915	0.999994	0.419259	2.66031	0.914129	2.09893	0.372894	0.445958
43356	Kutzneria	41.2741	-0.76624	0.758922	-1.00964	0.312666	0.999359	1.79784	1.56656	1.6758	1.89772	0.598486	0.484098	mazE	Bacteroidia	Transcriptional regulator antitoxin, MazE		T	81.0159	3.89416	3.21062	1.2129	0.225169	0.999994	-0.852435	2.55557	1.52771	2.10787	0.320862	0.509736
2071980	Pararheinheimera	18.1431	1.0904	1.07999	1.00964	0.312669	0.999359	0.689609	1.24672	1.13498	1.0733	0.344684	0.538713	merR	Rhodospirillales	transcriptional regulator, MerR		K	126.908	2.54031	2.09524	1.21242	0.22535	0.999994	3.25183	7.38509	4.04984	6.93815	0.165709	0.234479
200783	Aquificae_un	17.7051	-1.09261	1.0827	-1.00915	0.312902	0.999359	0.696433	1.0891	0.572783	1.48549	0.37252	0.228445	hhaIM	unclassified Clostridiales	C-5 cytosine-specific DNA methylase	ko00270,ko01100,ko05206,map00270,map01100,map05206	L	127.614	3.62146	2.98698	1.21241	0.225354	0.999994	0.154627	5.03741	1.31001	4.34131	0.220066	0.416762
90964	Staphylococcaceae_un	9.78866	-1.27489	1.26376	-1.00881	0.313066	0.999359	0.55524	1.04521	0.104456	0.85363	0.292383	0.152704	iaaA	Bacteroidaceae	Asparaginase	ko00250,ko00460,ko01100,ko01110,map00250,map00460,map01100,map01110	E	188.568	-1.59387	1.31471	-1.21234	0.225383	0.999994	6.73137	6.31523	5.13417	5.67753	0.82037	0.506099
1810868	Mycoavidus	1.84067	2.26139	2.24303	1.00818	0.313366	0.999359	0	0.261589	0.168099	0.181491	0.279523	0.586055	lpoB	Escherichia	Regulator of peptidoglycan synthesis that is essential for the function of penicillin-binding protein 1B (PBP1b)	ko02025,map02025	M	22.2589	2.31753	1.91242	1.21183	0.225576	0.999994	1.27095	4.85141	1.96133	4.41067	0.212737	0.284583
649460	Filimonas	1016.91	-0.615539	0.610608	-1.00807	0.313419	0.999359	6.80314	5.39841	6.12105	5.2583	0.756546	0.706295	treS	Thermotogae	SMART alpha amylase catalytic sub domain	ko00500,ko01100,ko04973,map00500,map01100,map04973	G	28.8038	2.89726	2.39094	1.21177	0.225601	0.999994	0.242889	4.41574	1.26544	4.66933	0.207294	0.223389
1987010	Massilimaliae	217.364	-1.30887	1.30071	-1.00627	0.314285	0.999359	3.46352	3.14873	3.21864	3.77328	0.509852	0.413118	djlA	Escherichia	Regulatory DnaK co-chaperone. Direct interaction between DnaK and DjlA is needed for the induction of the wcaABCDE operon, involved in the synthesis of a colanic acid polysaccharide capsule, possibly through activation of the RcsB RcsC phosphotransfer signaling pathway. The colanic acid capsule may help the bacterium survive conditions outside the host		O	250.595	-1.65139	1.36302	-1.21157	0.225676	0.999994	6.9765	7.66248	6.02642	7.65876	0.526501	0.350919
495819	Spirobacillus	2.12943	-1.88239	1.87241	-1.00533	0.314739	0.999359	0.284424	0.140839	0.0960216	0.202696	0.794664	0.538581	mltF	Cytophagia	soluble lytic transglycosylase fused to an ABC-type amino acid-binding protein		M	2185.23	0.546909	0.451939	1.21014	0.226226	0.999994	11.3556	10.0377	11.6304	9.9279	0.966606	0.964254
151157	Acetobacter subgen. Acetobacter	13.6616	1.05537	1.05076	1.00439	0.315193	0.999359	0.588246	0.561015	1.61803	0.80891	0.633265	0.755124	rfaQ	Desulfovibrionales	PFAM glycosyl transferase family 9	ko00540,ko01100,map00540,map01100	M	1333.37	1.92266	1.58899	1.20999	0.226284	0.999994	10.1021	8.48739	10.7402	7.79095	0.88393	0.988459
69278	Aquamicrobium	19.4185	-1.15678	1.15367	-1.0027	0.316006	0.999359	1.03484	0.920836	0.853599	1.3314	0.591808	0.363528	ynfM	Bacteroidia	Major facilitator Superfamily		EGP	1915.31	1.02488	0.847042	1.20995	0.226298	0.999994	10.9852	8.1248	11.3912	7.88189	0.992315	0.993163
2733	Symbiobacterium	15.1052	-0.955379	0.952911	-1.00259	0.316059	0.999359	0.861143	1.16095	0.536698	1.19403	0.40201	0.26048	XK27_00670	Eubacteriaceae	ABC transporter substrate binding protein		S	246.546	2.64358	2.18504	1.20985	0.226335	0.999994	4.51928	7.97685	5.39531	7.90873	0.199007	0.31237
189770	Chrysiogenaceae_un	1.5738	-2.55481	2.55401	-1.00031	0.317158	0.999359	0.349149	0.0336961	0.106738	0.0701545	0.920391	0.816748	gsiC	Clostridiaceae	PFAM binding-protein-dependent transport systems inner membrane component	ko02024,map02024	P	482.459	3.02588	2.50345	1.20868	0.226785	0.999994	4.44358	8.22955	5.09545	8.54789	0.180834	0.213543
1697027	Convivina	1.43935	-2.78199	2.79027	-0.997034	0.318748	0.999359	0.158987	0.0304596	0.133173	0.164206	0.889381	0.569724	nfeD	unclassified Lachnospiraceae	NfeD-like C-terminal, partner-binding		OU	1541.01	-1.15378	0.954625	-1.20862	0.226808	0.999994	9.85846	10.9591	9.10515	10.9281	0.526802	0.339131
1752725	Candidatus Collierbacteria_un	15.6652	-1.43397	1.43833	-0.996972	0.318778	0.999359	0.532367	1.46417	0.168099	1.20162	0.207386	0.126951	mnaA	Oscillospiraceae	UDP-N-acetylglucosamine 2-epimerase	ko00520,ko01100,ko05111,map00520,map01100,map05111	M	154.665	2.09784	1.73686	1.20783	0.227111	0.999994	3.68812	6.11555	4.65373	6.54195	0.357428	0.373154
44011	Ferrimonas	44.5443	-0.893197	0.896182	-0.996669	0.318925	0.999359	1.83618	1.87191	1.48606	2.18179	0.5565	0.354271	CP_0155	Desulfovibrionales	PFAM Lytic transglycosylase catalytic		M	115.687	2.39939	1.98813	1.20686	0.227487	0.999994	2.38959	6.16502	3.35496	5.8814	0.227724	0.287414
76634	Mycetocola	27.7029	-1.06869	1.0739	-0.995143	0.319667	0.999359	1.35066	1.90963	0.586926	1.51448	0.411267	0.231718	potD	unclassified Clostridiales	Bacterial extracellular solute-binding protein	ko02010,map02010	E	2064.09	0.969851	0.803907	1.20642	0.227655	0.999994	10.8791	10.7876	11.1902	10.4481	0.765616	0.804671
2284	Sulfolobus	9.01019	-1.08285	1.0887	-0.994621	0.319921	0.999359	0.840268	0.816363	0.319116	0.655812	0.554582	0.38786	pstB	Bacteroidaceae	Part of the ABC transporter complex PstSACB involved in phosphate import. Responsible for energy coupling to the transport system	ko02010,map02010	P	2279.85	0.837807	0.694875	1.20569	0.227935	0.999994	10.983	10.7186	11.4522	10.6159	0.834755	0.871978
1055688	Sandaracinus	19.1882	-0.927497	0.933567	-0.993498	0.320468	0.999359	1.16343	1.5292	0.573801	1.15301	0.392224	0.278068	gdpD	Bacteroidia	Glycerophosphoryl diester phosphodiesterase family	ko00564,map00564	C	18.8782	-1.20389	0.998843	-1.20529	0.228092	0.999994	3.87724	3.82608	3.47263	4.14764	0.731184	0.514358
1400062	Tranquillimonas	215.326	1.50293	1.51374	0.992855	0.320781	0.999359	3.56577	0.483117	3.95704	0.370571	0.758761	0.994181	ysaB	Peptococcaceae	Permease	ko02010,ko02020,map02010,map02020	V	149.323	2.39442	1.98664	1.20526	0.228102	0.999994	3.78615	5.97239	5.00806	6.69478	0.374863	0.417405
1618330	Candidatus Berkelbacteria_un	27.7479	-1.03204	1.04043	-0.991933	0.32123	0.999359	0.917807	1.48659	0.524121	1.57081	0.358073	0.220081	yxlF_1	Lachnoclostridium	AAA domain, putative AbiEii toxin, Type IV TA system		V	144.36	3.473	2.88231	1.20494	0.228227	0.999994	0.4184	5.45208	2.47358	5.09281	0.147714	0.360108
196082	Parascardovia	15.5699	-1.2358	1.24587	-0.991916	0.321238	0.999359	0.469435	0.762808	0.480006	1.47512	0.395067	0.225767	ycdB	Bacteroidia	Psort location Cytoplasmic, score 8.96		K	626.857	1.35974	1.12877	1.20462	0.228348	0.999994	8.92054	7.99898	9.51936	7.73792	0.83522	0.908708
186188	Xylanimonas	4.126	-1.69157	1.70548	-0.991847	0.321272	0.999359	0.380779	0.34371	0.148252	0.347164	0.651448	0.464989	yjmD_1	Lachnoclostridium	Zinc-binding dehydrogenase	ko00040,ko00051,ko01100,map00040,map00051,map01100	E	743.88	2.32505	1.93065	1.20428	0.22848	0.999994	7.69072	9.25305	8.56447	9.3588	0.545372	0.498851
1973275	Massilibacillus	52.6632	1.20284	1.21321	0.991452	0.321465	0.999359	0.832849	2.44643	1.35769	2.50828	0.122554	0.300846	rrmJ	Clostridiaceae	Methyltransferase		J	390.271	2.41126	2.00288	1.20389	0.228631	0.999994	4.88535	8.57082	5.61017	8.64808	0.170728	0.235436
393005	Tamlana	351.96	-0.828071	0.835942	-0.990584	0.321889	0.999359	5.34543	2.87274	4.70113	2.91908	0.938442	0.818401	modB	unclassified Burkholderiales	TIGRFAM molybdate ABC transporter	ko02010,map02010	P	172.334	2.85508	2.37171	1.20381	0.228665	0.999994	3.76331	7.20595	4.34043	6.94325	0.233344	0.327111
1191478	Magnetococcales_un	7.57379	-1.24298	1.257	-0.988844	0.32274	0.999359	0.498948	0.677859	0.194894	0.717778	0.451303	0.269406	gcl	Escherichia	Catalyzes the condensation of two molecules of glyoxylate to give 2-hydroxy-3-oxopropanoate (also termed tartronate semialdehyde)	ko00630,ko01100,map00630,map01100	S	16.7735	2.6295	2.18508	1.20339	0.228826	0.999994	0.249886	4.19238	0.755555	3.49826	0.197476	0.286361
414715	Actinospica	14.3638	1.05366	1.06566	0.988744	0.322788	0.999359	0.602603	1.32533	0.769023	0.845807	0.305574	0.504529	ycf46	Clostridia	PFAM AAA ATPase central domain protein	ko04138,ko04721,ko04727,ko04962,map04138,map04721,map04727,map04962	O	1073.07	1.8785	1.5611	1.20332	0.228853	0.999994	9.43032	8.01543	10.3024	7.64629	0.799065	0.981457
1070	Rhodopila	15.1067	-1.11905	1.13205	-0.988509	0.322903	0.999359	1.49705	0.745185	0.940844	0.756135	0.730098	0.591014	yagS	Lachnoclostridium	Psort location Cytoplasmic, score 9.98	ko00230,ko01100,ko01120,map00230,map01100,map01120	C	6.96572	2.768	2.30105	1.20293	0.229004	0.999994	1.0234	2.54789	2.0952	2.64143	0.539821	0.570999
1486725	Anaerobacterium	210.715	1.50505	1.52307	0.988169	0.32307	0.999359	1.06715	4.25407	1.53144	4.17553	0.035242	0.125099	traP	Eubacteriaceae	Protein of unknown function (DUF3991)		L	1462.8	3.12758	2.60008	1.20288	0.229023	0.999994	6.71117	10.0782	7.91932	10.5852	0.142134	0.292938
348581	Propionicicella	2.90748	1.97349	1.99892	0.987281	0.323505	0.999359	0	0.400948	0.170864	0.353328	0.170689	0.400787	pdxH	Gammaproteobacteria	Catalyzes the oxidation of either pyridoxine 5'- phosphate (PNP) or pyridoxamine 5'-phosphate (PMP) into pyridoxal 5'-phosphate (PLP)	ko00750,ko01100,ko01120,map00750,map01100,map01120	H	391.212	-1.62763	1.3544	-1.20174	0.229466	0.999994	8.21204	8.62419	6.53519	7.67511	0.660021	0.390343
28453	Sphingobacterium	6091.32	-0.778065	0.788632	-0.9866	0.323839	0.999359	9.5274	7.52767	8.67694	7.3524	0.864454	0.754099	fdh	Bacteroidaceae	Oxidoreductase, aldo keto reductase family protein	ko00053,ko01100,ko01110,map00053,map01100,map01110	C	474.531	2.32192	1.93218	1.20171	0.229476	0.999994	7.44959	8.67001	8.48199	8.71473	0.567498	0.559676
1266053	Algiphilus	6.55209	-1.38008	1.40003	-0.985747	0.324257	0.999359	0.285581	0.573246	0.133712	0.782767	0.382736	0.206063	ccsA	Bacteroidaceae	Psort location CytoplasmicMembrane, score 10.00		O	2026.12	2.92484	2.43481	1.20126	0.22965	0.999994	8.82823	10.9894	8.88054	11.2632	0.351001	0.285007
1817915	Candidatus Spechtbacteria_un	6.03898	1.57625	1.59997	0.985178	0.324537	0.999359	0.175816	0.592826	0.411066	0.391708	0.299954	0.459898	deoA	Shewanellaceae	The enzymes which catalyze the reversible phosphorolysis of pyrimidine nucleosides are involved in the degradation of these compounds and in their utilization as carbon and energy sources, or in the rescue of pyrimidine bases for nucleotide synthesis	ko00240,ko00983,ko01100,ko05219,map00240,map00983,map01100,map05219	F	45.5448	3.21363	2.6761	1.20086	0.229804	0.999994	-0.00547719	5.48617	0.238305	3.74915	0.101411	0.215854
1229970	Glaciimonas	3.1388	-1.65991	1.68719	-0.983829	0.3252	0.999359	0.348893	0.300772	0.0718128	0.304121	0.597792	0.445881	yjiL	Clostridiaceae	CoA-substrate-specific enzyme activase		I	97.4405	2.78317	2.3179	1.20073	0.229857	0.999994	0.159335	5.67485	0.577204	4.18024	0.173791	0.261063
1930592	Vampirococcus	26.0226	1.08237	1.10074	0.983309	0.325455	0.999359	0.783127	2.02397	0.849724	1.34311	0.204542	0.375231	ymaB	Verrucomicrobiae	NA			197.483	-1.7163	1.42977	-1.2004	0.229984	0.999994	7.15266	7.76964	5.26281	6.64862	0.708949	0.471994
54247	Hyperthermus	2.15732	2.25138	2.29267	0.981989	0.326105	0.999359	0.03138	0.273056	0.166599	0.13603	0.40201	0.736611	potB	Butyrivibrio	Binding-protein-dependent transport system inner membrane component	ko02010,map02010	E	1729.24	1.01136	0.842716	1.20012	0.230094	0.999994	10.3752	10.6424	10.7473	10.3516	0.672164	0.768215
2035712	Guyparkeria	3.17513	-1.62437	1.65727	-0.980148	0.327013	0.999359	0.285581	0.0924345	0.353238	0.308903	0.839725	0.671978	bfmBAB	Bacteroidia	dehydrogenase E1 component	ko00280,ko00640,ko01100,ko01110,ko01130,map00280,map00640,map01100,map01110,map01130	C	366.482	-1.88196	1.56823	-1.20005	0.23012	0.999994	7.45073	6.72059	6.04662	6.33864	0.859944	0.613336
2172	Methanobrevibacter	137.377	-0.61635	0.629128	-0.979689	0.327239	0.999359	3.19414	3.47078	2.6267	3.44691	0.441054	0.334898	cotJB	unclassified Lachnospiraceae	CotJB protein		S	142.084	2.29061	1.90881	1.20002	0.230131	0.999994	3.05182	6.87825	3.59903	7.09292	0.21048	0.196505
2044	Pimelobacter	9.0801	1.3089	1.33673	0.979175	0.327494	0.999359	0.283161	0.634005	0.998767	0.596434	0.410209	0.569889	elaA	Bacteroidia	Acetyltransferase, gnat family		S	477.162	1.6219	1.35211	1.19953	0.230321	0.999994	8.38916	7.11839	9.16308	6.91395	0.781616	0.917378
482	Neisseria	542.103	0.593181	0.606088	0.978705	0.327726	0.999359	5.41201	4.66471	5.95614	4.54942	0.679582	0.74557	rmlD	Bacteria	dTDP-4-dehydrorhamnose reductase activity	ko00521,ko00523,ko01130,map00521,map00523,map01130	M	242.061	2.28359	1.9046	1.19899	0.230532	0.999994	6.60981	7.47335	7.75386	7.43451	0.609452	0.814599
57665	Sulfurospirillum	232.998	-0.805436	0.82312	-0.978515	0.32782	0.999359	4.8384	3.25214	3.94161	3.0806	0.790465	0.705898	kbaZ	unclassified Lachnospiraceae	Tagatose 6 phosphate kinase	ko00052,ko01100,ko02060,map00052,map01100,map02060	G	23.0072	3.05144	2.54623	1.19842	0.230755	0.999994	2.35973	4.46703	3.05812	4.00053	0.450388	0.554384
1870884	Clostridioides	7968.74	1.16883	1.19492	0.978166	0.327992	0.999359	6.44845	8.15042	7.16488	7.88091	0.252248	0.501521	mobB	Epsilonproteobacteria	molybdopterin-guanine dinucleotide biosynthesis protein	ko00790,ko01100,map00790,map01100	H	44.7109	3.17072	2.64613	1.19825	0.23082	0.999994	1.37553	5.1111	2.34296	4.86633	0.225222	0.334824
754249	Luteimicrobium	3.90976	1.64835	1.68633	0.977479	0.328332	0.999359	0.0471308	0.364792	0.279021	0.468742	0.259025	0.534217	VVA0815	Epsilonproteobacteria	Diguanylate cyclase		T	36.0442	3.35016	2.7962	1.19811	0.230875	0.999994	-0.180787	5.17859	0.0878036	3.32247	0.117547	0.242219
28253	Marinomonas	178.609	-0.824184	0.843908	-0.976627	0.328754	0.999359	4.05469	3.35441	3.38671	3.45254	0.605263	0.500595	spoIIIAA	Dorea	ATPases associated with a variety of cellular activities		S	402.114	2.41576	2.01727	1.19754	0.231097	0.999994	5.00286	8.41847	5.8465	8.76422	0.178331	0.252626
2022711	Methanonatronarchaeum	8.76142	1.50721	1.54462	0.975778	0.329174	0.999359	0.278871	0.175376	1.40023	0.307411	0.683814	0.730197	M1-874	Carnobacteriaceae	Domain of unknown function (DUF1836)		K	278.734	2.61768	2.18645	1.19723	0.231218	0.999994	4.43777	7.82702	5.42704	8.16361	0.202563	0.297601
1817799	Candidatus Doudnabacteria_un	33.5378	-0.759095	0.777938	-0.975778	0.329174	0.999359	1.47305	2.15862	0.819638	1.77546	0.316252	0.212312	relB	Clostridia	RelB antitoxin		L	444.98	2.27168	1.89928	1.19608	0.231667	0.999994	5.02138	7.86928	6.10546	8.36785	0.240414	0.313888
407021	Pseudosphingobacterium	87.6304	-0.660496	0.677114	-0.975457	0.329334	0.999359	2.9081	2.82593	2.30819	2.73814	0.587245	0.44555	nadM	Firmicutes	Cytidylyltransferase-like	ko00760,ko01100,map00760,map01100	H	102.183	2.39703	2.00458	1.19578	0.231784	0.999994	4.40464	6.66868	5.30986	6.6644	0.318688	0.448064
70994	Lewinella	1099.55	-0.688904	0.706281	-0.975398	0.329363	0.999359	6.93238	5.68969	6.0873	5.45302	0.704509	0.649299	ybdM	Bacteroidia	Psort location Cytoplasmic, score		K	239.347	-1.07217	0.896904	-1.19541	0.231925	0.999994	7.72808	8.12506	6.91765	8.03133	0.580243	0.435784
357	Agrobacterium	124.738	-0.839303	0.860624	-0.975225	0.329448	0.999359	3.42161	3.37712	2.45223	3.13383	0.540399	0.421218	hemZ	Peptostreptococcaceae	coproporphyrinogen III oxidase		H	625.694	2.79505	2.33906	1.19494	0.232109	0.999994	5.64798	9.07622	6.44631	9.44283	0.161306	0.23385
10365	Muromegalovirus	2.33651	1.74918	1.7938	0.975123	0.329499	0.999359	0.186743	0.170453	0.431015	0.108424	0.750298	0.898175	yfkN	unclassified Bacteria	Belongs to the 5'-nucleotidase family	ko00230,ko00240,ko00760,ko01100,ko01110,map00230,map00240,map00760,map01100,map01110	F	206.332	2.23011	1.86641	1.19487	0.232138	0.999994	5.56791	7.59029	6.07737	7.61848	0.319645	0.413795
334107	Conchiformibius	36.2526	-0.848613	0.871165	-0.974113	0.330001	0.999359	2.1289	1.74642	1.39563	1.56634	0.587047	0.441814	msi124	Rhodospirillales	Uncharacterized protein conserved in bacteria (DUF2066)		EK	34.1176	3.35688	2.81684	1.19172	0.233371	0.999994	-0.296939	5.23367	0.0166481	3.27516	0.119872	0.24561
1269201	Salinarchaeum	1.1158	2.83397	2.90965	0.973991	0.330061	0.999359	0	0.100294	0.19844	0.0821246	0.445682	0.845114	xdhD	Ruminococcaceae	Psort location CytoplasmicMembrane, score	ko00230,ko00450,ko01100,ko01120,map00230,map00450,map01100,map01120	C	255.92	3.46234	2.90553	1.19164	0.233403	0.999994	1.17273	6.02529	2.23272	6.31818	0.183254	0.244052
213422	Geobacteraceae_un	186.01	-1.07012	1.09931	-0.973443	0.330333	0.999359	4.159	2.7803	3.40763	2.95708	0.631976	0.640637	VP2944	Oscillospiraceae	Leucine carboxyl methyltransferase		Q	10.5391	2.68813	2.25636	1.19136	0.233513	0.999994	0.412082	3.33206	1.36861	3.40894	0.314011	0.355172
2100210	Caedimonas	7.74507	-1.67499	1.72175	-0.972844	0.330631	0.999359	0.32627	0.876672	0	0.697274	0.217998	0.168077	eptA	Bacteroidaceae	lipid A phosphoethanolamine transferase, associated with polymyxin resistance	ko00540,ko01503,map00540,map01503	S	1883.32	2.58779	2.17229	1.19127	0.233547	0.999994	8.73555	11.094	8.97205	11.0538	0.306586	0.317635
1348508	Roseimicrobium	9.76657	-1.09738	1.13149	-0.969851	0.332121	0.999359	0.922853	0.610499	0.439674	0.602905	0.670524	0.538912	rhuM	Clostridiaceae	Virulence protein RhuM family		S	41.8048	2.14321	1.80001	1.19066	0.233785	0.999994	2.83946	5.61846	3.62498	5.57109	0.297793	0.353449
1434043	Saliterribacillus	6.24938	1.7763	1.83315	0.96899	0.33255	0.999359	0.0685713	0.51849	0.317662	0.60974	0.29721	0.492727	gspA	Bacteroidaceae	Psort location Cytoplasmic, score 8.96		M	562.261	2.03755	1.71202	1.19014	0.23399	0.999994	7.57763	9.28877	8.3471	9.15281	0.545318	0.511897
1926677	Raoultibacter	110.582	-0.828738	0.855271	-0.968978	0.332556	0.999359	2.8278	3.26058	2.16567	3.29772	0.37014	0.259224	mcrB	Bacteroidetes	restriction endonuclease		S	1170.51	2.4743	2.07942	1.1899	0.234087	0.999994	6.60508	10.4183	6.97297	10.3913	0.173832	0.185168
1645	Renibacterium	4.52573	1.46998	1.51711	0.96894	0.332575	0.999359	0.287672	0.342017	0.500069	0.222779	0.589196	0.784415	yafE	Deferribacteres	ubiE/COQ5 methyltransferase family		Q	6.19717	4.73717	3.98557	1.18858	0.234605	0.999994	0.495731	2.21214	1.22084	1.11324	0.539151	0.67814
152267	Pigmentiphaga	20.1887	0.920902	0.950688	0.96867	0.33271	0.999359	0.768783	1.36837	1.20486	1.24582	0.334402	0.541226	mutF	Ruminococcaceae	AAA domain, putative AbiEii toxin, Type IV TA system	ko02010,ko02020,ko02024,map02010,map02020,map02024	V	360.344	2.56787	2.16137	1.18807	0.234805	0.999994	4.68826	8.19385	5.55206	8.48141	0.17907	0.246827
205889	Albidovulum	8.6846	1.25218	1.29425	0.967493	0.333297	0.999359	0.321097	0.982864	0.516709	0.582529	0.282829	0.506744	hyi	Clostridia	Xylose isomerase-like TIM barrel	ko00630,ko01100,map00630,map01100	G	34.2301	2.70405	2.27626	1.18793	0.234859	0.999994	2.55897	4.96958	2.84677	4.36296	0.369612	0.526857
2082587	Parolsenella	12.2684	1.21749	1.25926	0.966828	0.33363	0.999359	0.32358	0.856735	0.678434	0.846045	0.336254	0.492958	yabO	unclassified Lachnospiraceae	S4 RNA-binding domain		J	229.063	2.49359	2.10048	1.18715	0.235167	0.999994	4.35162	7.71734	5.15953	7.99191	0.210754	0.261131
1924097	Senegalia	29.3882	-0.959108	0.993697	-0.965192	0.334449	0.999359	1.20477	1.84691	0.615975	1.83213	0.302036	0.14391	rapZ	Clostridia	Displays ATPase and GTPase activities		S	420.875	2.66164	2.24267	1.18682	0.2353	0.999994	5.15075	8.58919	5.92958	8.8427	0.174967	0.24587
1955421	Rappaport	2.48233	-1.99615	2.06879	-0.964888	0.334601	0.999359	0.203733	0.178313	0.102984	0.308436	0.689467	0.468328	est	Bacteroidaceae	PGAP1-like protein		S	49.6556	2.74272	2.31129	1.18666	0.235362	0.999994	3.15759	5.9149	3.61113	5.43019	0.399874	0.362884
67812	Candidatus Omnitrophica_un	531.899	-0.688613	0.713867	-0.964624	0.334733	0.999359	5.64706	5.01205	4.95668	4.91444	0.561095	0.53987	CP_0327	Bacteroidaceae	Psort location Cytoplasmic, score 8.96	ko03018,map03018	H	37.1507	2.43854	2.05594	1.1861	0.235584	0.999994	1.57855	4.98316	2.11065	4.13084	0.259217	0.4009
1914244	Krasilnikoviella	2.61672	-1.92578	2.0002	-0.962795	0.33565	0.999359	0.158987	0.097627	0.271083	0.322438	0.728577	0.582948	sucA	unclassified Burkholderiales	Dehydrogenase E1 component	ko00020,ko00310,ko00380,ko01100,ko01110,ko01120,ko01130,ko01200,map00020,map00310,map00380,map01100,map01110,map01120,map01130,map01200	C	546.902	-3.54507	2.98952	-1.18583	0.235689	0.999994	6.58558	9.15615	5.25804	8.32097	0.466306	0.15358
1097465	Pararhodobacter	54.0926	0.978272	1.01721	0.961722	0.336189	0.999359	2.41676	1.32057	2.91546	1.06175	0.757372	0.890439	fliL	Desulfovibrionales	Controls the rotational direction of flagella during chemotaxis		N	69.2341	2.72984	2.30245	1.18562	0.235771	0.999994	2.06649	6.36866	2.88426	5.45443	0.158011	0.375178
91914	Asaia	89.4569	-1.20937	1.25796	-0.961374	0.336364	0.999359	3.45523	1.00747	2.79725	1.29312	0.848321	0.82898	ychO	Escherichia	entry into host	ko00520,ko01100,map00520,map01100	M	4.78725	3.8306	3.23109	1.18555	0.235802	0.999994	0.0517181	1.70455	0.493308	0.782915	0.576975	0.740537
689697	Salisaeta	10.8397	-1.07705	1.12121	-0.960611	0.336748	0.999359	0.903686	0.984611	0.279926	0.750841	0.501785	0.336254	yxeP	Gammaproteobacteria	amidohydrolase	ko00360,map00360	S	6.08069	4.36317	3.68043	1.18551	0.235817	0.999994	-0.899498	1.53515	0.155299	0.678942	0.34843	0.631113
58113	Glycomyces	55.7798	0.791293	0.824935	0.959219	0.337449	0.999359	1.71905	2.51775	2.09804	2.18935	0.371496	0.552797	Cj0418c	Epsilonproteobacteria	SprA-related family		M	74.1627	3.01432	2.54299	1.18535	0.23588	0.999994	1.72729	5.49806	2.67712	5.01305	0.250998	0.410663
28236	Petrotoga	43.9782	-0.915864	0.955487	-0.958532	0.337795	0.999359	1.37217	2.10461	0.935133	2.27716	0.301375	0.147844	nagC	Rikenellaceae	Winged helix-turn-helix DNA-binding		GK	4197.29	0.95093	0.80237	1.18515	0.235958	0.999994	12.019	10.5599	12.5011	10.3969	0.961766	0.975769
1977632	Indivirus	0.751309	-3.22017	3.36287	-0.957566	0.338282	0.999359	0.180672	0.0314982	0	0.0708681	0.89996	0.548036	yqiK	Porphyromonadaceae	Flotillin	ko04910,map04910	S	2399.71	1.40477	1.18536	1.1851	0.235977	0.999994	11.0114	10.4262	11.6639	9.98957	0.857838	0.964337
1905726	Paludifilum	9.73481	1.42781	1.49116	0.957518	0.338306	0.999359	0.168217	0.901871	0.531461	0.718868	0.315426	0.475998	CP_0026	Desulfovibrionales	Belongs to the UPF0109 family		S	25.4183	2.70561	2.28548	1.18382	0.236482	0.999994	0.810469	4.28169	1.82338	4.20351	0.275298	0.301882
45669	Salinicoccus	71.7308	-0.658146	0.687388	-0.95746	0.338335	0.999359	2.6109	2.52324	2.03076	2.48721	0.520596	0.406143	ypuA	Eubacteriaceae	Protein of unknown function (DUF1002)		S	37.6538	1.96692	1.66208	1.1834	0.23665	0.999994	2.56375	5.04251	3.15035	4.8614	0.360628	0.392531
332162	Candidatus Solibacter	418.634	1.23468	1.29115	0.956266	0.338938	0.999359	4.72226	2.12098	4.93876	1.43183	0.771324	0.93831	cobQ	Ruminococcaceae	Catalyzes amidations at positions B, D, E, and G on adenosylcobyrinic A,C-diamide. NH(2) groups are provided by glutamine, and one molecule of ATP is hydrogenolyzed for each amidation	ko00860,ko01100,map00860,map01100	H	2410.92	-1.26539	1.06992	-1.1827	0.23693	0.999994	10.2408	11.6226	9.41836	11.5682	0.514522	0.299448
166484	Caminicella	18.1094	1.00244	1.04871	0.955881	0.339133	0.999359	0.383096	0.926204	1.0196	1.30611	0.331559	0.46327	cheZ	Escherichia	Plays an important role in bacterial chemotaxis signal transduction pathway by accelerating the dephosphorylation of phosphorylated CheY (CheY-P)	ko02030,map02030	J	29.1434	2.75485	2.33025	1.18221	0.237122	0.999994	1.91331	4.73824	2.68047	4.19837	0.323282	0.458074
446458	Fabibacter	112.433	-0.652584	0.683252	-0.955115	0.339519	0.999359	3.22248	3.31022	2.42157	3.02526	0.535374	0.389447	hrcA	unclassified Clostridiales	Negative regulator of class I heat shock genes (grpE- dnaK-dnaJ and groELS operons). Prevents heat-shock induction of these operons		K	542.561	2.56553	2.17027	1.18212	0.237157	0.999994	5.45739	8.79407	6.31508	9.21569	0.171371	0.243887
1505660	Asaccharospora	30.9111	-1.05517	1.10492	-0.954971	0.339592	0.999359	1.35832	1.82086	0.713945	1.79141	0.344783	0.174326	fliD	Oscillospiraceae	Required for morphogenesis and for the elongation of the flagellar filament by facilitating polymerization of the flagellin monomers at the tip of growing filament. Forms a capping structure, which prevents flagellin subunits (transported through the central channel of the flagellum) from leaking out without polymerization at the distal end	ko02040,map02040	N	1301.01	2.86435	2.42344	1.18194	0.237231	0.999994	6.49784	10.0349	7.20191	10.4059	0.140083	0.20832
39948	Dialister	137.95	0.903193	0.946261	0.954486	0.339838	0.999359	1.96843	3.6444	2.66455	3.60527	0.17697	0.33351	sigD	unclassified Lachnospiraceae	Sigma factors are initiation factors that promote the attachment of RNA polymerase to specific initiation sites and are then released	ko02020,ko02025,ko02026,ko02040,ko05111,map02020,map02025,map02026,map02040,map05111	K	139.657	-5.76164	4.87949	-1.18079	0.237687	0.999994	0.250516	4.28868	0.142616	5.73361	0.411963	0.222022
596499	Nitriliruptor	6.13864	1.49335	1.56503	0.954197	0.339984	0.999359	0.170733	0.597388	0.385997	0.545226	0.296549	0.452625	nodN	Bacteroidaceae	Psort location Cytoplasmic, score 8.96	ko00630,ko00650,ko01120,ko01200,map00630,map00650,map01120,map01200	I	618.06	1.2896	1.09215	1.18079	0.237688	0.999994	9.06112	8.11726	9.79384	7.85371	0.874959	0.969478
71151	Methanocalculus	6.40628	1.32858	1.39252	0.954083	0.340041	0.999359	0.297106	0.652784	0.409697	0.434365	0.344618	0.55812	hymA	Lachnoclostridium	NADH ubiquinone oxidoreductase 24 kD subunit K00334	ko00190,ko01100,map00190,map01100	C	82.5717	2.69022	2.27835	1.18078	0.237691	0.999994	2.2757	5.64723	3.0798	5.76612	0.280399	0.321382
866673	Marinifilum	539.006	-0.710795	0.745355	-0.953632	0.34027	0.999359	5.92729	4.42442	5.17687	4.29632	0.76329	0.691616	yniA	unclassified Lachnospiraceae	Fructosamine kinase		G	73.5764	2.84683	2.41231	1.18013	0.237948	0.999994	1.55411	5.67045	2.02343	4.88042	0.265193	0.277363
1433986	Actibacterium	5.09819	1.23494	1.29679	0.952302	0.340944	0.999359	0.278871	0.494791	0.559899	0.373274	0.409779	0.633397	metN	unclassified Clostridiales	Part of the ABC transporter complex MetNIQ involved in methionine import. Responsible for energy coupling to the transport system	ko02010,map02010	P	495.466	2.87241	2.43436	1.17994	0.238022	0.999994	5.42421	8.96067	6.08167	8.86082	0.171699	0.260981
1378	Gemella	52.5471	0.85971	0.902918	0.952147	0.341022	0.999359	1.17507	2.54015	1.47458	2.32726	0.203286	0.291556	mepA_7	Oscillospiraceae	Polysaccharide biosynthesis C-terminal domain		V	1316.9	1.1058	0.93743	1.1796	0.238157	0.999994	10.422	9.07038	10.8192	8.70215	0.902719	0.978175
13075	Globicatella	31.3391	1.06908	1.12364	0.951449	0.341377	0.999359	0.472148	1.74929	0.824951	1.76869	0.119876	0.229635	ycaM	Eubacteriaceae	Amino acid permease	ko02024,map02024	E	171.989	2.93057	2.48716	1.17828	0.238685	0.999994	2.05495	6.50572	2.89708	6.23967	0.164233	0.252243
776	Coxiella	27.7882	-0.969136	1.01934	-0.950747	0.341733	0.999359	1.07486	1.76109	0.69195	1.81828	0.387926	0.182326	citC	Lachnoclostridium	Acetylation of prosthetic group (2-(5''-phosphoribosyl)- 3'-dephosphocoenzyme-A) of the gamma subunit of citrate lyase	ko02020,map02020	H	198.008	3.03038	2.57331	1.17762	0.238949	0.999994	3.51542	6.59593	4.47361	6.98591	0.357332	0.36551
1817911	Candidatus Nealsonbacteria_un	55.5161	-0.753857	0.79316	-0.950447	0.341885	0.999359	2.07573	2.6986	1.24791	2.18188	0.365942	0.275126	yfbR	Desulfovibrionales	HD domain		S	186.68	2.59221	2.20189	1.17726	0.23909	0.999994	4.42531	7.68582	5.2505	7.69109	0.222651	0.315009
1817905	Candidatus Harrisonbacteria_un	10.6906	1.51362	1.59426	0.94942	0.342407	0.999359	0.168217	0.977801	0.416187	0.6888	0.237536	0.431996	cheD2	Desulfovibrionales	SMART chemotaxis sensory transducer	ko02020,ko02030,map02020,map02030	NT	43.5482	1.83326	1.55943	1.17559	0.239758	0.999994	4.98658	3.7372	5.41544	3.17819	0.894979	0.894609
447020	Adlercreutzia	21.6426	-1.19004	1.25472	-0.948454	0.342899	0.999359	1.52962	1.32285	0.605563	1.20109	0.45689	0.34551	minC	Clostridiaceae	Cell division inhibitor that blocks the formation of polar Z ring septums. Rapidly oscillates between the poles of the cell to destabilize FtsZ filaments that have formed before they mature into polar Z rings. Prevents FtsZ polymerization		D	244.797	2.31883	1.97274	1.17544	0.23982	0.999994	3.52264	7.82741	3.90789	7.83555	0.135119	0.144363
1407056	Litorilituus	2.54783	1.88093	1.98557	0.947301	0.343485	0.999359	0.0243347	0.392575	0.168099	0.233608	0.217733	0.516034	ecfA	unclassified Clostridiales	ATP-binding (A) component of a common energy-coupling factor (ECF) ABC-transporter complex. Unlike classic ABC transporters this ECF transporter provides the energy necessary to transport a number of different substrates	ko02010,map02010	P	761.944	2.65055	2.25511	1.17535	0.239854	0.999994	5.56028	9.3136	6.15169	9.70623	0.131769	0.167091
843	Wolinella	36.2878	1.56636	1.65429	0.94685	0.343715	0.999359	0.278618	2.00162	0.450282	1.37873	0.219981	0.345345	vanY	Firmicutes	Serine-type D-Ala-D-Ala carboxypeptidase	ko00550,ko01100,ko01502,ko02020,map00550,map01100,map01502,map02020	M	830.304	2.06098	1.75356	1.17531	0.239872	0.999994	6.78939	8.04238	9.54569	8.73039	0.53859	0.655426
44258	Caloramator	123.083	-0.82619	0.873372	-0.945977	0.34416	0.999359	2.33885	3.02062	2.07679	3.34951	0.332683	0.202889	ylmH	unclassified Clostridiales	S4 RNA-binding domain	ko02020,ko02025,map02020,map02025	S	264.475	1.92665	1.63987	1.17488	0.240045	0.999994	4.16261	6.53977	5.07589	7.02963	0.353968	0.354502
34064	Francisellaceae_un	13.8646	1.04917	1.10934	0.945762	0.34427	0.999359	0.285919	1.3171	0.631216	1.10019	0.147216	0.31893	mtlA	Erysipelotrichia	PTS system, Lactose/Cellobiose specific IIB subunit	ko00051,ko02060,map00051,map02060	G	1388.87	1.86564	1.58796	1.17486	0.24005	0.999994	9.41358	8.59777	10.4609	8.89847	0.713844	0.878227
633405	Lacticigenium	7.25491	-1.38104	1.46184	-0.944731	0.344796	0.999359	0.423808	0.631413	0.137909	0.647635	0.436921	0.330633	yhjQ	unclassified Lachnospiraceae	Cellulose biosynthesis protein BcsQ		D	170.514	2.57798	2.19511	1.17442	0.240227	0.999994	0.824447	5.87848	1.59111	5.94855	0.195028	0.161375
630749	Spongiibacter	16.8198	-0.980383	1.03941	-0.943212	0.345572	0.999359	0.963318	0.808332	0.94991	1.19678	0.624967	0.427499	moaB	Clostridiaceae	MOSC domain	ko00790,ko01100,ko04122,map00790,map01100,map04122	H	4.55414	3.71032	3.16009	1.17412	0.240346	0.999994	-0.196075	2.5789	0.331087	1.50753	0.303153	0.427538
657	Photobacterium	439.289	-0.616751	0.654677	-0.94207	0.346157	0.999359	5.61522	4.3619	5.02424	4.29511	0.711948	0.668077	salL	unclassified Lachnospiraceae	S-adenosyl-l-methionine hydroxide adenosyltransferase		S	18.5537	2.91706	2.48466	1.17403	0.240384	0.999994	0.821359	3.47663	1.96744	3.80648	0.347678	0.458798
135621	Pseudomonadaceae_un	14.3703	-0.818481	0.86892	-0.941953	0.346217	0.999359	1.18428	0.787939	0.991403	0.91667	0.708939	0.527605	rspA	Gammaproteobacteria	Belongs to the mandelate racemase muconate lactonizing enzyme family	ko00040,ko01100,map00040,map01100	M	459.923	2.71476	2.31258	1.17391	0.24043	0.999994	2.95074	7.00843	3.92065	7.10778	0.249043	0.337053
153497	Kozakia	3.82618	1.40277	1.49365	0.939155	0.347651	0.999359	0.134105	0.431455	0.365722	0.290698	0.320583	0.587774	acrD	Deferribacteres	Belongs to the resistance-nodulation-cell division (RND) (TC 2.A.6) family		V	151.467	3.09506	2.63694	1.17373	0.240503	0.999994	3.83299	6.90867	4.82017	6.40769	0.340075	0.417979
73918	Thermaerobacter	30.0972	0.825236	0.879392	0.938417	0.34803	0.999359	0.872111	1.66065	1.31976	1.86333	0.254595	0.41616	MA20_15915	Porphyromonadaceae	Belongs to the resistance-nodulation-cell division (RND) (TC 2.A.6) family		P	479.082	-1.64745	1.40441	-1.17306	0.240772	0.999994	8.22155	7.47947	6.70108	6.95229	0.870747	0.638141
1769746	Pseudobacteriovorax	34.7872	-0.778034	0.829589	-0.937854	0.348319	0.999359	2.0824	1.56697	1.50712	1.60671	0.717998	0.553723	sfsB	Bacteria	NA			19.2554	2.82779	2.41387	1.17148	0.241407	0.999994	0.413406	4.70811	0.690145	3.32568	0.172437	0.28394
1434010	Jatrophihabitans	10.8278	-0.992184	1.05832	-0.937505	0.348499	0.999359	0.804064	0.750338	0.550273	0.801622	0.594287	0.373248	cooS	Blautia	Psort location Cytoplasmic, score 8.87	ko00633,ko00680,ko00720,ko01120,ko01200,map00633,map00680,map00720,map01120,map01200	C	270.028	2.92472	2.49723	1.17119	0.241523	0.999994	3.1134	6.89733	4.23643	7.90957	0.184621	0.223143
171673	Inquilinus	41.1853	-0.993779	1.06093	-0.936705	0.34891	0.999359	2.29787	1.413	1.88448	1.64742	0.634323	0.599048	hmrR	unclassified Lachnospiraceae	Zn(II)-responsive regulator of ZntA		K	289.006	2.41288	2.06112	1.17066	0.241734	0.999994	2.58597	7.98885	2.76612	6.91253	0.110122	0.124877
342943	Sinobaca	13.0103	0.987098	1.0541	0.936435	0.349049	0.999359	0.801208	0.931573	0.991168	0.777251	0.414143	0.610553	XK27_01805	Ruminococcaceae	Glycosyltransferase like family 2		M	320.795	2.22894	1.90459	1.1703	0.24188	0.999994	4.05369	7.98767	4.58601	8.2571	0.157573	0.171453
1769713	Flexilinea	34.7282	1.02541	1.09512	0.936343	0.349097	0.999359	0.707215	1.77953	1.3009	1.95979	0.157729	0.361115	trmFO	Firmicutes	Catalyzes the folate-dependent formation of 5-methyl- uridine at position 54 (M-5-U54) in all tRNAs		J	306.59	1.96006	1.67725	1.16862	0.242557	0.999994	5.10544	8.42716	5.95464	8.35519	0.227847	0.285951
203682	Planctomycetes_un	1535.6	-0.643483	0.687247	-0.936321	0.349108	0.999359	7.23477	6.41943	6.56274	6.31718	0.617363	0.597494	hemG	Bacteroidia	Catalyzes the 6-electron oxidation of protoporphyrinogen-IX to form protoporphyrin-IX	ko00404,ko00860,ko01100,ko01110,ko01130,map00404,map00860,map01100,map01110,map01130	H	57.0419	2.74257	2.3492	1.16745	0.24303	0.999994	2.33473	6.25571	3.03875	5.28315	0.201742	0.339022
414999	Opitutae_un	89.4966	-0.69222	0.739807	-0.935677	0.349439	0.999359	2.8566	3.02285	2.11873	2.84152	0.527109	0.368884	lptA	Clostridia	Listeria-Bacteroides repeat domain (List_Bact_rpt)		M	2823.15	-1.07835	0.923715	-1.1674	0.243048	0.999994	10.554	11.8521	9.8544	11.806	0.510037	0.327453
49279	Gelidibacter	310.978	-0.804147	0.859978	-0.935078	0.349748	0.999359	5.07084	2.86221	4.54357	3.05496	0.877413	0.822666	SKT5	Sordariomycetes	protoplast regeneration and killer toxin resistance		MOT	73.2376	2.54526	2.18338	1.16575	0.243717	0.999994	0.888952	6.4682	1.41905	6.03977	0.076537	0.091921
1494958	Pseudogracilibacillus	17.5348	1.01474	1.08558	0.93474	0.349922	0.999359	0.479066	1.37464	0.594906	1.0246	0.178987	0.380521	hinT	Oscillospiraceae	HIT domain		FG	103.688	2.31428	1.98575	1.16544	0.24384	0.999994	3.48687	6.89645	4.38042	6.85508	0.215731	0.297642
1297562	Phaseolibacter	3.68811	-1.54412	1.65235	-0.934496	0.350048	0.999359	0.306425	0.280834	0.167834	0.383073	0.701137	0.483602	abgA	Sutterellaceae	Psort location Cytoplasmic, score 8.96		E	95.7163	2.04278	1.75338	1.16505	0.243998	0.999994	3.13122	6.72577	4.01952	6.98514	0.195028	0.236667
1127830	Candidatus Brocadiaceae_un	1.50912	1.99418	2.13478	0.934138	0.350233	0.999359	0.0845817	0.247025	0.0726163	0.0693837	0.417185	0.790598	xyl3A	Bacteroidia	Glycosyl hydrolase family 3	ko00460,ko00500,ko00940,ko01100,ko01110,map00460,map00500,map00940,map01100,map01110	G	667.063	2.87389	2.4668	1.16503	0.244008	0.999994	6.32468	9.62539	6.87213	9.53536	0.207718	0.243217
1902578	Candidatus Tokpelaia	8.34489	-1.42015	1.52085	-0.933783	0.350416	0.999359	0.315009	0.913173	0.0349255	0.857703	0.187054	0.0993124	glgD	unclassified Lachnospiraceae	Nucleotidyl transferase	ko00500,ko00520,ko01100,ko01110,ko02026,map00500,map00520,map01100,map01110,map02026	G	916.69	1.25482	1.07831	1.16369	0.24455	0.999994	7.23971	9.70364	8.03444	10.0318	0.388524	0.345805
1348611	Vallitalea	240.893	-0.792235	0.84864	-0.933535	0.350544	0.999359	3.29842	4.28289	2.634	4.33828	0.290201	0.188145	sps	Verrucomicrobia	Glycosyl transferases group 1	ko00500,ko01100,map00500,map01100	M	41.7452	3.13332	2.6927	1.16363	0.244573	0.999994	-0.151572	5.4354	0.144407	3.70965	0.104967	0.218849
34093	Simkania	5.82177	-1.34073	1.43638	-0.93341	0.350608	0.999359	0.535108	0.512445	0.193175	0.504457	0.619248	0.411664	cysC	Bacteria	adenylylsulfate kinase activity	ko00230,ko00920,ko01100,ko01120,map00230,map00920,map01100,map01120	P	1270.99	1.03385	0.888531	1.16355	0.244606	0.999994	9.9786	10.0821	10.3541	9.71695	0.742014	0.798901
2026349	Enterovirga	5.81286	-1.32726	1.42345	-0.932426	0.351116	0.999359	0.557645	0.421611	0.217925	0.474824	0.679053	0.453881	rbsC-2	Clostridiaceae	Belongs to the binding-protein-dependent transport system permease family		S	488.061	2.9605	2.5448	1.16335	0.244686	0.999994	5.13818	8.48514	5.81646	8.73118	0.219423	0.28818
99	Ancylobacter	15.6175	-1.02949	1.10497	-0.931696	0.351494	0.999359	1.14291	1.04341	0.580159	0.879839	0.577691	0.421978	htpG1	Bacteroidaceae	COG COG0326 Molecular chaperone, HSP90 family	ko04141,ko04151,ko04217,ko04612,ko04621,ko04626,ko04657,ko04659,ko04914,ko04915,ko05200,ko05215,ko05418,map04141,map04151,map04217,map04612,map04621,map04626,map04657,map04659,map04914,map04915,map05200,map05215,map05418	O	1975.03	1.62759	1.39944	1.16303	0.244817	0.999994	10.7808	8.9034	11.3533	8.30966	0.898616	0.990072
34084	Riemerella	663.904	-0.53604	0.575557	-0.931342	0.351677	0.999359	6.33505	5.00578	5.64599	4.76054	0.776845	0.695715	wbpL	Rhodospirillales	COG0472 UDP-N-acetylmuramyl pentapeptide phosphotransferase UDP-N-acetylglucosamine-1-phosphate transferase		M	34.8573	3.12872	2.69466	1.16108	0.24561	0.999994	-0.250495	5.14786	0.0549209	3.48756	0.126149	0.232291
81850	Leuconostocaceae_un	3.71523	1.66578	1.78939	0.930919	0.351896	0.999359	0.0471308	0.48119	0.193175	0.38081	0.21294	0.486346	ybhC	Escherichia	Pectinesterase	ko00040,ko01100,ko02024,map00040,map01100,map02024	M	44.8275	3.13171	2.69728	1.16106	0.245617	0.999994	-0.37392	4.82636	-0.05554	3.28447	0.165737	0.236284
2126548	Miniphocibacter	26.9227	0.955193	1.0266	0.930443	0.352142	0.999359	0.459778	1.48783	0.921561	1.63826	0.17502	0.320186	galA	Bacteroidia	arabinogalactan	ko00052,ko00511,ko00600,ko01100,map00052,map00511,map00600,map01100	G	1081.61	-1.07802	0.929799	-1.15941	0.24629	0.999994	7.87484	10.094	7.42804	10.3761	0.439367	0.218876
92793	Aquabacterium	102.454	0.937002	1.00723	0.930279	0.352227	0.999359	2.3165	2.53569	3.27316	2.62592	0.529225	0.671515	pgp2	Deferribacteres	L,D-transpeptidase catalytic domain		S	60.8808	2.7354	2.36036	1.15889	0.246501	0.999994	1.56271	5.67196	2.4673	5.22545	0.197312	0.312288
57723	Acidobacteria_un	2897.44	-0.613198	0.65939	-0.929948	0.352398	0.999359	8.20111	7.27694	7.52565	7.13831	0.641299	0.619611	ybaL_1	Bacteroidaceae	Psort location CytoplasmicMembrane, score 10.00		PT	4258.91	0.605382	0.523163	1.15716	0.247208	0.999994	12.3235	10.996	12.5496	10.8115	0.965923	0.966935
1647173	Acetobacteroides	624.345	-0.598459	0.643564	-0.929913	0.352416	0.999359	5.92967	5.17579	5.25918	5.01951	0.707286	0.602288	eutE	Lachnoclostridium	Aldehyde dehydrogenase family		C	48.4383	2.80449	2.42393	1.157	0.247271	0.999994	2.63882	4.96458	4.13742	5.43918	0.434211	0.568866
207244	Anaerostipes	1218.32	1.31216	1.4126	0.928893	0.352945	0.999359	3.42192	6.79717	3.9669	6.72019	0.107313	0.189236	bglF_1	Oribacterium	phosphoenolpyruvate-dependent sugar phosphotransferase system, EIIA 1	ko00010,ko02060,map00010,map02060	G	186.934	2.88178	2.4908	1.15697	0.247285	0.999994	2.87046	6.18347	3.45849	5.46696	0.254841	0.453233
48736	Ralstonia	139.762	-0.594327	0.639874	-0.92882	0.352983	0.999359	3.39846	3.5609	2.80436	3.44573	0.516464	0.390406	casA	Betaproteobacteria	defense response to virus		S	14.5689	3.81814	3.30023	1.15693	0.2473	0.999994	-0.326544	2.60318	1.39921	2.86428	0.373359	0.563341
135623	Vibrionales_un	4.17469	1.48751	1.60178	0.928661	0.353065	0.999359	0.0785108	0.273917	0.537764	0.401509	0.426243	0.621	yfiE	Coriobacteriia	LysR substrate binding domain		K	82.9075	3.13883	2.71615	1.15562	0.247838	0.999994	2.31922	6.17612	2.88955	6.19201	0.21554	0.234042
1860139	Chitinispirillum	25.8947	-0.872602	0.939953	-0.928347	0.353228	0.999359	1.31956	1.32026	1.11334	1.55466	0.549855	0.342072	ygeV	Ruminococcaceae	Sigma-54 interaction domain		K	10.8392	2.67885	2.32012	1.15462	0.248248	0.999994	0.573535	3.33346	1.56476	3.42333	0.294921	0.345039
1005722	Phormidesmis	21.3396	-0.953327	1.0272	-0.928087	0.353363	0.999359	1.08331	1.13384	0.980968	1.3654	0.526316	0.356652	yddQ	Peptococcaceae	PFAM Isochorismatase	ko00760,ko01100,map00760,map01100	Q	137.726	4.26862	3.69805	1.15429	0.248382	0.999994	-0.286549	4.53009	1.33734	4.27312	0.246212	0.486312
1231242	Ferrovibrio	3.705	1.63272	1.76002	0.927674	0.353577	0.999359	0.0243347	0.421675	0.20579	0.470415	0.198889	0.42978	tabA_2	Flavobacterium	Domain of unknown function (DUF386)		G	511.832	1.20688	1.04557	1.15428	0.248386	0.999994	8.81909	8.01991	9.49324	7.77059	0.870638	0.962121
499551	Methanolinea	7.36117	-1.4885	1.60457	-0.927667	0.35358	0.999359	0.317341	0.481214	0.264389	0.760607	0.506777	0.327195	yidK	Clostridia	Belongs to the sodium solute symporter (SSF) (TC 2.A.21) family		S	232.847	3.28387	2.84637	1.1537	0.248623	0.999994	3.43688	7.38255	3.73983	6.65877	0.187835	0.388511
1980514	Halodesulfurarchaeum	1.2846	-2.57869	2.78393	-0.926278	0.354302	0.999359	0.255342	0.072501	0	0.0910464	0.859429	0.565161	tadE	Clostridiaceae	Psort location Cytoplasmic, score		U	330.059	2.4778	2.14853	1.15325	0.248808	0.999994	3.51091	7.88265	4.0722	8.26015	0.19232	0.123099
1293497	Nitrospinae_un	121.949	0.625842	0.675826	0.92604	0.354425	0.999359	3.36658	2.74274	3.80106	2.54625	0.643051	0.769373	MA20_24420	Rhodospirillales	hydrolases or acyltransferases (alpha beta hydrolase superfamily)		S	68.8338	2.92752	2.54073	1.15223	0.249225	0.999994	0.166671	6.19719	0.435726	4.55938	0.0847692	0.178181
2717	Cardiobacterium	31.2683	0.938911	1.01436	0.92562	0.354643	0.999359	1.15052	1.41755	1.70151	1.374	0.470577	0.621529	appF	Verrucomicrobiae	Oligopeptide/dipeptide transporter, C-terminal region	ko01501,ko02010,ko02024,map01501,map02010,map02024	E	475.991	3.02267	2.62571	1.15118	0.249656	0.999994	6.25262	9.12144	6.20655	8.70039	0.265261	0.308309
444599	Hansschlegelia	6.47734	1.24502	1.34512	0.925586	0.354661	0.999359	0.326087	0.705691	0.397678	0.400361	0.369876	0.637794	gsp	Epsilonproteobacteria	Glutathionylspermidine synthase	ko00480,ko01100,map00480,map01100	E	53.6154	5.16243	4.48706	1.15052	0.249931	0.999994	-0.637692	5.52457	-0.224186	2.68706	0.129882	0.442676
400657	Hydrocoleum	4.69694	-1.62004	1.75035	-0.925549	0.35468	0.999359	0.374157	0.447009	0.0726163	0.42926	0.556896	0.339229	yiaL	Negativicutes	Domain of unknown function (DUF386)		G	87.115	3.24862	2.82416	1.1503	0.250021	0.999994	1.47537	5.24249	2.79992	5.02296	0.248906	0.524546
83677	Thermobifida	30.0056	0.681255	0.736346	0.925183	0.354871	0.999359	1.46077	1.75048	1.49321	1.32061	0.453881	0.623248	pspC	Lachnoclostridium	PspC domain		KT	1451.68	1.15249	1.00304	1.149	0.250556	0.999994	10.4338	9.41439	10.9512	9.17865	0.874603	0.909638
752201	Sphaerospermopsis	2.01856	1.74509	1.88647	0.925051	0.354939	0.999359	0.0557147	0.197839	0.302923	0.159296	0.552301	0.803888	lpsA	Bacteroidaceae	Glycosyl transferase family 90		S	873.003	1.15949	1.00935	1.14875	0.25066	0.999994	9.24795	9.29177	9.90642	9.14911	0.756372	0.7826
406099	Aquisalimonas	45.6018	0.745797	0.806467	0.92477	0.355085	0.999359	2.48067	0.554299	3.0057	0.482115	0.917317	0.964758	kbaY	Erysipelotrichia	Fructose-bisphosphate aldolase class-II	ko00052,ko01100,map00052,map01100	H	32.3062	2.41158	2.10067	1.148	0.250967	0.999994	2.21857	4.83174	2.71318	4.82791	0.37314	0.347227
332100	Planifilum	35.1931	-1.10192	1.19217	-0.924299	0.355331	0.999359	1.38259	1.85077	0.742021	1.97246	0.362702	0.270332	fliW	Clostridiaceae	Binds to the C-terminal region of flagellin, which is implicated in polymerization, and participates in the assembly of the flagellum		S	285.151	2.57937	2.24876	1.14702	0.251374	0.999994	4.35863	7.90375	5.23055	8.15278	0.185045	0.26135
1662329	Candidatus Kapabacteria_un	56.746	-0.607281	0.657484	-0.923644	0.355672	0.999359	2.41113	2.19984	2.02159	2.1589	0.596337	0.480164	cps2I	Erysipelotrichia	Psort location CytoplasmicMembrane, score 9.99		S	1078.11	1.21088	1.05595	1.14672	0.251498	0.999994	9.31589	10.3312	9.73494	9.88076	0.611476	0.558774
447827	Candidatus Marinamargulisbacteria_un	31.0967	0.891546	0.967076	0.921899	0.356581	0.999359	1.11304	2.01741	1.22911	1.56714	0.251322	0.436558	rimJ2	Deltaproteobacteria	Acetyltransferases including N-acetylases of ribosomal proteins		J	16.9293	3.43118	2.99275	1.1465	0.251589	0.999994	-0.388089	4.21275	-0.130559	2.43333	0.156766	0.290627
114380	Desulfurococcales_un	4.17232	1.69427	1.83781	0.921896	0.356583	0.999359	0.128818	0.422325	0.499266	0.290582	0.412193	0.625496	rbsD	Clostridia	Catalyzes the interconversion of beta-pyran and beta- furan forms of D-ribose	ko02010,map02010	G	102.468	2.94458	2.56903	1.14618	0.251719	0.999994	2.35768	6.54386	2.61553	5.43062	0.188683	0.387129
286800	Tenuibacillus	2.46452	-1.84103	2.00086	-0.920121	0.357509	0.999359	0.128818	0.212793	0.0376907	0.335234	0.595444	0.347461	fdoG	Deferribacteres	Molybdopterin oxidoreductase Fe4S4 domain	ko00630,ko00680,ko01100,ko01120,ko01200,map00630,map00680,map01100,map01120,map01200	C	61.4531	2.7785	2.42505	1.14575	0.2519	0.999994	2.54777	6.26588	3.52328	5.76478	0.206419	0.338748
599651	Bermanella	10.1234	1.23441	1.34391	0.918521	0.358346	0.999359	0.325168	1.10746	0.358937	0.812196	0.16487	0.388455	arcC	Oscillospiraceae	Amino acid kinase family	ko00220,ko00230,ko00910,ko01100,ko01120,ko01200,map00220,map00230,map00910,map01100,map01120,map01200	E	665.441	2.5885	2.26044	1.14513	0.252155	0.999994	5.55747	9.2191	6.13966	9.28295	0.174912	0.243299
69277	Phyllobacteriaceae_un	31.7996	0.782432	0.851924	0.918429	0.358394	0.999359	1.08443	1.96416	1.28386	1.6599	0.259191	0.450179	csoS1C	Ruminococcaceae	BMC		CQ	75.6529	3.74517	3.27176	1.14469	0.252336	0.999994	0.184356	4.17534	1.50462	4.08851	0.390466	0.541721
53572	Deferribacter	12.2861	-1.22815	1.33862	-0.917472	0.358895	0.999359	0.549711	1.05244	0.30203	1.01518	0.30726	0.220279	ugpC	Bacteria	ATPase activity	ko02010,map02010	P	13.5846	2.60924	2.27963	1.14459	0.252378	0.999994	0.561586	3.96098	1.25035	3.4765	0.258041	0.337395
286729	Alkaliflexus	316.988	-0.616778	0.672358	-0.917337	0.358966	0.999359	4.90505	4.36508	4.1424	4.16972	0.644274	0.537887	ygaU	Gammaproteobacteria	peptidoglycan-binding protein, lysm		S	141.862	2.4718	2.16013	1.14428	0.252508	0.999994	4.00611	6.2293	5.01396	6.7462	0.384736	0.464514
1912217	Pseudopropionibacterium	15.1115	-0.988984	1.07829	-0.917179	0.359049	0.999359	1.05509	1.13942	0.376175	0.964068	0.507505	0.341874	malY	Oribacterium	Aminotransferase, class I II	ko00270,ko00450,ko01100,ko01110,ko01230,map00270,map00450,map01100,map01110,map01230	E	1061.79	1.9363	1.69332	1.1435	0.252832	0.999994	9.14807	9.17833	9.96634	9.0686	0.628979	0.850563
659427	Sediminimonas	2.18354	-1.94264	2.11848	-0.917001	0.359142	0.999359	0.155545	0.135466	0.0726163	0.294291	0.734627	0.444922	suv3	Lachnoclostridium	Mitochondrial degradasome RNA helicase subunit C terminal		L	449.313	2.80124	2.45078	1.143	0.253039	0.999994	4.93434	8.59119	5.6372	8.56312	0.167897	0.270539
142182	Gemmatimonadetes_un	777.923	-0.661224	0.721081	-0.91699	0.359148	0.999359	6.46916	4.98083	5.86062	4.94961	0.754761	0.714295	yjeP	Ruminococcaceae	Phage tail tape measure protein, TP901 family	ko05110,map05110	D	640.078	2.93673	2.56955	1.14289	0.253083	0.999994	5.28353	9.31795	6.29743	9.32296	0.155317	0.254349
53246	Pseudoalteromonas	575.392	-0.565064	0.616346	-0.916797	0.359249	0.999359	5.90488	5.08756	5.08528	4.76143	0.662655	0.606255	uxs	Butyrivibrio	GDP-mannose 4,6 dehydratase	ko00520,ko00521,ko00523,ko00525,ko01055,ko01100,ko01130,map00520,map00521,map00523,map00525,map01055,map01100,map01130	GM	1270.41	1.28014	1.12017	1.14281	0.253117	0.999994	10.21	9.83184	10.3099	9.15237	0.751532	0.863691
2320199	Abyssibacter	18.8161	-0.955062	1.04476	-0.914146	0.36064	0.999359	1.05575	1.19476	0.643092	1.10229	0.5202	0.394142	MA20_17715	Synergistetes	Peptidase T-like protein		E	10.8905	-4.78428	4.19017	-1.14179	0.253543	0.999994	0.803054	1.20395	-0.0960332	2.35135	0.641163	0.319139
166974	Lechevalieria	47.4935	0.658381	0.720278	0.914066	0.360682	0.999359	1.7938	2.60099	1.55824	1.85804	0.29883	0.481255	exc	Porphyromonadaceae	DNA topoisomerase III		L	58.4051	-2.74185	2.40219	-1.14139	0.253707	0.999994	2.51151	5.97656	1.3325	6.00078	0.244024	0.0934116
214906	Histophilus	4.01165	1.41041	1.54502	0.912876	0.361308	0.999359	0.210132	0.46708	0.328068	0.321627	0.398043	0.665465	VV10722	Bacteroidetes	Protein of unknown function (DUF2806)		S	156.509	2.41286	2.11478	1.14095	0.253891	0.999994	5.86143	6.63576	6.22361	5.59712	0.60524	0.748359
84994	Acidimicrobiaceae_un	11.4544	-1.1201	1.22799	-0.912147	0.361691	0.999359	0.710936	0.921365	0.327766	0.977602	0.360784	0.228445	yjaB	Vibrionales	Acetyltransferase (GNAT) domain		K	2552.79	0.654034	0.573241	1.14094	0.253895	0.999994	11.4909	10.9025	11.6685	10.6358	0.934772	0.878296
1914260	Arsenicibacter	42.3417	-0.623007	0.683522	-0.911466	0.36205	0.999359	2.45099	1.9903	1.46628	1.63201	0.654589	0.503008	vfr	unclassified Lachnospiraceae	Crp-like helix-turn-helix domain		K	68.3601	-3.90962	3.42789	-1.14053	0.254064	0.999994	0.0942249	3.54112	-0.0801398	4.9741	0.380689	0.233522
80840	Burkholderiales_un	12227.2	-0.572955	0.628843	-0.911125	0.362229	0.999359	5.96273	10.2368	5.62567	10.398	0.0271092	0.0100503	glkA	Actinobacteria	ROK family	ko00010,ko00052,ko00500,ko00520,ko00521,ko00524,ko01100,ko01110,ko01120,ko01130,ko01200,map00010,map00052,map00500,map00520,map00521,map00524,map01100,map01110,map01120,map01130,map01200	GK	41.0107	2.94805	2.5865	1.13978	0.254377	0.999994	-0.0310718	5.50437	0.245193	3.99959	0.101917	0.194358
202949	Thermanaeromonas	19.5575	-1.06465	1.16982	-0.910104	0.362768	0.999359	0.904327	1.31032	0.399703	1.24506	0.388918	0.223122	pgp1	Clostridiaceae	Succinylglutamate desuccinylase / Aspartoacylase family		S	44.1119	2.55512	2.24231	1.1395	0.254494	0.999994	1.24313	4.68104	2.78434	5.2742	0.251367	0.379759
2498454	Lucifera	63.6499	-0.894128	0.9827	-0.909869	0.362891	0.999359	2.66755	1.81221	2.42934	2.18279	0.642919	0.602486	isiB	Bacteroidia	Low-potential electron donor to a number of redox enzymes		C	128.895	-1.62351	1.42535	-1.13902	0.254695	0.999994	6.05007	5.56698	4.49798	4.95321	0.851357	0.571108
1270155	Falsibacillus	17.4203	-0.905667	0.995681	-0.909595	0.363036	0.999359	0.87522	1.21199	0.599607	1.25518	0.438872	0.28025	ChABCII	Bacteroidaceae	Chondroitin sulfate ABC lyase		H	792.027	2.17469	1.90958	1.13883	0.254773	0.999994	8.36218	8.95314	9.37464	8.77684	0.629937	0.778115
1502725	Effusibacillus	30.0213	-0.985235	1.08413	-0.908781	0.363466	0.999359	1.25111	1.67448	0.893385	1.74715	0.358999	0.301012	bcgIA	Bacteroidia	N-6 DNA Methylase		V	267.807	2.29621	2.01658	1.13866	0.254843	0.999994	5.12501	8.28592	5.65943	8.38653	0.245624	0.252571
2211178	Evtepia	139.213	1.2615	1.38844	0.908572	0.363576	0.999359	1.72811	3.49916	2.25053	3.33322	0.173565	0.34875	rcsA	Gammaproteobacteria	Component of the Rcs signaling system, which controls transcription of numerous genes. Binds to DNA to regulate expression of genes	ko02020,ko02024,ko02026,map02020,map02024,map02026	K	9.81426	2.95941	2.59995	1.13825	0.255014	0.999994	1.44991	2.87229	2.08498	3.37257	0.510871	0.455024
1676142	Wenzhouxiangella	31.0696	-0.689501	0.759311	-0.908061	0.363846	0.999359	1.55158	1.82234	1.00695	1.6895	0.443831	0.309706	queH	Peptococcaceae	Catalyzes the conversion of epoxyqueuosine (oQ) to queuosine (Q), which is a hypermodified base found in the wobble positions of tRNA(Asp), tRNA(Asn), tRNA(His) and tRNA(Tyr)	ko03030,map03030	C	1198.22	0.974068	0.855786	1.13821	0.255031	0.999994	9.70159	10.1003	10.274	10.0671	0.664506	0.703479
886360	Rudaea	6.013	1.43357	1.57991	0.907376	0.364208	0.999359	0.204127	0.406285	0.669905	0.383429	0.552731	0.734429	wbtK	Clostridiaceae	Glycosyl transferase family 2		M	1024.08	1.86139	1.63547	1.13814	0.255062	0.999994	8.92662	8.47821	10.0231	8.77881	0.672629	0.857291
364409	Granulibacter	4.43477	1.72637	1.9026	0.907374	0.364209	0.999359	0.181331	0.348592	0.561032	0.235849	0.416953	0.632207	yheA	Ruminococcaceae	Belongs to the UPF0342 family		S	58.9781	2.64316	2.32348	1.13759	0.255293	0.999994	0.166766	4.99271	1.14147	4.98988	0.24799	0.206952
1188227	Gloeomargarita	5.73571	-1.35685	1.49537	-0.907369	0.364211	0.999359	0.424161	0.355864	0.293644	0.540809	0.63062	0.406143	rsbU	Bacteroidaceae	Sigma factor PP2C-like phosphatases		KT	687.924	2.32348	2.04254	1.13755	0.25531	0.999994	5.30387	9.43685	5.77109	9.55825	0.1461	0.149505
1775411	Rhodanobacteraceae_un	94.484	-0.729157	0.80381	-0.907126	0.36434	0.999359	3.52628	2.5426	2.57835	2.27421	0.668143	0.585097	fdoH	Deferribacteres	4Fe-4S dicluster domain	ko00630,ko00680,ko01100,ko01120,ko01200,map00630,map00680,map01100,map01120,map01200	C	27.3752	2.52546	2.22043	1.13737	0.255382	0.999994	1.95425	5.14189	2.63678	4.61111	0.255566	0.344136
1779134	Bradymonadales_un	37.406	1.06592	1.17517	0.907036	0.364388	0.999359	1.10793	1.48804	1.95507	1.64588	0.449418	0.614156	XK27_04815	Fusobacteria	Auxin Efflux Carrier		S	107.767	2.87478	2.52783	1.13725	0.255433	0.999994	1.71307	5.27269	2.32726	5.52542	0.361025	0.318414
117747	Sphingobacteriia_un	197.764	-0.983476	1.086	-0.905593	0.365151	0.999359	3.50818	3.98018	2.4861	3.69883	0.47904	0.351164	ywjA	Firmicutes	Abc transporter		V	181.195	2.11852	1.86316	1.13706	0.255513	0.999994	3.97495	5.93969	5.21086	6.41095	0.413016	0.480623
2304686	Hungateiclostridiaceae_un	66.2468	1.24502	1.37622	0.904662	0.365644	0.999359	0.433469	2.51055	1.23852	3.03426	0.0820881	0.203749	glnQ	unclassified Clostridiales	AAA domain, putative AbiEii toxin, Type IV TA system	ko02010,map02010	E	1105.75	2.62163	2.30581	1.13696	0.255553	0.999994	5.82606	9.91649	6.27462	9.91681	0.132754	0.179329
28100	Phyllobacterium	63.4662	1.17694	1.30163	0.904205	0.365886	0.999359	1.33709	2.11127	2.40267	2.51909	0.404919	0.547871	acnA	Deferribacteres	Catalyzes the isomerization of citrate to isocitrate via cis-aconitate	ko00020,ko00630,ko00720,ko01100,ko01110,ko01120,ko01130,ko01200,ko01210,ko01230,map00020,map00630,map00720,map01100,map01110,map01120,map01130,map01200,map01210,map01230	C	2926.45	1.25682	1.10588	1.13648	0.255755	0.999994	11.527	10.922	11.8613	10.3703	0.864976	0.896893
65402	Acidaminobacter	65.1985	0.731981	0.809652	0.904069	0.365959	0.999359	1.62643	2.87888	1.76343	2.52449	0.215948	0.369248	yfiB	Eubacteriaceae	ABC-type multidrug transport system, ATPase and permease		V	46.1848	2.31539	2.03767	1.13629	0.255834	0.999994	0.682333	4.60161	1.86447	5.31214	0.254294	0.214337
743714	Orbus	16.8729	1.17708	1.30341	0.903077	0.366485	0.999359	0.389894	1.59284	0.61938	1.10017	0.169367	0.332716	fruA	Gammaproteobacteria	Phosphotransferase system, EIIC	ko00051,ko01100,ko01120,ko02060,map00051,map01100,map01120,map02060	G	696.754	2.53251	2.23068	1.13531	0.256246	0.999994	5.77457	9.25532	6.41777	9.35309	0.194508	0.238841
1648508	Ciceribacter	19.2297	1.31472	1.45727	0.902178	0.366962	0.999359	0.822004	0.44154	2.05337	0.601232	0.792714	0.77334	yvdK	Bacillus	Glycoside hydrolase, family 65	ko00500,ko01100,map00500,map01100	G	27.8749	2.7316	2.40753	1.1346	0.256542	0.999994	0.773215	2.34352	2.87822	2.86951	0.499385	0.705544
1775688	Jiella	5.64891	1.38054	1.53025	0.902166	0.366969	0.999359	0.246182	0.375521	0.619507	0.411683	0.504331	0.689467	dppC	Coriobacteriia	Binding-protein-dependent transport system inner membrane component	ko02024,map02024	P	222.712	2.43571	2.14801	1.13394	0.256821	0.999994	4.11117	7.55461	4.78291	7.89723	0.205776	0.24066
160674	Raoultella	38.9227	0.71626	0.794675	0.901324	0.367416	0.999359	1.93841	1.74613	2.25709	1.47475	0.60242	0.646026	ymdB	Rhodospirillales	Protein conserved in bacteria		S	582.254	-1.02165	0.901134	-1.13374	0.256903	0.999994	8.62185	9.6149	7.79774	9.40732	0.532436	0.372525
939	Hydrogenobacter	5.62608	-1.48644	1.64954	-0.901128	0.36752	0.999359	0.175782	0.557901	0.0376907	0.59675	0.353842	0.220081	yknV	unclassified Lachnospiraceae	ABC transporter transmembrane region		V	110.247	-3.93077	3.46734	-1.13365	0.256939	0.999994	0.255877	3.17748	0.488197	4.7775	0.426102	0.176854
181084	Prasinovirus	1.72668	-2.21736	2.46137	-0.900864	0.367661	0.999359	0.19097	0.105326	0.0349255	0.226721	0.659349	0.484627	imd	unclassified Lachnospiraceae	RHS Repeat		M	692.589	-2.0545	1.81259	-1.13346	0.257021	0.999994	6.75443	7.58907	5.85674	8.43367	0.529961	0.289998
359407	Methylotenera	40.3221	-0.663601	0.737407	-0.899911	0.368167	0.999359	1.8001	2.02547	1.43933	1.99735	0.41173	0.324749	tap	Gammaproteobacteria	chemotaxis, protein	ko02020,ko02030,map02020,map02030	NT	7.3345	5.18827	4.57984	1.13285	0.257277	0.999994	-0.745215	2.36577	-0.277271	0.753778	0.284419	0.614703
1522128	Catalinimonas	171.163	-0.547567	0.609076	-0.899013	0.368646	0.999359	4.06457	3.59768	3.32878	3.36075	0.616041	0.527374	echA8	Nocardiaceae	Belongs to the enoyl-CoA hydratase isomerase family	ko00071,ko00280,ko00281,ko00310,ko00360,ko00362,ko00380,ko00410,ko00627,ko00640,ko00650,ko00903,ko00930,ko01100,ko01110,ko01120,ko01130,ko01212,map00071,map00280,map00281,map00310,map00360,map00362,map00380,map00410,map00627,map00640,map00650,map00903,map00930,map01100,map01110,map01120,map01130,map01212	I	26.2391	3.21556	2.83879	1.13272	0.25733	0.999994	-0.404182	4.64654	-0.0963913	2.98724	0.153183	0.259791
659428	Marivita	6.61653	1.27462	1.41808	0.898836	0.36874	0.999359	0.272618	0.73278	0.329682	0.624692	0.228379	0.435335	ycsE	unclassified Clostridiales	Sucrose-6F-phosphate phosphohydrolase	ko00740,ko01100,ko01110,map00740,map01100,map01110	S	177.465	2.81281	2.48337	1.13266	0.257357	0.999994	3.9326	7.03764	4.69079	7.03594	0.267244	0.435852
2005473	Muribaculaceae_un	1.90465e+06	-1.01777	1.1326	-0.898619	0.368855	0.999359	15.9699	17.0975	15.4342	17.1875	0.487966	0.171449	pepN	Bacteroidia	Peptidase family M1 domain	ko00480,ko01100,map00480,map01100	E	501.834	-1.82821	1.61756	-1.13023	0.258381	0.999994	8.14484	8.82365	6.88195	8.19257	0.584482	0.414274
186803	Lachnospiraceae_un	141075	-1.03126	1.14788	-0.898399	0.368973	0.999359	9.23969	12.4418	9.54103	13.678	0.116107	0.0296218	higB-2	Spirochaetes	RelE toxin of RelE / RelB toxin-antitoxin system		S	18.1705	-3.26121	2.8855	-1.13021	0.25839	0.999994	0.431258	1.18413	1.15145	4.14668	0.665614	0.330188
36862	Ideonella	51.2501	-0.638898	0.711195	-0.898344	0.369002	0.999359	1.69992	2.28268	1.54254	2.4304	0.368024	0.291028	spoIIIAH	Thermoanaerobacterales	SpoIIIAH-like protein		S	295.134	2.18502	1.93424	1.12965	0.258622	0.999994	3.48201	7.86346	3.90505	8.21075	0.131304	0.110929
1433999	Domibacillus	68.2363	-0.789087	0.87861	-0.898109	0.369127	0.999359	2.16727	2.65623	1.52326	2.65416	0.369743	0.258331	BT0173	Oscillospiraceae	GGGtGRT protein		S	2097.74	0.809814	0.716876	1.12964	0.258627	0.999994	10.8688	11.0345	11.1128	10.7287	0.686878	0.777213
1616789	Salinispira	40.7729	-0.796608	0.887166	-0.897925	0.369226	0.999359	1.75516	2.29266	0.890479	1.88251	0.376488	0.271423	siaA	Epsilonproteobacteria	UDP-N-acetylglucosamine 2-epimerase	ko00520,ko01100,ko05111,map00520,map01100,map05111	M	29.9781	4.52197	4.00325	1.12957	0.258656	0.999994	-1.05388	4.08442	-0.521419	1.99141	0.245501	0.427743
1647178	Aliicoccus	4.727	-1.59985	1.78204	-0.897766	0.36931	0.999359	0.149056	0.39409	0.0718128	0.574857	0.459931	0.314566	xkdK	Clostridiaceae	Phage tail sheath protein beta-sandwich domain		S	784.783	2.17598	1.92747	1.12893	0.258928	0.999994	5.60748	9.34972	6.50331	9.45667	0.16519	0.271196
475965	Levilinea	7.27161	1.21356	1.3521	0.897539	0.369432	0.999359	0.347266	0.681253	0.371529	0.514077	0.337312	0.580832	gutB	Paenibacillaceae	Dehydrogenase	ko00040,ko00051,ko01100,map00040,map00051,map01100	E	58.9464	2.3611	2.09246	1.12839	0.259156	0.999994	2.17607	4.06256	3.18401	3.76942	0.46461	0.603709
613	Serratia	361.558	-0.737893	0.822168	-0.897497	0.369454	0.999359	5.39093	3.82468	4.53401	3.63086	0.765737	0.705766	MA20_29180	Rhodospirillales	Zn-dependent protease, contains TPR repeats		S	43.8587	2.58582	2.29166	1.12836	0.259167	0.999994	0.279183	5.49185	0.748303	4.81416	0.108755	0.145498
1177	Nostoc	140.606	-0.612863	0.683026	-0.897276	0.369572	0.999359	3.06367	3.4718	2.78457	3.66282	0.474676	0.316219	ydjH	Clostridiaceae	TPM domain		S	290.084	2.83058	2.50917	1.1281	0.259279	0.999994	2.76567	7.81342	3.12387	7.67123	0.100823	0.0854666
2079189	Tetzosporium	3.65153	2.11976	2.36691	0.895581	0.370476	0.999359	0.03138	0.247175	0.399703	0.331699	0.455832	0.725271	pdxS	Desulfovibrionales	Catalyzes the formation of pyridoxal 5'-phosphate from ribose 5-phosphate (RBP), glyceraldehyde 3-phosphate (G3P) and ammonia. The ammonia is provided by the PdxT subunit. Can also use ribulose 5-phosphate and dihydroxyacetone phosphate as substrates, resulting from enzyme-catalyzed isomerization of RBP and G3P, respectively	ko00750,map00750	H	214.881	2.52294	2.23684	1.1279	0.25936	0.999994	2.24945	7.13743	3.50714	7.83783	0.0783147	0.132316
1623304	Moineauvirus	7.94598	-1.35185	1.51289	-0.893555	0.37156	0.999359	0.796949	0.230842	0.620863	0.394328	0.907862	0.696641	otsB	Escherichia	Removes the phosphate from trehalose 6-phosphate to produce free trehalose	ko00500,ko01100,map00500,map01100	G	370.205	-2.00139	1.77496	-1.12756	0.259504	0.999994	7.46713	6.38083	5.83231	5.85338	0.883218	0.680875
2136117	Candidatus Sulfotelmatomonas	10.5871	-1.01948	1.14324	-0.891744	0.37253	0.999359	1.14094	0.546136	0.714895	0.649378	0.629099	0.619214	cdr2	Ruminococcaceae	pyridine nucleotide-disulphide oxidoreductase dimerisation		P	50.0538	3.16923	2.81073	1.12755	0.259512	0.999994	2.23361	5.22861	3.37701	5.75551	0.298053	0.359725
191494	Conexibacter	39.3494	-0.950007	1.06534	-0.89174	0.372532	0.999359	2.18511	1.49671	1.53771	1.59854	0.622719	0.518976	yrdA	Oscillospiraceae	Bacterial transferase hexapeptide (six repeats)		S	271.548	2.08559	1.85013	1.12726	0.259631	0.999994	6.13193	8.3877	6.56924	8.07308	0.341675	0.428427
1820337	Haloparvum	3.55953	-1.71903	1.92952	-0.890914	0.372975	0.999359	0.536482	0.0389773	0.411168	0.131452	0.91649	0.832848	ssuB	unclassified Clostridiales	ATPases associated with a variety of cellular activities	ko00920,ko02010,map00920,map02010	P	958.211	-1.13988	1.01129	-1.12715	0.259678	0.999994	9.48746	10.1863	8.49244	9.91556	0.569577	0.392572
236052	Propionicimonas	2.92628	-1.71038	1.92056	-0.890562	0.373164	0.999359	0.319871	0.159025	0.138578	0.256834	0.818203	0.576798	yheS_3	Verrucomicrobiae	ABC transporter		S	2324.02	1.63447	1.45024	1.12704	0.259727	0.999994	11.0194	10.2814	11.5498	9.55906	0.864703	0.906739
1091044	Elstera	8.81388	-1.29452	1.45529	-0.889532	0.373717	0.999359	0.44297	0.609664	0.319116	0.902908	0.533721	0.316351	pfoR	Ruminococcaceae	Phosphotransferase system, EIIC		S	239.602	-1.88163	1.6715	-1.12571	0.260287	0.999994	6.25309	7.44848	5.38267	7.3537	0.657669	0.335344
588673	Solirubrobacterales_un	30.9007	0.645012	0.725308	0.889294	0.373845	0.999359	1.37394	1.64491	1.80681	1.62653	0.402407	0.581724	arsA	Porphyromonadaceae	Domain of unknown function		P	1287.37	-1.21299	1.07754	-1.12571	0.26029	0.999994	9.71014	10.7327	8.67221	10.345	0.504321	0.344136
252965	Mahella	69.3022	-0.878294	0.987768	-0.889171	0.373911	0.999359	2.54309	2.29482	2.07384	2.45363	0.50086	0.418209	degQ	Lachnoclostridium	PDZ DHR GLGF domain protein	ko01503,ko02020,map01503,map02020	O	342.346	2.75489	2.44985	1.12451	0.260795	0.999994	3.13818	7.29455	3.47823	7.27188	0.20192	0.208087
1817798	Candidatus Delongbacteria_un	24.9481	-0.682273	0.767366	-0.889109	0.373944	0.999359	1.53311	1.25708	1.21665	1.40795	0.617925	0.502314	codY	Clostridia	DNA-binding protein that represses the expression of many genes that are induced as cells make the transition from rapid exponential growth to stationary phase. It is a GTP-binding protein that senses the intracellular GTP concentration as an indicator of nutritional limitations. At low GTP concentration it no longer binds GTP and stop to act as a transcriptional repressor		K	240.572	2.29145	2.03806	1.12433	0.260874	0.999994	3.56207	7.498	3.97554	7.77629	0.188191	0.157723
28138	Rikenella	2433.34	-0.571886	0.643425	-0.888817	0.374102	0.999359	8.26343	6.63687	7.53864	6.41858	0.789804	0.755025	xkdO	Bacteroidaceae	domain protein		S	3523.39	2.65136	2.35829	1.12427	0.260898	0.999994	8.35582	11.4337	8.54604	11.3022	0.271551	0.282354
84565	Sodalis	15.3682	-0.860673	0.968965	-0.888239	0.374412	0.999359	0.990201	0.857108	0.900741	1.16373	0.651217	0.48023	aatB	Ruminococcaceae	Belongs to the bacterial solute-binding protein 3 family		ET	296.877	2.56744	2.28367	1.12426	0.260903	0.999994	4.62449	7.94416	5.50339	8.44921	0.205913	0.267681
81	Hyphomicrobium	147.405	1.03935	1.17066	0.887825	0.374635	0.999359	2.66507	3.4394	3.43796	3.23976	0.472031	0.602552	yhcH	Clostridiaceae	ABC transporter		V	13.3812	4.4699	3.98038	1.12298	0.261444	0.999994	-0.708693	4.19389	-0.351345	1.72338	0.227027	0.435579
364316	Verminephrobacter	17.5929	0.999951	1.12664	0.887553	0.374781	0.999359	0.911213	1.01876	1.21102	0.836476	0.480528	0.698261	nox1	Lachnoclostridium	Pyridine nucleotide-disulphide oxidoreductase, dimerisation domain		P	180.227	4.336	3.86167	1.12283	0.26151	0.999994	-0.559697	5.59269	-0.129184	3.79566	0.146237	0.354187
1433995	Cruoricaptor	43.719	-0.743639	0.838174	-0.887214	0.374964	0.999359	1.94148	2.24965	1.1772	1.97173	0.46651	0.311525	thyX	Clostridiaceae	Catalyzes the reductive methylation of 2'-deoxyuridine- 5'-monophosphate (dUMP) to 2'-deoxythymidine-5'-monophosphate (dTMP) while utilizing 5,10-methylenetetrahydrofolate (mTHF) as the methyl donor, and NADPH and FADH(2) as the reductant	ko00240,ko00670,ko01100,map00240,map00670,map01100	H	216.812	2.09446	1.86725	1.12168	0.261997	0.999994	4.84504	8.05113	5.26475	7.74716	0.228996	0.293075
1643824	Atopobiaceae_un	22.4756	0.97511	1.09945	0.886909	0.375128	0.999359	0.72726	1.55999	0.818024	1.26463	0.284415	0.401713	thrE	Lachnoclostridium	Psort location CytoplasmicMembrane, score		K	271.505	2.55823	2.28138	1.12136	0.262137	0.999994	4.88385	7.89622	5.78021	8.30551	0.235272	0.312261
748770	Dolichospermum	9.20097	-1.27251	1.43511	-0.886698	0.375241	0.999359	0.582515	0.662738	0.303812	0.624392	0.545292	0.380356	comGB	Clostridia	Type II secretion system (T2SS), protein F		NU	9.01701	3.40092	3.03321	1.12123	0.262191	0.999994	-0.188358	3.27151	0.510546	2.54869	0.256919	0.372757
1542963	Halapricum	5.89427	-1.45569	1.64372	-0.885609	0.375828	0.999359	0.361678	0.746318	0.0376907	0.527605	0.38667	0.327063	gcvR	Eubacteriaceae	Belongs to the UPF0237 family		T	176.44	2.28109	2.03589	1.12044	0.262527	0.999994	3.94311	7.33432	4.67091	7.55341	0.218849	0.256933
1918511	Frisingicoccus	258.677	-0.921173	1.04035	-0.885448	0.375915	0.999359	2.68659	3.11545	3.13145	4.05189	0.431863	0.272084	oapA	Bacteroidetes	Collagen triple helix repeat (20 copies)	ko00230,ko00240,ko01100,ko03018,ko03030,ko03430,ko03440,map00230,map00240,map01100,map03018,map03030,map03430,map03440	J	47.4708	3.01434	2.69181	1.11982	0.262791	0.999994	-0.27067	5.5144	0.062171	3.74979	0.131947	0.221844
1223423	Neokomagataea	9.98953	-1.40422	1.58603	-0.885365	0.37596	0.999359	0.803907	0.864941	0.159932	0.46308	0.503769	0.394836	xynZ	Capnocytophaga	Putative esterase	ko00680,ko01120,ko01200,map00680,map01120,map01200	S	3454.98	1.16761	1.0431	1.11936	0.262987	0.999994	11.5209	10.1034	12.1679	9.8956	0.893939	0.976425
904	Acidaminococcus	553.876	-0.692528	0.782649	-0.884852	0.376237	0.999359	4.50049	5.23391	3.99618	5.32871	0.331923	0.238627	puuR	Bacteria	Cupin 2, conserved barrel domain protein		L	171.327	2.43536	2.17689	1.11873	0.263254	0.999994	3.28293	7.29342	3.89748	7.25837	0.165395	0.211984
271087	Geopsychrobacter	13.1804	0.929784	1.05168	0.884093	0.376646	0.999359	0.452657	0.88813	0.842718	0.929628	0.315459	0.526117	tnpA	Porphyromonadaceae	PFAM Integrase catalytic		L	61.6088	3.03194	2.7109	1.11842	0.263386	0.999994	-0.184427	5.80486	0.144134	4.03202	0.12433	0.213516
332246	Halalkalicoccus	206.147	1.41253	1.59795	0.883961	0.376717	0.999359	3.62805	0.827783	4.30316	0.733743	0.665003	0.988991	MA20_05625	Rhodospirillales	sugar phosphatases of the HAD superfamily		G	27.4533	3.10207	2.77497	1.11787	0.263621	0.999994	-0.245526	4.81284	0.0280229	3.22324	0.134996	0.23999
1817920	Candidatus Terrybacteria_un	3.53058	1.63215	1.84703	0.88366	0.37688	0.999359	0.0471308	0.465072	0.104456	0.334779	0.262596	0.457683	rpmE	Rhodospirillales	Binds the 23S rRNA	ko03010,map03010	J	169.879	2.17588	1.94675	1.1177	0.263695	0.999994	4.00602	7.43897	4.67584	7.39502	0.197339	0.258
1827307	Ventosimonas	6.16142	-1.19009	1.347	-0.883507	0.376962	0.999359	0.424161	0.45896	0.293946	0.593916	0.560103	0.410837	ytxJ	Bacteroidetes	Tetratricopeptide repeat protein		O	35.4185	2.57186	2.3015	1.11747	0.263793	0.999994	3.26841	4.21118	4.08262	3.71824	0.664137	0.786894
529883	Rhodoluna	7.2796	1.14565	1.29685	0.883407	0.377016	0.999359	0.368094	0.811755	0.337339	0.50564	0.283589	0.511769	pduA	Escherichia	BMC domain		CQ	99.7611	3.81595	3.41501	1.1174	0.263822	0.999994	0.027759	4.64094	1.31461	3.92109	0.253063	0.499043
352	Azotobacter	29.4178	1.076	1.21932	0.882457	0.37753	0.999359	0.905743	1.26494	1.8898	1.52659	0.414837	0.523902	spoVAD	Clostridiaceae	Stage V sporulation protein AD		I	491.213	2.37946	2.12996	1.11714	0.263936	0.999994	5.26059	8.66937	6.05611	9.0763	0.16787	0.229844
349742	Sedimenticola	26.538	0.845621	0.959081	0.881699	0.377939	0.999359	0.983096	1.69587	1.32513	1.49315	0.334138	0.519538	hmuR	Bacteroidia	TonB-dependent receptor		P	1438.63	-1.24591	1.11555	-1.11686	0.264056	0.999994	8.93302	10.7127	8.26887	10.9166	0.489306	0.248605
204428	Chlamydiae_un	96.9373	-0.949713	1.07873	-0.880399	0.378643	0.999359	3.36723	2.0974	2.7971	2.28452	0.655283	0.608768	gcvP	Rikenellaceae	Belongs to the GcvP family	ko00260,ko00630,ko01100,ko01110,ko01130,ko01200,map00260,map00630,map01100,map01110,map01130,map01200	E	5957.73	0.71943	0.644256	1.11668	0.26413	0.999994	12.7873	11.8049	12.9217	11.4719	0.953287	0.899519
192987	Allofustis	11.3523	-1.21835	1.38449	-0.88	0.37886	0.999359	0.439164	0.892079	0.226065	1.1266	0.398969	0.154192	norW	Clostridia	PFAM Pyridine nucleotide-disulphide oxidoreductase	ko00071,ko00910,ko01120,ko05132,map00071,map00910,map01120,map05132	P	13.2274	2.51545	2.25394	1.11603	0.264411	0.999994	1.73034	3.98364	2.08169	3.12718	0.376791	0.562056
2005525	Tannerellaceae_un	192.324	-0.762811	0.866966	-0.879863	0.378934	0.999359	4.29416	3.66612	2.94004	3.03528	0.680309	0.507835	pyrP	Oscillospiraceae	Permease family		F	959.464	1.12281	1.0067	1.11534	0.264707	0.999994	9.73552	8.82084	10.435	8.71298	0.873701	0.954792
153136	Deltaretrovirus	31.9096	1.56333	1.77717	0.879676	0.379035	0.999359	0.722459	0.0529197	3.04107	0.284652	0.974213	0.957617	npd	Butyrivibrio	Nitronate monooxygenase	ko00910,map00910	S	1716.84	1.45058	1.30247	1.11372	0.2654	0.999994	10.0834	10.3924	10.6531	10.1797	0.670208	0.831091
1618338	candidate division CPR1_un	1.13376	2.64554	3.0104	0.878799	0.37951	0.999359	0.060247	0.209992	0.0718128	0.045156	0.437682	0.773473	cps1C	Clostridiaceae	Polysaccharide biosynthesis protein		S	104.313	2.10031	1.88673	1.1132	0.265623	0.999994	0.746539	5.16368	0.919572	4.349	0.22276	0.243231
1940255	Fournierella	67.7444	1.08322	1.23269	0.878749	0.379538	0.999359	1.43021	2.48399	2.09949	2.60953	0.268216	0.50324	modD	unclassified Burkholderiales	Belongs to the NadC ModD family	ko00760,ko01100,map00760,map01100	H	15.9484	2.72227	2.44588	1.113	0.265709	0.999994	1.19088	3.77325	2.29546	3.84426	0.360751	0.400736
517	Bordetella	519.341	0.360261	0.410044	0.878591	0.379623	0.999359	5.47383	4.85918	5.66569	4.62141	0.649828	0.736379	bglP	Erysipelotrichia	phosphotransferase system, EIIB	ko02060,map02060	G	220.955	2.91101	2.61565	1.11292	0.265742	0.999994	2.50831	6.97213	3.2562	6.47892	0.148684	0.281192
100175	Papillibacter	285.054	0.858759	0.97749	0.878535	0.379654	0.999359	2.47849	3.52836	3.5607	3.93362	0.253637	0.487536	nrnB	Bacteria	hydrolase activity, acting on ester bonds		S	76.6714	2.66921	2.39932	1.11248	0.26593	0.999994	1.99053	6.23195	2.66483	5.39637	0.187233	0.272167
2158	Methanobacteriales_un	15.9158	-1.06873	1.21724	-0.877993	0.379948	0.999359	1.11069	0.688631	1.09929	1.05828	0.692442	0.468791	ywfO	Clostridia	SMART metal-dependent phosphohydrolase, HD		S	1240.53	1.34953	1.21321	1.11237	0.265981	0.999994	10.0806	8.47166	10.7875	8.12589	0.895909	0.986079
1829937	Longimonas	15.2249	-0.870772	0.992031	-0.877767	0.38007	0.999359	1.06819	1.11259	0.569186	1.03407	0.522382	0.377612	MA20_03720	Porphyromonadaceae	Cache domain	ko00230,ko00240,ko01100,ko02025,ko03030,ko03430,ko03440,map00230,map00240,map01100,map02025,map03030,map03430,map03440	KT	17.8627	3.38626	3.04468	1.11219	0.266058	0.999994	0.332443	2.32038	1.69983	1.63178	0.469068	0.689572
2304693	Pseudoclostridium	114.439	0.977084	1.11388	0.877192	0.380382	0.999359	1.26137	3.06743	2.01846	3.43459	0.0967337	0.200112	rapA_2	Bacteroidia	SWIM zinc finger domain protein		KL	2284.66	1.42125	1.27802	1.11207	0.266107	0.999994	10.9961	9.43251	11.6131	8.95165	0.889646	0.986189
1495041	Thermopetrobacter	5.79934	-1.26258	1.44017	-0.876687	0.380657	0.999359	0.238021	0.464476	0.166599	0.720976	0.441351	0.265108	lgtF	Bacteroidia	Glycosyl transferase family 2		M	707.241	2.25379	2.0275	1.11161	0.266307	0.999994	7.43059	9.70658	7.98247	9.60845	0.381742	0.371486
2383	Epulopiscium	451.65	-0.831885	0.949161	-0.876443	0.380789	0.999359	4.87759	4.46587	4.60047	4.83176	0.536498	0.445715	dpaL	Firmicutes	Diaminopropionate ammonia-lyase	ko00260,ko00290,ko01100,ko01110,ko01130,ko01200,ko01230,map00260,map00290,map01100,map01110,map01130,map01200,map01230	E	345.535	2.68214	2.4129	1.11158	0.266318	0.999994	4.47712	7.90705	5.1175	7.72118	0.224565	0.338297
146784	Bacteriovorax	54.1853	-0.89655	1.02345	-0.87601	0.381025	0.999359	1.96087	2.49125	1.23515	2.34357	0.463171	0.277208	ytlD	unclassified Lachnospiraceae	Binding-protein-dependent transport system inner membrane component		U	289.06	2.12358	1.91046	1.11156	0.266329	0.999994	3.317	7.90655	4.00699	8.18332	0.150804	0.120884
2211639	Pseudaestuariivita	10.0592	-1.10696	1.26493	-0.875113	0.381513	0.999359	1.27942	0.422293	0.430024	0.315735	0.811128	0.707915	cbiA	Ruminococcaceae	Catalyzes the ATP-dependent amidation of the two carboxylate groups at positions a and c of cobyrinate, using either L-glutamine or ammonia as the nitrogen source	ko00860,ko01100,ko01120,map00860,map01100,map01120	H	1364.31	-1.11002	0.998696	-1.11147	0.266364	0.999994	9.30367	10.7166	8.68817	10.809	0.492041	0.305082
2319	Methanopyrus	1.75938	-2.21513	2.54422	-0.870655	0.383943	0.999359	0.111308	0.18983	0	0.198003	0.581328	0.381678	pphA	Firmicutes	COG0639 Diadenosine tetraphosphatase and related serine threonine protein phosphatases		T	115.737	2.14372	1.93013	1.11066	0.266713	0.999994	3.67348	6.36384	4.61097	6.55362	0.284679	0.35215
336809	Candidatus Sulcia	16.3665	0.82701	0.951197	0.869441	0.384606	0.999359	0.881025	0.711653	1.69513	0.832011	0.616636	0.769538	MA20_06410	Bacilli	LysE type translocator		E	78.527	3.16683	2.85156	1.11056	0.266758	0.999994	0.875548	4.73424	1.7497	4.41469	0.37634	0.423039
944321	Soonwooa	36.9893	-0.762147	0.876714	-0.869323	0.384671	0.999359	2.1624	1.62911	1.69008	1.53766	0.682855	0.543011	urtE	Negativicutes	ATPases associated with a variety of cellular activities	ko02010,map02010	E	66.1418	-5.45817	4.92062	-1.10924	0.267325	0.999994	-0.363861	3.11402	-0.224379	5.00194	0.430054	0.233303
1572763	Moheibacter	40.9838	-0.70959	0.816603	-0.868954	0.384872	0.999359	2.36759	1.7165	1.64816	1.59057	0.721039	0.551838	vasF	Bacteria	Type VI secretion system protein DotU	ko03070,map03070	S	4.14399	4.87145	4.39315	1.10887	0.267485	0.999994	-0.559669	1.6533	0.0703736	0.377637	0.476603	0.671125
1081	Rhodospirillum	18.0147	0.894919	1.03185	0.867294	0.385781	0.999359	0.598005	1.35734	0.988015	1.24331	0.281771	0.500264	sigH	Firmicutes	Belongs to the sigma-70 factor family	ko02020,ko02024,map02020,map02024	K	116.639	1.72071	1.55187	1.10879	0.267519	0.999994	3.45649	5.61901	4.54665	6.26011	0.392955	0.398876
650341	Leeia	20.626	0.969978	1.11844	0.867257	0.385801	0.999359	0.835787	0.801327	1.76257	0.931533	0.613859	0.7822	CP_0581	Bacteroidaceae	nuclear chromosome segregation		D	48.3313	-2.15812	1.94719	-1.10833	0.267721	0.999994	3.27013	4.40488	2.58267	5.51509	0.562534	0.273548
58122	Spirillospora	4.88665	-1.24024	1.43148	-0.866405	0.386268	0.999359	0.851319	0.355028	0.138578	0.224481	0.726825	0.655977	HA62_12640	Lactobacillaceae	GCN5-related N-acetyl-transferase		S	53.6939	3.09651	2.79417	1.1082	0.267774	0.999994	-0.202702	3.8418	1.44608	4.4424	0.291079	0.338475
28194	Thermonema	101.564	-0.605463	0.698964	-0.866229	0.386365	0.999359	3.25645	2.96364	2.5437	2.77411	0.626521	0.4919	yetA	Bacteroidaceae	NA			2957.14	1.45268	1.31138	1.10775	0.267972	0.999994	11.3473	9.50801	12.0049	9.06208	0.898315	0.990619
911113	Bryobacter	23.4589	-1.12626	1.30109	-0.865633	0.386692	0.999359	0.512158	1.75588	0.217925	1.76747	0.13634	0.0674425	rbsA	Clostridia	import. Responsible for energy coupling to the transport system	ko02010,map02010	G	822.73	2.10997	1.90497	1.10761	0.26803	0.999994	6.35654	9.48588	6.7394	9.26134	0.264577	0.30463
1817912	Candidatus Niyogibacteria_un	9.37993	-1.3158	1.52045	-0.865401	0.386819	0.999359	0.497777	0.649704	0.342932	0.820301	0.50529	0.39196	nirB	Peptococcaceae	4Fe-4S binding domain	ko00910,ko01120,map00910,map01120	C	10.993	3.46637	3.12961	1.1076	0.268033	0.999994	-0.785024	2.71052	0.359605	1.91809	0.374617	0.481389
909656	Phocaeicola	31.674	-0.839029	0.970662	-0.864388	0.387375	0.999359	1.11513	1.37247	1.04491	1.70364	0.440922	0.341411	bceS	Clostridia	His Kinase A (phosphoacceptor) domain	ko02020,map02020	T	106.412	-3.38102	3.0541	-1.10704	0.268276	0.999994	1.72809	3.84529	1.78839	5.44066	0.4968	0.288098
201096	Alicycliphilus	52.197	-0.927487	1.07314	-0.864273	0.387438	0.999359	2.17233	1.82376	1.77402	2.07822	0.631447	0.458873	bme6	Bacteroidaceae	Glycosyl transferases group 1		M	1001.37	2.04914	1.85319	1.10574	0.26884	0.999994	8.19504	10.1101	8.90258	10.0636	0.507193	0.476316
1643958	Roseiarcus	11.1718	-1.13173	1.3105	-0.863584	0.387817	0.999359	0.588112	0.547644	0.624113	1.0231	0.589262	0.393646	spoVT	Clostridiaceae	Recombinase		L	332.644	2.44718	2.2135	1.10557	0.268912	0.999994	4.80053	8.06234	5.7134	8.59853	0.204887	0.254089
1047	Chromatium	7.27606	1.38178	1.60181	0.862638	0.388336	0.999359	0.22026	0.169082	1.26862	0.318971	0.734726	0.743157	rbsB	Firmicutes	ABC-type sugar transport system periplasmic component	ko02010,ko02030,map02010,map02030	G	662.59	2.93822	2.65843	1.10524	0.269054	0.999994	4.82917	8.85342	5.32465	8.5217	0.16374	0.266984
1518147	Wenyingzhuangia	206.902	-0.649931	0.753517	-0.86253	0.388396	0.999359	4.56902	3.1133	3.74685	2.86984	0.774663	0.707286	PflX	Clostridiaceae	Radical SAM domain protein		C	411.964	2.33594	2.11455	1.1047	0.269291	0.999994	4.89322	8.40454	5.75283	8.80367	0.16802	0.236216
810	Chlamydia	1.38353e+06	2.81422	3.26503	0.861926	0.388728	0.999359	13.6116	9.96191	17.994	11.663	0.930045	0.959667	sixA	Cytophagia	PFAM Phosphoglycerate mutase		T	38.1596	3.90816	3.53872	1.1044	0.269419	0.999994	-0.491764	5.37633	-0.128634	2.94626	0.138333	0.332444
278082	Victivallales_un	160.252	-0.676167	0.785344	-0.860982	0.389248	0.999359	4.04113	3.41817	3.126	3.15656	0.597692	0.528696	argJ	unclassified Lachnospiraceae	Catalyzes two activities which are involved in the cyclic version of arginine biosynthesis the synthesis of N- acetylglutamate from glutamate and acetyl-CoA as the acetyl donor, and of ornithine by transacetylation between N(2)-acetylornithine and glutamate	ko00220,ko01100,ko01110,ko01130,ko01210,ko01230,map00220,map01100,map01110,map01130,map01210,map01230	E	864.664	2.91736	2.64225	1.10412	0.269542	0.999994	7.05731	10.0143	7.06253	9.80283	0.238212	0.259381
2042899	Andreesenia	43.0787	-1.03474	1.20194	-0.86089	0.389298	0.999359	1.12548	2.21763	0.613737	2.16619	0.225403	0.105032	lprD	Porphyromonadaceae	HlyD family secretion protein		V	2185.19	1.15693	1.04798	1.10396	0.26961	0.999994	10.9816	10.2932	11.5108	9.98697	0.86153	0.901734
1763524	Isosphaeraceae_un	27.2783	-0.940046	1.09215	-0.860728	0.389388	0.999359	1.79889	1.50335	0.882865	1.41182	0.527043	0.458444	ccaA	unclassified Rhodobacteraceae	transport		P	54.1192	-2.08857	1.89272	-1.10348	0.26982	0.999994	3.59308	4.98307	2.61538	5.50972	0.54406	0.231731
1977636	Hokovirus	0.953369	-3.05068	3.54537	-0.860469	0.389531	0.999359	0.0845817	0.0172414	0.159932	0.0910236	0.897811	0.559475	cas4	unclassified Clostridiales	Domain of unknown function DUF83		L	563.878	-1.89366	1.71749	-1.10258	0.27021	0.999994	7.14811	9.17243	6.41353	9.47091	0.437821	0.199076
1920251	Antricoccus	4.12956	-1.465	1.70309	-0.860197	0.38968	0.999359	0.22394	0.347044	0.194858	0.437594	0.532862	0.315327	yojO	Blautia	NorD protein required for nitric oxide reductase (Nor) activity		P	259.391	2.80061	2.54007	1.10257	0.270214	0.999994	4.09917	7.24502	4.89304	7.51131	0.259189	0.352751
28884	Hydrogenovibrio	26.3494	-0.888667	1.03342	-0.859932	0.389826	0.999359	0.820407	1.80972	0.462415	1.87435	0.236016	0.117099	rbpA	Bacteroidaceae	COG COG0724 RNA-binding proteins (RRM domain)		S	1212.67	0.774657	0.702755	1.10231	0.270325	0.999994	10.5315	8.82698	10.7132	8.49845	0.977874	0.979762
1569	Sporosarcina	132.441	-0.563908	0.656312	-0.859208	0.390226	0.999359	3.28818	3.20479	2.97403	3.38486	0.541259	0.465551	hisE	unclassified Clostridiales	Phosphoribosyl-ATP pyrophosphohydrolase	ko00340,ko01100,ko01110,ko01230,map00340,map01100,map01110,map01230	E	369.723	2.13336	1.93729	1.1012	0.270808	0.999994	4.70945	8.44453	5.45799	8.50236	0.199281	0.24825
1080709	Methanomassiliicoccus	51.1248	0.860257	1.00259	0.858035	0.390873	0.999359	1.20961	2.51143	1.50869	2.24797	0.188244	0.331096	pds	Bacteria	4fe-4S ferredoxin, iron-sulfur binding domain protein	ko00240,ko00360,ko00410,ko00450,ko00680,ko00770,ko00906,ko00983,ko01100,ko01110,ko01120,ko01200,map00240,map00360,map00410,map00450,map00680,map00770,map00906,map00983,map01100,map01110,map01120,map01200	C	30.5497	3.1236	2.83677	1.10111	0.270848	0.999994	-0.315101	5.08751	-0.0010942	3.27886	0.129581	0.242944
687329	Anelloviridae_un	1.49898	2.53745	2.95975	0.857321	0.391267	0.999359	0.102162	0.0568242	0.358372	0.0592826	0.683086	0.899564	hemN1	Bacteroidaceae	Coproporphyrinogen III oxidase and related Fe-S oxidoreductases		H	1294.14	1.22397	1.11268	1.10001	0.271326	0.999994	10.2475	9.11583	10.8268	8.79763	0.885324	0.973006
363276	Ktedonobacter	78.4806	0.98213	1.14601	0.857001	0.391444	0.999359	1.00379	2.67756	1.78565	3.05487	0.110685	0.329013	coxE	Clostridia	von Willebrand factor, type A		D	136.572	2.54455	2.31345	1.0999	0.271377	0.999994	4.04795	6.92074	5.19409	7.04525	0.254677	0.428276
128827	Erysipelotrichaceae_un	1361.21	-0.836326	0.976638	-0.856332	0.391814	0.999359	6.20845	6.28116	5.8154	6.72168	0.425086	0.403432	norM_1	Bacteroidaceae	MATE efflux family protein		V	45.6809	-2.49681	2.27166	-1.09912	0.271717	0.999994	3.6313	2.29165	3.35453	3.8734	0.882671	0.71863
2056696	Cysteiniphilum	4.11855	-1.40243	1.63856	-0.855894	0.392056	0.999359	0.26279	0.377653	0.102984	0.450868	0.538482	0.38224	relE	unclassified Lachnospiraceae	ParE toxin of type II toxin-antitoxin system, parDE		DJ	27.2297	2.3073	2.09951	1.09897	0.271781	0.999994	1.55083	4.74007	2.2008	4.82332	0.277418	0.272618
559173	Fructobacillus	45.5429	-0.807715	0.944174	-0.855472	0.39229	0.999359	1.85179	2.23009	1.05287	2.10774	0.437153	0.334237	fdhA	Clostridia	Molydopterin dinucleotide binding domain	ko00630,ko00680,ko00720,ko01100,ko01120,ko01200,map00630,map00680,map00720,map01100,map01120,map01200	C	71.1388	3.9687	3.61435	1.09804	0.272188	0.999994	1.39293	3.67866	2.32224	2.90811	0.54875	0.719984
28883	Caudovirales_un	73.2728	1.47634	1.72651	0.855104	0.392494	0.999359	0.265682	2.26436	0.699815	1.91962	0.102486	0.340386	dnaD	Clostridia	DnaD domain protein		L	512.917	2.42637	2.20976	1.09802	0.272195	0.999994	5.0642	8.76611	5.69628	9.13242	0.146073	0.185647
1961799	Lacunisphaera	36.1649	-0.705719	0.825414	-0.854989	0.392557	0.999359	2.15249	1.77252	1.36059	1.58766	0.614487	0.503604	dnaC_1	Eubacteriaceae	DNA replication protein		L	352.597	2.22439	2.02624	1.0978	0.272294	0.999994	3.81615	8.05257	4.23629	8.44507	0.135953	0.11659
267889	Colwelliaceae_un	2.65671	1.94117	2.27432	0.853517	0.393373	0.999359	0	0.350877	0.270347	0.235217	0.210394	0.421549	fbaB	Bacteroidaceae	COG COG1830 DhnA-type fructose-1,6-bisphosphate aldolase and related enzymes	ko00010,ko00030,ko00051,ko00680,ko00710,ko01100,ko01110,ko01120,ko01130,ko01200,ko01230,map00010,map00030,map00051,map00680,map00710,map01100,map01110,map01120,map01130,map01200,map01230	G	1339.35	1.33653	1.21769	1.0976	0.272381	0.999994	10.5036	9.49425	10.4333	8.82698	0.944207	0.875588
369400	Flaviramulus	26.7874	-0.794539	0.9311	-0.853334	0.393474	0.999359	1.20618	1.92948	0.538178	1.5608	0.339956	0.164606	ydeM	Bacteria	radical SAM		C	80.202	3.43843	3.13293	1.09751	0.272418	0.999994	1.22979	5.90595	0.194332	2.98629	0.250711	0.485983
1433998	Dissulfuribacter	9.77063	-1.12964	1.32384	-0.853309	0.393488	0.999359	0.278618	0.67756	0.193175	1.11625	0.310467	0.143414	rhgT_2	Bacteroidaceae	Psort location Extracellular, score	ko00040,ko01100,map00040,map01100	EG	1993.78	1.09778	1.00039	1.09735	0.272487	0.999994	10.9006	9.71872	11.4537	9.44491	0.887567	0.971311
1505768	Candidatus Schmidhempelia	4.62275	-1.43651	1.68424	-0.852916	0.393706	0.999359	0.236063	0.40615	0.168099	0.523871	0.49481	0.311459	kdgR	Oscillospiraceae	helix_turn_helix isocitrate lyase regulation		K	10.3706	2.03666	1.85677	1.09689	0.272692	0.999994	0.984389	3.45549	1.70632	3.50821	0.348416	0.36391
1643949	Petrotogaceae_un	2.98237	1.38034	1.61885	0.852671	0.393842	0.999359	0.180672	0.25383	0.323945	0.233779	0.475106	0.738462	pepA	Clostridia	Presumably involved in the processing and regular turnover of intracellular proteins. Catalyzes the removal of unsubstituted N-terminal amino acids from various peptides	ko00480,ko01100,map00480,map01100	E	762.292	2.84442	2.59324	1.09686	0.272704	0.999994	6.71782	9.67676	6.75721	9.18662	0.272508	0.320753
171163	Halosimplex	7.05041	-1.09749	1.28734	-0.852525	0.393923	0.999359	0.890899	0.470577	0.28133	0.464887	0.653928	0.554946	bacT	Firmicutes	thioesterase involved in non-ribosomal peptide biosynthesis		Q	107.705	3.16856	2.88915	1.09671	0.272769	0.999994	1.1281	5.09572	1.58127	5.07249	0.34296	0.313368
1218803	Metallibacterium	3.28485	1.62391	1.9073	0.85142	0.394536	0.999359	0.060247	0.239996	0.373737	0.336942	0.411432	0.626851	yiiG	Firmicutes	Protein of unknown function (DUF3829)		S	31.375	2.4692	2.25244	1.09623	0.272978	0.999994	2.12778	4.48168	2.92438	4.99957	0.417897	0.367137
2321113	Pseudoarcobacter	4.01694	-1.71044	2.01218	-0.850041	0.395302	0.999359	0.332812	0.340479	0.131674	0.295576	0.691914	0.539937	glyS	Gammaproteobacteria	Glycyl-tRNA synthetase beta subunit	ko00970,map00970	J	157.823	2.43189	2.21951	1.09569	0.273214	0.999994	2.64071	7.41793	3.35223	6.97797	0.0987583	0.184635
2491977	Candidatus Marinoinvertebrata	2.28498	1.76327	2.07494	0.849791	0.395441	0.999359	0	0.285373	0.170864	0.278097	0.228081	0.482379	RND_mfp	Bacteroidaceae	Belongs to the membrane fusion protein (MFP) (TC 8.A.1) family		M	2832.37	0.591867	0.540304	1.09543	0.273328	0.999994	11.6868	10.5255	11.9472	10.3775	0.96048	0.960152
1198136	Tevenvirinae_un	4.71579	-1.41993	1.67182	-0.849333	0.395696	0.999359	0.393219	0.279877	0.254271	0.392855	0.75	0.565591	purr3	Lachnoclostridium	Periplasmic binding protein-like domain	ko00473,ko01100,ko01502,map00473,map01100,map01502	K	148.088	3.0177	2.75717	1.09449	0.273738	0.999994	1.36714	5.87221	2.69974	6.62906	0.150284	0.210508
944644	Marseilleviridae_un	4.35079	1.34007	1.57933	0.848506	0.396156	0.999359	0.383096	0.19478	0.68829	0.150397	0.719188	0.868355	pstC	Bacteroidaceae	probably responsible for the translocation of the substrate across the membrane	ko02010,map02010	P	2545.82	0.74876	0.684192	1.09437	0.273793	0.999994	11.1632	10.9461	11.5686	10.8339	0.777486	0.805711
1649453	Gimesia	7.12925	-1.10618	1.30385	-0.848395	0.396218	0.999359	0.537695	0.530595	0.254271	0.604872	0.57465	0.393381	MA20_20440	Rhodospirillales	Uncharacterized protein conserved in bacteria (DUF2125)		S	27.4262	3.03285	2.77155	1.09428	0.273832	0.999994	-0.285169	4.87753	0.0141016	3.29701	0.129403	0.235382
513557	Syntrophorhabdus	80.3655	-0.511147	0.603142	-0.847473	0.396732	0.999359	2.60767	2.85521	2.19285	2.83965	0.464097	0.375926	ybbD	Ruminococcaceae	Hydrolase Family 3	ko00520,ko00531,ko01100,ko01501,map00520,map00531,map01100,map01501	G	359.696	2.39886	2.1928	1.09397	0.273969	0.999994	4.06183	8.24169	4.84005	8.6022	0.120187	0.153525
1923871	Massilibacterium	9.41944	1.53445	1.81333	0.846205	0.397438	0.999359	0.060247	0.817286	0.302834	0.649246	0.37457	0.409217	eutC	Fusobacteria	Belongs to the EutC family	ko00564,ko01100,map00564,map01100	E	18.3404	2.78403	2.54692	1.0931	0.27435	0.999994	1.20452	3.50863	2.62218	3.87552	0.393064	0.581214
1434045	Sinomicrobium	693.2	-0.616317	0.728934	-0.845504	0.39783	0.999359	6.33349	4.63556	5.57319	4.41022	0.817244	0.741074	snf	Ruminococcaceae	SNF2 family		KL	772.93	2.40769	2.20362	1.09261	0.274567	0.999994	5.07942	9.11479	5.63929	9.69062	0.120816	0.130894
2282742	Desulfofarcimen	37.9257	0.833975	0.987237	0.844756	0.398247	0.999359	0.665274	1.495	1.45372	2.16506	0.229106	0.336485	kdkA	Bacteroidaceae	Lipopolysaccharide kinase (Kdo/WaaP) family	ko00540,map00540	T	741.296	1.58515	1.45094	1.0925	0.274614	0.999994	8.72557	7.24444	9.7241	7.20517	0.752161	0.979679
2303321	Superficieibacter	4.89539	1.35011	1.59845	0.844637	0.398314	0.999359	0.200665	0.485618	0.363887	0.404942	0.445947	0.653795	yebA	Rickettsiales	COG0739 Membrane proteins related to metalloendopeptidases		M	1654.92	1.22922	1.12525	1.0924	0.274659	0.999994	10.3282	10.2467	10.7427	9.94056	0.71461	0.844875
476528	Bibersteinia	25.9066	0.90033	1.06756	0.843352	0.399032	0.999359	0.94658	1.42248	1.5864	1.47107	0.340651	0.47504	hin	Clostridia	COG1961 Site-specific recombinases, DNA invertase Pin homologs		L	19.922	-2.84911	2.60821	-1.09236	0.274673	0.999994	1.87183	3.43876	0.582994	3.3993	0.473991	0.323884
2038280	Robbsia	16.8441	0.83964	0.996067	0.842956	0.399253	0.999359	0.710724	1.23786	0.958958	1.18758	0.332617	0.51858	CP_0875	Ruminococcaceae	Peptidase M16C associated		S	110.071	2.16408	1.98129	1.09226	0.27472	0.999994	4.12956	6.43734	5.19047	6.78579	0.359821	0.468138
1471398	Prolixibacteraceae_un	881.182	-0.645948	0.766383	-0.842853	0.39931	0.999359	6.70893	4.79382	6.10855	4.75457	0.85004	0.770365	pdxT	unclassified Euryarchaeota	Catalyzes the hydrolysis of glutamine to glutamate and ammonia as part of the biosynthesis of pyridoxal 5'-phosphate. The resulting ammonia molecule is channeled to the active site of PdxS	ko00750,map00750	H	159.391	2.60084	2.38387	1.09101	0.275267	0.999994	1.897	6.72111	3.0815	7.40632	0.101288	0.136446
91347	Enterobacterales_un	1309.12	0.771244	0.915508	0.842422	0.399552	0.999359	5.44659	6.38391	4.99829	5.24331	0.380058	0.540994	MA20_23570	Rikenellaceae	Winged helix DNA-binding domain		K	457.796	1.23573	1.13288	1.09079	0.275367	0.999994	8.71208	8.14942	9.25857	7.77172	0.861503	0.895635
2004661	Hyphobacterium	5.49798	1.43663	1.70648	0.841867	0.399863	0.999359	0.305007	0.750396	0.194858	0.384099	0.208642	0.500099	dpnC	Negativicutes	Dam-replacing family		L	142.175	-2.94343	2.70043	-1.08998	0.27572	0.999994	4.43214	4.26051	3.4439	5.64406	0.823843	0.392736
2282741	Desulfofundulus	40.2775	0.825068	0.981127	0.840939	0.400382	0.999359	0.847758	2.09763	1.22628	2.0677	0.144605	0.294664	ybgC	Rikenellaceae	Thioesterase-like superfamily		S	538.884	1.22631	1.12514	1.08992	0.275749	0.999994	8.7633	8.27715	9.29003	8.04779	0.746007	0.867438
292636	Thermoflavimicrobium	18.8144	-0.929269	1.10582	-0.840341	0.400717	0.999359	0.764784	1.23381	0.536798	1.36784	0.361181	0.232015	sigW1	unclassified Clostridiales	Sigma-70, region 4		K	42.946	3.16664	2.90542	1.08991	0.275753	0.999994	0.0836628	3.38727	2.3709	3.57149	0.377749	0.503802
92944	Ketogulonicigenium	7.35064	1.21507	1.44614	0.840215	0.400788	0.999359	0.207196	0.843588	0.254271	0.655608	0.185533	0.396258	luxE	Ruminococcaceae	Acyl-protein synthetase, LuxE		H	1248.39	1.42507	1.30756	1.08987	0.275769	0.999994	9.71872	9.47618	10.4397	9.45239	0.710234	0.852861
958	Bdellovibrio	122.745	-0.534975	0.636713	-0.840213	0.400789	0.999359	3.26509	3.51174	2.4763	3.20531	0.473552	0.378075	ribB	Sutterellaceae	Catalyzes the conversion of D-ribulose 5-phosphate to formate and 3,4-dihydroxy-2-butanone 4-phosphate	ko00740,ko00790,ko01100,ko01110,map00740,map00790,map01100,map01110	H	102.742	2.61512	2.39951	1.08985	0.275778	0.999994	0.645967	6.6988	0.869666	5.45586	0.0589651	0.11216
2251	Haloferax	17.4352	0.807087	0.960759	0.840052	0.400879	0.999359	1.04533	1.00947	1.31567	0.784823	0.604404	0.69555	baeR	Lachnoclostridium	response regulator		K	135.921	2.47695	2.27322	1.08962	0.275879	0.999994	2.67798	6.6941	3.22539	6.42655	0.186673	0.332472
1884792	Pseudoflavitalea	328.08	-0.759222	0.904142	-0.839715	0.401068	0.999359	5.32368	3.18893	4.60416	3.11872	0.86776	0.773473	hslV	Desulfovibrionales	Protease subunit of a proteasome-like degradation complex believed to be a general protein degrading machinery		O	98.7718	2.3898	2.19323	1.08962	0.275879	0.999994	2.52578	7.0011	3.05905	6.49776	0.132179	0.209947
203522	Longispora	13.5478	-0.954631	1.13686	-0.839712	0.40107	0.999359	0.582611	1.10105	0.265679	1.06243	0.306599	0.218957	GntR	unclassified Clostridiales	FCD		K	253.006	2.14549	1.96939	1.08942	0.275969	0.999994	3.74489	7.678	4.23528	7.99529	0.165791	0.16612
1835	Saccharopolyspora	79.8293	0.579345	0.690387	0.839159	0.40138	0.999359	2.54288	2.75005	2.74346	2.43853	0.470246	0.629893	rgpAc	Clostridia	glycosyl transferase group 1		M	72.735	-3.96989	3.64455	-1.08927	0.276036	0.999994	-0.0522397	1.92798	0.270684	5.40893	0.476192	0.282696
1434034	Pricia	78.5023	-0.883776	1.05318	-0.839152	0.401384	0.999359	3.41283	0.991325	2.71569	1.04198	0.944591	0.874901	Nfo	Ruminococcaceae	Endonuclease IV	ko03410,map03410	L	78.7859	2.30669	2.11972	1.0882	0.276506	0.999994	2.6218	4.97439	3.48141	5.23936	0.368368	0.423709
1982367	Pepyhexavirus	2.19572	-1.86709	2.22956	-0.837428	0.402352	0.999359	0.120189	0.13105	0.0726163	0.318001	0.70041	0.437186	mepA_10	Lachnoclostridium	Psort location CytoplasmicMembrane, score 9.99		V	163.783	2.88632	2.65387	1.08759	0.276777	0.999994	2.20147	5.66842	3.12377	5.7103	0.306558	0.530522
2005375	Alkalicoccus	4.95788	1.29402	1.5473	0.83631	0.40298	0.999359	0.0785108	0.464312	0.272926	0.529768	0.27377	0.463568	rcsD	Bacteroidaceae	PhoQ Sensor	ko00230,ko02020,ko02024,ko02025,ko02026,ko04113,ko04213,map00230,map02020,map02024,map02025,map02026,map04113,map04213	T	4720.22	1.3673	1.25737	1.08743	0.276847	0.999994	12.4366	10.1731	12.536	9.56513	0.98731	0.989252
1350	Enterococcus	14493.2	0.453939	0.543743	0.83484	0.403808	0.999359	10.1115	9.18457	10.4984	9.03324	0.68593	0.780085	fliE	Bacteria	Flagellar hook-basal body complex protein FliE	ko02040,map02040	N	214.791	2.48231	2.28332	1.08715	0.276972	0.999994	4.11543	7.79316	4.7721	7.72242	0.185538	0.248222
1654787	Thiopseudomonas	7.92591	-1.05965	1.26982	-0.834485	0.404008	0.999359	0.472474	0.650425	0.249765	0.826316	0.534382	0.336518	ydcK	Lactobacillaceae	Belongs to the SprT family		S	18.9659	2.89144	2.65988	1.08706	0.277012	0.999994	0.542338	4.05414	1.73985	3.45921	0.246404	0.444727
253106	Natronolimnobius	4.19232	1.20077	1.43956	0.834123	0.404212	0.999359	0.347966	0.200496	0.646335	0.182427	0.778366	0.899398	yiaO	Bacteria	carbohydrate transport		G	9.24698	2.97469	2.73833	1.08632	0.277339	0.999994	0.136392	3.39659	0.725762	2.46458	0.249945	0.471844
85413	Bosea	115.972	-0.548605	0.658262	-0.833414	0.404611	0.999359	3.22337	3.05942	2.843	3.14246	0.543507	0.47137	VP2476	Bacteroidaceae	Psort location CytoplasmicMembrane, score 10.00		S	2068.18	0.685838	0.631439	1.08615	0.277412	0.999994	11.2688	9.772	11.5108	9.54935	0.970599	0.971611
200795	Chloroflexi_un	1604.9	-0.518593	0.623849	-0.831279	0.405816	0.999359	7.06255	6.68414	6.57261	6.62796	0.535969	0.524531	axeA	Bacteroidaceae	Pfam:DUF303		E	273.085	1.43807	1.32536	1.08504	0.277904	0.999994	7.41439	6.43434	7.90366	5.85672	0.869462	0.904824
256319	Chlorobaculum	99.6526	-0.582681	0.701659	-0.830433	0.406294	0.999359	3.12421	2.91809	2.61032	2.92053	0.598519	0.493586	cydC	Firmicutes	abc transporter atp-binding protein		V	58.6651	2.17616	2.00567	1.085	0.277921	0.999994	2.69064	5.92797	3.45729	5.65975	0.235806	0.306722
2093225	Candidatus Sulfobium	10.955	-0.860407	1.03657	-0.830051	0.40651	0.999359	0.566104	0.747974	0.550879	1.04868	0.483635	0.308549	ndoA	Clostridia	Toxic component of a toxin-antitoxin (TA) module		L	245.763	2.02589	1.86733	1.08491	0.27796	0.999994	4.46993	7.78857	5.2751	8.08129	0.206309	0.249836
551208	Chitinilyticum	15.613	0.885544	1.0693	0.828155	0.407583	0.999359	0.485257	1.22686	0.677792	1.0196	0.245603	0.395696	MA20_01770	Rhodospirillales	periplasmic protein		S	15.7058	3.30288	3.04521	1.08462	0.278092	0.999994	-0.537765	4.08058	-0.231841	2.37188	0.171945	0.294032
1579476	Candidatus Chloroploca	18.5128	0.998383	1.20566	0.828083	0.407623	0.999359	0.819797	1.35359	0.85793	1.10727	0.274299	0.430343	rpoH	Rhodospirillales	RNA polymerase sigma		K	88.1163	2.335	2.15318	1.08444	0.278168	0.999994	0.882748	6.58277	1.38605	6.07981	0.0652007	0.0822394
1573806	Mariniphaga	1229.28	-0.698865	0.845507	-0.826563	0.408485	0.999359	7.08301	5.35717	6.29009	5.15615	0.811161	0.719981	exoA	Bacteroidia	Glycosyl transferase family 2		M	132.557	2.03009	1.87255	1.08413	0.278306	0.999994	3.52864	7.20531	4.33423	7.0032	0.180957	0.243163
79206	Desulfosporosinus	706.077	-0.873338	1.05672	-0.826462	0.408542	0.999359	5.4808	5.12168	5.1206	5.64443	0.483602	0.44274	mdtJ	Escherichia	Catalyzes the excretion of spermidine		P	28.959	2.83339	2.61407	1.0839	0.27841	0.999994	-0.391063	4.44705	0.244175	3.46305	0.188505	0.278553
2368	Arhodomonas	5.32882	-1.36649	1.65413	-0.826107	0.408744	0.999359	0.155545	0.609333	0.0376907	0.662474	0.258199	0.187384	mdcB	Rhodospirillales	Malonate decarboxylase gamma subunit (MdcE)	ko00280,ko00630,ko00640,ko01100,ko01120,ko01130,ko01200,map00280,map00630,map00640,map01100,map01120,map01130,map01200	I	8.07557	2.91288	2.68917	1.08319	0.278724	0.999994	-0.00686662	2.38923	1.26575	2.99918	0.344519	0.399833
490567	Arenimonas	29.1579	-0.686479	0.831134	-0.825955	0.40883	0.999359	1.55444	1.66911	1.10158	1.67291	0.498843	0.359726	ynbB	unclassified Lachnospiraceae	Methionine gamma-lyase	ko00260,ko00270,ko00450,ko01100,ko01130,ko01230,map00260,map00270,map00450,map01100,map01130,map01230	P	551.425	2.3705	2.18851	1.08316	0.278739	0.999994	5.47167	8.92512	6.15186	9.26387	0.160335	0.218521
418453	Desulfovirgula	28.5647	-0.846437	1.02496	-0.825822	0.408905	0.999359	1.30603	1.57242	0.962966	1.76002	0.395696	0.25691	ylqF	Clostridia	Required for a late step of 50S ribosomal subunit assembly. Has GTPase activity		S	418.002	2.28585	2.1104	1.08314	0.278747	0.999994	5.03981	8.4474	5.77907	8.85337	0.176512	0.223731
1133570	Cesiribacter	82.2992	-0.476606	0.57751	-0.825277	0.409214	0.999359	2.92212	2.73723	2.27108	2.55259	0.572269	0.464626	yqhD	Bacteroidaceae	Psort location Cytoplasmic, score	ko00640,ko00650,ko01120,map00640,map00650,map01120	C	1132.51	1.28385	1.18541	1.08304	0.278789	0.999994	9.66284	8.54917	10.3378	8.4577	0.844082	0.907477
419014	Alloscardovia	77.2916	0.990118	1.20016	0.824992	0.409376	0.999359	1.1967	2.88498	1.80628	2.96191	0.17945	0.277671	hemX	unclassified Clostridiales	YpeB sporulation	ko00860,ko01100,ko01110,ko01120,map00860,map01100,map01110,map01120	H	115.96	2.16684	2.00225	1.0822	0.279162	0.999994	0.810598	6.26472	1.44985	6.2656	0.11778	0.10751
1884934	Paramaledivibacter	31.0145	-0.920697	1.11752	-0.823873	0.410012	0.999359	0.649353	1.33194	0.544435	1.69933	0.397613	0.185434	MA20_20375	Alphaproteobacteria	COG0739 Membrane proteins related to metalloendopeptidases		M	55.7249	2.38571	2.20463	1.08213	0.279193	0.999994	0.653525	6.10312	1.12251	5.55045	0.0776037	0.118327
1751296	Sinirhodobacter	10.9572	-0.875433	1.06401	-0.822767	0.410641	0.999359	0.620372	0.888072	0.491545	0.934034	0.407333	0.327394	rssA_1	unclassified Lachnospiraceae	Patatin-like phospholipase		S	999.011	1.16638	1.07794	1.08204	0.279236	0.999994	9.80615	8.7621	10.4787	8.52356	0.879007	0.971693
2370	Xylella	166.201	-0.624523	0.759572	-0.822204	0.410961	0.999359	3.89111	3.5397	3.18524	3.28257	0.561326	0.424689	cysA1	Bacteroidia	AAA domain		S	507.6	2.47552	2.28871	1.08162	0.279421	0.999994	6.86994	3.96692	8.78261	4.24259	0.736175	0.996827
1470349	Candidatus Stoquefichus	182.709	1.20185	1.46364	0.821138	0.411568	0.999359	1.67085	3.86471	2.39941	4.09742	0.124207	0.279456	ccmA	Rikenellaceae	ABC transporter		V	2109.54	2.52709	2.33694	1.08136	0.279535	0.999994	8.69167	11.3227	8.79316	11.1714	0.272481	0.276091
2517206	Candidatus Brocadiae_un	6.96472	-1.04615	1.2752	-0.820383	0.411998	0.999359	0.51554	0.617068	0.199005	0.598992	0.488032	0.399464	mshD	Clostridiaceae	Protein of unknown function (DUF3781)		S	12.8426	-2.67589	2.47471	-1.08129	0.279567	0.999994	1.22428	1.90391	0.675865	3.15444	0.587162	0.341825
583360	Umezawaea	7.04905	0.915789	1.11692	0.819921	0.412261	0.999359	0.505824	0.524184	0.710022	0.509801	0.494248	0.721734	cotJC	unclassified Lachnospiraceae	Manganese containing catalase		P	492.708	2.54121	2.35054	1.08112	0.279645	0.999994	5.03958	8.65769	5.61074	8.85728	0.170578	0.215102
186831	Acetoanaerobium	59.0575	0.733721	0.895124	0.819687	0.412395	0.999359	1.42866	2.10767	2.02227	2.24818	0.323294	0.486313	glvR	Clostridiaceae	Helix-turn-helix domain, rpiR family		K	110.839	2.61374	2.41822	1.08085	0.279764	0.999994	2.11701	5.66598	2.64466	5.65441	0.308979	0.30556
135619	Oceanospirillales_un	31.0848	0.626809	0.765464	0.818861	0.412865	0.999359	1.11912	1.8692	1.36889	1.77032	0.268084	0.413713	ygbA	Firmicutes	Psort location Cytoplasmic, score		S	265.086	1.38329	1.2804	1.08036	0.279983	0.999994	6.70146	7.9461	7.51927	8.15999	0.586588	0.502024
453849	Henriciella	23.9854	-0.807359	0.987396	-0.817665	0.413548	0.999359	0.921731	1.54051	0.831816	1.66973	0.365743	0.250595	mhpE	Butyrivibrio	HMGL-like	ko00360,ko00362,ko00621,ko00622,ko01100,ko01120,ko01220,map00360,map00362,map00621,map00622,map01100,map01120,map01220	E	13.1726	3.79204	3.51073	1.08013	0.280085	0.999994	-0.411701	2.44468	1.19414	2.99769	0.400913	0.591429
180252	Mardivirus	5.12723	1.22111	1.49345	0.81764	0.413563	0.999359	0.22394	0.600339	0.507977	0.304808	0.45441	0.605164	accD	Clostridiaceae	Component of the acetyl coenzyme A carboxylase (ACC) complex. Biotin carboxylase (BC) catalyzes the carboxylation of biotin on its carrier protein (BCCP) and then the CO(2) group is transferred by the transcarboxylase to acetyl-CoA to form malonyl- CoA	ko00061,ko00620,ko00640,ko00720,ko01100,ko01110,ko01120,ko01130,ko01200,ko01212,map00061,map00620,map00640,map00720,map01100,map01110,map01120,map01130,map01200,map01212	I	781.733	2.43488	2.25624	1.07917	0.28051	0.999994	5.27341	9.34265	5.66907	9.39981	0.147003	0.164643
416949	Parapedobacter	1625.09	-0.662417	0.811579	-0.816208	0.414381	0.999359	7.49485	5.28375	6.8613	5.21937	0.871132	0.798797	ycbR	Clostridia	vWA found in TerF C terminus		T	42.9488	5.07734	4.70612	1.07888	0.280641	0.999994	-1.01214	0.896172	0.302748	4.85203	0.489388	0.337572
83614	Luteimonas	79.4543	-0.729503	0.893833	-0.816151	0.414414	0.999359	2.89962	2.54399	2.25988	2.53569	0.598188	0.493256	sdaAA	Clostridia	L-serine dehydratase, iron-sulfur-dependent, alpha subunit	ko00260,ko00270,ko01100,ko01110,ko01130,ko01200,ko01230,map00260,map00270,map01100,map01110,map01130,map01200,map01230	E	268.252	2.8074	2.60334	1.07838	0.280863	0.999994	4.25958	7.4683	5.15268	7.61358	0.246144	0.433486
516086	Clostridiisalibacter	28.6741	0.78283	0.959529	0.815849	0.414587	0.999359	0.683343	1.43168	1.25592	1.70703	0.225106	0.40882	dat	Firmicutes	Acts on the D-isomers of alanine, leucine, aspartate, glutamate, aminobutyrate, norvaline and asparagine. The enzyme transfers an amino group from a substrate D-amino acid to the pyridoxal phosphate cofactor to form pyridoxamine and an alpha- keto acid in the first half-reaction	ko00310,ko00330,ko00360,ko00472,ko00473,ko01100,map00310,map00330,map00360,map00472,map00473,map01100	E	136.091	2.30314	2.13574	1.07838	0.280865	0.999994	2.80493	6.65517	3.30905	6.54838	0.196245	0.234219
142841	Selenihalanaerobacter	12.5983	-1.09164	1.33806	-0.815838	0.414593	0.999359	0.419502	0.986432	0.166599	1.0498	0.303194	0.206625	ptsP	Ruminococcaceae	General (non sugar-specific) component of the phosphoenolpyruvate-dependent sugar phosphotransferase system (sugar PTS). This major carbohydrate active-transport system catalyzes the phosphorylation of incoming sugar substrates concomitantly with their translocation across the cell membrane. Enzyme I transfers the phosphoryl group from phosphoenolpyruvate (PEP) to the phosphoryl carrier protein (…	ko02060,map02060	G	703.559	2.61656	2.42683	1.07818	0.280954	0.999994	5.82334	9.52306	6.31407	9.54756	0.152281	0.196518
85012	Streptosporangiales_un	14.8059	0.684705	0.839591	0.815521	0.414774	0.999359	1.07331	1.00757	1.16186	0.796224	0.518943	0.691715	spoIVA	Clostridia	ATPase. Has a role at an early stage in the morphogenesis of the spore coat		S	611.2	2.45633	2.27854	1.07803	0.281022	0.999994	5.54767	9.0304	6.29349	9.37756	0.156178	0.220271
10239	Viruses_un	973.683	0.715754	0.87892	0.814356	0.415441	0.999359	6.23125	5.17731	6.67446	4.90008	0.70841	0.842304	ycjT	Escherichia	carbohydrate binding		G	13.1121	2.88012	2.67199	1.07789	0.281081	0.999994	0.352772	3.82873	1.34709	3.19753	0.220011	0.432023
658623	Chelonobacter	8.24433	-0.997223	1.22484	-0.814166	0.41555	0.999359	0.529685	0.462149	0.420839	0.724493	0.613297	0.43907	csaB	Firmicutes	Polysaccharide pyruvyl transferase	ko05111,map05111	M	168.132	2.12407	1.9707	1.07783	0.281112	0.999994	4.11599	6.00892	4.87511	6.46278	0.413016	0.432762
1921783	Kiritimatiellaceae_un	7.23254	1.13537	1.39508	0.813844	0.415735	0.999359	0.241512	0.609854	0.51963	0.618948	0.291061	0.498182	cbbA	Rhodospirillales	Fructose-bisphosphate aldolase class-II	ko00010,ko00030,ko00051,ko00680,ko00710,ko01100,ko01110,ko01120,ko01130,ko01200,ko01230,map00010,map00030,map00051,map00680,map00710,map01100,map01110,map01120,map01130,map01200,map01230	G	33.2734	3.0528	2.83334	1.07746	0.281276	0.999994	-0.262568	5.01045	0.0315972	3.36033	0.127653	0.238308
1433402	Glycocaulis	5.46601	-1.1331	1.39362	-0.813065	0.416181	0.999359	0.455483	0.390858	0.298511	0.471364	0.649531	0.459072	paaH	Escherichia	3-hydroxyacyl-CoA dehydrogenase	ko00071,ko00280,ko00281,ko00310,ko00360,ko00362,ko00380,ko00410,ko00640,ko00650,ko00903,ko00930,ko01040,ko01100,ko01110,ko01120,ko01130,ko01200,ko01212,map00071,map00280,map00281,map00310,map00360,map00362,map00380,map00410,map00640,map00650,map00903,map00930,map01040,map01100,map01110,map01120,map01130,map01200,map01212	I	4.49521	5.45687	5.06518	1.07733	0.281333	0.999994	-1.07463	1.2955	-0.386136	-0.00524359	0.352943	0.688806
1470353	Candidatus Soleaferrea	148.504	0.772458	0.950151	0.812984	0.416227	0.999359	1.72568	3.3095	2.55753	3.81487	0.151812	0.309409	nodI	Blautia	ATPases associated with a variety of cellular activities	ko02010,map02010	V	137.921	2.87535	2.67062	1.07666	0.281631	0.999994	2.81014	6.45262	3.83057	6.35656	0.220299	0.392298
413435	Solimonas	31.2841	0.644496	0.794193	0.811511	0.417073	0.999359	1.06307	1.89343	1.40132	1.78049	0.278432	0.438442	ccs1	Bacteroidaceae	Psort location CytoplasmicMembrane, score 10.00		O	402.341	-1.17803	1.09552	-1.07532	0.282233	0.999994	8.57099	8.72713	7.37516	8.06948	0.654824	0.471475
919	Thiobacillus	40.803	-0.687356	0.847877	-0.810679	0.41755	0.999359	1.99163	2.12456	1.29059	1.84786	0.43626	0.351428	ung2	unclassified Clostridiales	Domain of unknown function (DUF4130	ko03410,map03410	L	38.0828	2.08551	1.9396	1.07523	0.282272	0.999994	2.48814	4.71136	3.36998	4.80494	0.406192	0.49453
1892380	Harryflintia	50.4901	1.10196	1.36065	0.80988	0.418009	0.999359	0.847393	1.51565	1.73788	1.9812	0.264216	0.507868	gst	Escherichia	Catalyzes the conjugation of reduced glutathione (GSH) to a wide number of exogenous and endogenous hydrophobic electrophiles. Shows activity toward 1-chloro-2,4-dinitrobenzene (CDNB) and ethacrynic acid. Also possesses thiol disulfide oxidoreductase activity, using GSH to reduce bis-(2-hydroxyethyl) disulfide (HEDS). Has a low level of glutathione-dependent peroxidase activity toward cumene hydr…	ko00480,ko00980,ko00982,ko00983,ko01524,ko05200,ko05204,ko05225,ko05418,map00480,map00980,map00982,map00983,map01524,map05200,map05204,map05225,map05418	O	21.684	3.19005	2.9684	1.07467	0.282524	0.999994	-0.512019	4.54307	-0.180507	2.75055	0.168745	0.275038
1653176	Cereibacter	5.13353	-1.14539	1.41513	-0.809386	0.418293	0.999359	0.503119	0.298475	0.329682	0.377774	0.756381	0.572534	lcfB	unclassified Clostridiales	AMP-binding enzyme C-terminal domain		IQ	326.749	2.23761	2.0826	1.07443	0.28263	0.999994	4.0767	8.22954	4.58864	8.21132	0.134654	0.161539
119060	Burkholderiaceae_un	798.2	0.627326	0.775877	0.808538	0.418781	0.999359	6.22288	4.26197	6.67974	4.0653	0.832716	0.908655	VP1164	Clostridia	Putative, 10TM heavy-metal exporter		S	79.1121	-2.436	2.26761	-1.07426	0.282706	0.999994	3.83705	3.92781	3.29436	5.32482	0.749015	0.36391
591374	Caldanaerovirga	9.3412	0.957178	1.18444	0.808125	0.419019	0.999359	0.255342	0.781476	0.651078	0.867432	0.282167	0.449021	lstR	Firmicutes	Transcriptional regulator PadR-like family		K	15.8831	-3.07195	2.86009	-1.07407	0.28279	0.999994	1.35588	1.79074	0.79955	3.1827	0.714883	0.354803
394505	Salirhabdus	9.28368	-1.19554	1.47946	-0.808091	0.419038	0.999359	0.31862	0.623188	0.249765	0.934167	0.48585	0.241173	yrrB	Planctomycetes	Tetratricopeptide repeat		S	83.6068	2.63425	2.4527	1.07402	0.282814	0.999994	0.497827	6.33597	0.719235	5.08481	0.0759217	0.139058
1210119	Ohtaekwangia	220.298	-0.660255	0.818805	-0.806365	0.420032	0.999359	4.66157	3.10339	3.82505	2.85777	0.782597	0.711617	ydeD	unclassified Lachnospiraceae	EamA-like transporter family		EG	312.719	2.19222	2.04147	1.07384	0.282893	0.999994	4.53899	7.94786	5.1802	8.34306	0.201633	0.22689
1752724	Candidatus Pacebacteria_un	39.3565	-0.96156	1.19346	-0.805694	0.420419	0.999359	2.29242	1.51919	1.45249	1.35615	0.576203	0.51858	pglE	Bacteroidia	Belongs to the DegT DnrJ EryC1 family	ko00520,map00520	E	2716.46	-0.929183	0.865652	-1.07339	0.283096	0.999994	10.9532	11.5061	10.6071	11.7783	0.641505	0.458238
186817	Bacillaceae_un	522.292	-0.702168	0.871918	-0.805314	0.420638	0.999359	5.17395	5.15941	4.56665	5.22108	0.443137	0.408556	nuoG	Verrucomicrobiae	NADH-ubiquinone oxidoreductase-G iron-sulfur binding region	ko00190,ko01100,map00190,map01100	C	518.832	3.00746	2.80236	1.07319	0.283186	0.999994	6.28685	9.17266	5.55531	7.75597	0.422164	0.332034
2433	Roseobacter	23.392	0.843666	1.04794	0.805069	0.42078	0.999359	0.688822	1.84532	0.937097	1.35543	0.225635	0.364222	cydD	Lactobacillaceae	ABC transporter, CydDC cysteine exporter (CydDC-E) family, permease ATP-binding protein CydC	ko02010,map02010	CO	135.528	1.8205	1.6969	1.07284	0.283343	0.999994	3.12362	7.14087	3.74703	6.61589	0.177853	0.217509
1752739	Candidatus Jorgensenbacteria_un	10.1265	-0.889797	1.10672	-0.803991	0.421402	0.999359	0.502778	0.715161	0.428657	0.972397	0.419565	0.279853	VPA1512	Bacteroidaceae	COG0834 ABC-type amino acid transport signal transduction systems periplasmic component domain	ko02010,ko02020,map02010,map02020	ET	865.366	1.21975	1.13705	1.07273	0.283391	0.999994	9.65953	8.45606	10.2587	8.10578	0.882726	0.975057
1643951	Pseudothermotoga	26.7273	-0.78256	0.973642	-0.803746	0.421544	0.999359	1.41177	1.38931	1.03431	1.56129	0.522216	0.387827	fpg	Clostridiaceae	Involved in base excision repair of DNA damaged by oxidation or by mutagenic agents. Acts as DNA glycosylase that recognizes and removes damaged bases. Has a preference for oxidized purines, such as 7,8-dihydro-8-oxoguanine (8-oxoG). Has AP (apurinic apyrimidinic) lyase activity and introduces nicks in the DNA strand. Cleaves the DNA backbone by beta-delta elimination to generate a single-strand …	ko03410,map03410	L	105.283	2.29109	2.13694	1.07214	0.283659	0.999994	2.39624	7.06935	3.26308	6.66245	0.114484	0.201482
[truncated: 7,929 more rows]

## Sheet: Supplementary Table 2
Bottom 200 DOWN									Top 200 UP
[truncated: 1,833 more rows]

[truncated: 6 more sheets: Supplementary Table 3a, Supplementary Table 3b, Supplementary Table 3c, Supplementary Table 4, Supplementary Table 5, Supplementary Table 6]
