# Supplementary material for: Vitamin B12 is a limiting factor for induced cellular plasticity and tissue repair
Source: Nat Metab. 2023 Nov 16;5(11):1911–30. doi: 10.1038/s42255-023-00916-6 (PMC10663163; doi:10.1038/s42255-023-00916-6)
Supplement: Supplementary file 3 — Data and statistical analysis for all graphs/plots. [file 42255_2023_916_MOESM3_ESM.xlsx]

## Sheet: Summary
Source Files Figure 1
Fig. 1b	histologic score, SCA1+ tissue, and KRT14+ tissue in the colon with or without reprogramming and/or antibiotics
Fig. 1c	GO analysis of differentially abundant microbial gene signatures in the stool of WT and reprogrammable mice treated with doxycycline
Fig. 1d	serum vitamin B12 levels in WT or OSKM mice treated with doxycycline
Fig. 1e	histology, SCA1, KRT14, and NANOG quantification in the reprogrammed pancreas with or without vitamin B12 supplementation

## Sheet: Fig. 1b
Fig. 1b histologic score, SCA1+ tissue, and KRT14+ tissue in the colon with or without reprogramming and/or antibiotics
histologic score	WT		OSKM		SCA1	WT		OSKM		KRT14	WT		OSKM
	untreated	doxy	doxy	doxy + ABX		untreated	doxy	doxy	doxy + ABX		untreated	doxy	doxy	doxy + ABX
	0	0	12	5.5		0.015362	0.123935	5.87514	0.04804		0.04	0.038	0.0935	0.07
	1	0	12	5.5		0.180685		5.87503	0.049298		0.066	0.009	0.1	0.03
	0	0	12.5	5.5		0.109859	0.114094	3.90405	0.530762		0.055	0.018	0.11	0.03
	0	0.5	13.5	0		0.048699	0.117541	7.97768	0.15569		0.043	0.028	0.0689	0.022
			12.5	0				6.6945	0.442868				0.07	0.067
			12.5	0		t-Test		P Value	Summary		t-Test		P Value	Summary
			13	4		utrx vs. WT doxy		0.9633	ns		utrx vs. WT doxy		0.0424	*
			14	9		utrx vs. OSKM doxy		<0.0001	****		utrx vs. OSKM doxy		0.0067	**
				2		utrx vs. OSKM abx		0.7836	ns		utrx vs. OSKM abx		0.5511	ns
				6		WT doxy vs. OSKM doxy		<0.0001	****		WT doxy vs. OSKM doxy		<0.0001	****
				1		WT doxy vs. OSKM abx		0.8381	ns		WT doxy vs. OSKM abx		0.1032	ns
	t-Test		P Value	Summary		OSKM doxy vs. OSKM abx		<0.0001	****		OSKM doxy vs. OSKM abx		0.0013	**
	utrx vs. WT doxy		0.9326	ns
	utrx vs. OSKM doxy		<0.0001	****		male
	utrx vs. OSKM abx		0.0131	*		female
	WT doxy vs. OSKM doxy		<0.0001	****
	WT doxy vs. OSKM abx		0.0103	*
	OSKM doxy vs. OSKM abx		<0.0001	****

## Sheet: Fib. 1c
Fig. 1c GO analysis of differentially abundant microbial gene signatures in the stool of WT and reprogrammable mice treated with doxycycline
id	term	n.geneset.path	n.geneset.int	n.intersect	n.population	p.val	common.genes	p.val.adj
GO:0009236	cobalamin biosynthetic process	200	17	6	9141	1.0304e-06	cobC cobT cobS cobJ cobD cobQ	0.00139008
GO:0009235	cobalamin metabolic process	200	18	6	9141	1.51755e-06	cobC cobT cobS cobJ cobD cobQ	0.00139008
GO:0051604	protein maturation	200	64	9	9141	9.33476e-06	dys ureF hypF ureE hypD hypE ureG lplA iaaA	0.00570043
GO:0033014	tetrapyrrole biosynthetic process	200	42	7	9141	3.0447e-05	nirJ cobC cobT cobS cobJ cobD cobQ	0.0139447
GO:0033013	tetrapyrrole metabolic process	200	46	7	9141	5.60958e-05	nirJ cobC cobT cobS cobJ cobD cobQ	0.0205535
GO:0042364	water-soluble vitamin biosynthetic process	200	84	8	9141	0.000479373	bioB cobC cobT cobS cobJ cobD pdxH cobQ	0.13594
GO:0009110	vitamin biosynthetic process	200	85	8	9141	0.00051942	bioB cobC cobT cobS cobJ cobD pdxH cobQ	0.13594
GO:0016151	nickel cation binding	200	19	4	9141	0.000665981	ureA ureB ureC hyaB	0.15251
GO:0043562	cellular response to nitrogen levels	200	9	3	9141	0.00078636	ureA ureB ureC	0.160068
GO:0006767	water-soluble vitamin metabolic process	200	100	8	9141	0.00151999	bioB cobC cobT cobS cobJ cobD pdxH cobQ	0.269872

## Sheet: Fig. 1d
Fig. 1d Serum vitamin B12 levels in WT or OSKM mice treated with doxycycline
untreated	WT doxy	OSKM doxy
99.9385	100.408	78.3712
103.468	52.2199	42.0355
109.046	72.3235	50.8446		male
83.0105	92.7807	60.543		female
105.594	82.6184	53.4018
102.275	93.6643	38.2688
120.009	135.137	94.9567
114.79	71.4454	29.0288
60.543	113.597	42.0355
71.1306	54.0314	41.4058
97.6078	42.6982	97.4586
96.6468		47.321
111.012
124.93
t-Test		P Value	Summary
untreated vs. WT doxy		0.0688	ns
untreated vs. OSKM doxy		<0.0001	****
WT doxy vs. OSKM doxy		0.0084	**

## Sheet: Fig. 1e
Fig. 1e Histology, SCA1, KRT14, and NANOG quantification in the reprogrammed pancreas with or without vitamin B12 supplementation
dysplasia	OSKM	OSKM + B12	SCA1	OSKM	OSKM + B12	KRT14	OSKM	OSKM + B12	NANOG	OSKM	OSKM + B12
	25	75		0.6233			0.18			0.0089	0.0094
	30	75		2.9755	5.6476		0.18	0.77		0.0286	0.0924
	10	0		1.5065			0.13			0.0053	0.0213
	5	5		0.5015			0.0361			0.0126	0.017
	10	60		1.4534	2.1596		0.25	0.5504		0.0092	0.0532
		60									0.0679
		50			1.6474			0.4			0.0349		male
		70			4.1869						0.0611		female
		75			3.9415			0.6			0.164
		10						0.094			0.0645		B12 + folic acid (open circle on graph)
	Unpaired t test			Unpaired t test			Unpaired t test			Unpaired t test
	P value	0.0451		P value	0.0382		P value	0.025		P value	0.0474
	P value summary	*		P value summary	*		P value summary	*		P value summary	*
	Significantly different (P < 0.05)?	Yes		Significantly different (P < 0.05)?	Yes		Significantly different (P < 0.05)?	Yes		Significantly different (P < 0.05)?	Yes
	One- or two-tailed P value?	Two-tailed		One- or two-tailed P value?	Two-tailed		One- or two-tailed P value?	Two-tailed		One- or two-tailed P value?	Two-tailed
