# Supplementary material for: Vitamin B12 is a limiting factor for induced cellular plasticity and tissue repair
Source: Nat Metab. 2023 Nov 16;5(11):1911–30. doi: 10.1038/s42255-023-00916-6 (PMC10663163; doi:10.1038/s42255-023-00916-6)
Supplement: Supplementary file 4 — Data and statistical analysis for all graphs/plots. [file 42255_2023_916_MOESM4_ESM.xlsx]

## Sheet: Summary
Source Files Figure 2
Fig. 2c	serum SAM/Methionine ratio during time course of doxycycline administration in WT and OSKM mice
Fig. 2d	methionine synthase (MS) levels by immunoblot (separate file) and gene expression in the pancreas and kidney of WT and OSKM mice treated with doxycycline
Fig. 2f	serum methionine levels in WT and OSKM mice treated with doxycycline before and after a bolus of vitamin B12

## Sheet: Fig. 2c
Fig. 2c Serum SAM/Methionine ratio during time course of doxycycline administration in WT and OSKM mice
Day	WT						OSKM
0	1.15482	0.476771	1.03488	0.883603	1.0457	1.40422	0.502104	1.29914	1.2145	0.933588	0.972896	1.07778
3	0.825402	0.921253	2.29099	1.10862	3.10926	1.22177	1.56326	4.61765	2.171	2.08357	2.59756	3.73487
5	1.68304	0.804391	1.00882	0.59488	1.01809	1.8397	2.09777	3.8311	2.60622	2.64406	2.59756	1.71458
7	1.71626	0.942373	1.21737	1.40033	0.763907	2.82896	2.93886	4.54021	2.80239	3.00207	2.90423	2.87838
Day	Below threshold?	P value	Mean of WT	Mean of OSKM
0	No	0.999998	1	1
3	No	0.070977	1.58	2.795				male
5	Yes	0.002466	1.158	2.582				female
7	Yes	0.001943	1.478	3.178

## Sheet: Fig. 2d
Fig. 2d Methionine synthase (MS) levels by immunoblot and qPCR (Mtr) in the pancreas and kidney of WT and OSKM mice treated with doxycycline
Pancreas					Kidney
	Mtr	WT	OSKM			Mtr	WT	OSKM
		0.034359	51.9888				94.9249	83.9327
		0.144569	59.335				46.3867	37.1735
		0.002987	0.111947				51.2978	98.457
		0.019664	0.173717				43.4288	162.185
			54.191					1.94905
			30.7613					66.2968
			35.8862					99.2941
			35.0189					50.7176
		Unpaired t test					Unpaired t test
		P value	0.0175				P value	0.552
		P value summary	*				P value summary	ns
		Significantly different (P < 0.05)?	Yes				Significantly different (P < 0.05)?	No
		One- or two-tailed P value?	Two-tailed				One- or two-tailed P value?	Two-tailed

## Sheet: Fig. 2f
Fig. 2f Serum methionine levels in WT and OSKM mice treated with doxycycline before and after a bolus of vitamin B12
		WT			OSKM
	Day	value	log value	mouse ID	value	log value	mouse ID
	D0	8.80215e+06	6.94459	1812	5.08623e+06	6.7064	1823
	D0	5.31077e+06	6.72516	1794	7.23786e+06	6.85961	1822
	D0	7.3379e+06	6.86557	1800	6.85524e+06	6.83602	1808
	D0	5.74694e+06	6.75944	1798	7.71905e+06	6.88756	1807
	D0				6.12117e+06	6.78683	1809
	D6	6.58795e+06	6.81875	1812	4.6656e+06	6.66891	1823
	D6	7.10293e+06	6.85144	1806	5.92811e+06	6.77292	1808
	D6	6.89946e+06	6.83882	1800	5.00058e+06	6.69902	1809
	D6	7.342e+06	6.86581	1794	4.64015e+06	6.66653	1807
	D6	7.17301e+06	6.8557	1798
	D7	6.82621e+06	6.83418	1812	5.08235e+06	6.70606	1822
	D7	7.55465e+06	6.87821	1794	7.50119e+06	6.87513	1807
	D7	6.51312e+06	6.81379	1806	5.79063e+06	6.76273	1808
	D7	6.42812e+06	6.80808	1798	6.84867e+06	6.83561	1809
	D7	7.53542e+06	6.87711	1800	5.07645e+06	6.70556	1823
				male
