# Supplementary material for: Vitamin B12 is a limiting factor for induced cellular plasticity and tissue repair
Source: Nat Metab. 2023 Nov 16;5(11):1911–30. doi: 10.1038/s42255-023-00916-6 (PMC10663163; doi:10.1038/s42255-023-00916-6)
Supplement: Supplementary file 6 — Data and statistical analysis for all graphs/plots. [file 42255_2023_916_MOESM6_ESM.xlsx]

## Sheet: Summary
Source Files Figure 3
Fig. 3a	iPSC colony formation with various 1C modulators
Fig. 3b	C-13 tracing of methyl m+1 SAM incorporation from serine during in vitro reprogramming with our without vitamin B12
Fig. 3c	time course of H3K36me3 levels by immunoblot during in vitro reprogramming with or without vitamin B12
Fig. 3d	H3K36me3 levels by immunoblot with various 1C modulators (separate file)
Fig. 3e	Setd2 expression levels by qPCR across a time course of in vitro reprogramming
Fig. 3f	Setd2 expression levels by qPCR in the pancreas during in vivo reprogramming
Fig. 3g	H3K36me3 levels by IHC in the pancreas during in vivo reprogramming

## Sheet: Fig. 3a
Fig. 3a iPSC colony formation with various 1C modulators
DOXY	DOXY B12	DOXY B12 MAT2Ai	DOXY NSC	DOXY SAM
14	44	13	49	103
26	48	11	37	79
11	35	13	27	84
27	55	19		70
24	48	13		78
15	30
T-test		Below threshold?	Summary	Individual P Value
DOXY vs. DOXY B12		Yes	***	0.0002
DOXY vs. DOXY B12 MAT2Ai		No	ns	0.348
DOXY vs. DOXY SAM		Yes	****	<0.0001
DOXY vs. DOXY NSC		Yes	**	0.0069

## Sheet: Fig. 3b
Fig. 3b C-13 tracing of methyl m+1 SAM incorporation from serine during in vitro reprogramming with our without vitamin B12
		OSKM	OSKM + B12
		3.89584	4.37244		% of total SAM pool
		3.57907	4.84051
		3.61279	5.62516
		Unpaired t test
		P value	0.03
		P value summary	*
		Significantly different (P < 0.05)?	Yes
		One- or two-tailed P value?	Two-tailed

## Sheet: Fig. 3c
Fig. 3c time course of H3K36me3 levels by immunoblot during in vitro reprogramming with or without vitamin B12
	B12/doxy ratio H3K36me3
	D3	D5	D10
MEF1	2.5683	1.30768	2.63934
MEF2	3.0733	1.94841	3.93921
MEF3	2.09849	1.78237	2.29103
	H3K36me3	tH3	K36me3/tH3	B12/doxy
MEF1 D3	0.00966	5.27	0.00183302
MEF1 D3 B12	0.0298	6.33	0.00470774	2.5683
MEF1 D5	0.0255	7.22	0.00353186
MEF1 D5 B12	0.0448	9.7	0.00461856	1.30769
MEF1 D10	0.0147	7.84	0.001875
MEF1 D10 B12	0.0483	9.76	0.00494877	2.63934
MEF2 D3	0.0463	7.03	0.00658606
MEF2 D3 B12	0.168	8.3	0.020241	3.0733
MEF2 D5	0.253	10.6	0.0238679
MEF2 D5 B12	0.459	9.87	0.0465046	1.94841
MEF2 D10	0.0329	3.66	0.00898907
MEF2 D10 B12	0.432	12.2	0.0354098	3.93921
MEF3 D3	0.107	9.73	0.0109969
MEF3 D3 B12	0.183	7.93	0.0230769	2.09849
MEF3 D5	0.123	7.4	0.0166216
MEF3 D5 B12	0.293	9.89	0.0296259	1.78237
MEF3 D10	0.0126	3.61	0.0034903
MEF3 D10 B12	0.0443	5.54	0.00799639	2.29103

## Sheet: Fig. 3d
Fig. 3d H3K36me3 levels by immunoblot with various 1C modulators
					See separate file

## Sheet: Fig. 3e
Fig. 3e Setd2 expression levels by qPCR across a time course of in vitro reprogramming
	MEF	D3	D5	D7	D10
MEF1	0.8396	2.79	3.5435	8.4132	3.3249
MEF2	0.5782	3.0055	8.8011	5.2227	2.3798
MEF3	0.9305	3.2313	5.8305	6.6866	2.5971
	T-test	Below threshold?	Summary	Individual P Value
	MEF vs. D3	Yes	**	0.0041
	MEF vs. D5	No	ns	0.0813
	MEF vs. D7	Yes	*	0.0197
	MEF vs. D10	Yes	*	0.0159

## Sheet: Fig. 3f
Fig. 3f Setd2 expression levels by qPCR in the pancreas during in vivo reprogramming
	WT	OSKM
	10.2438	18.5671
	5.01948	14.0676
	6.03513	13.3838
	14.208	15.1968
		17.5334
		7.82486		male
		28.4947		female
		20.1908
	Unpaired t test
	P value	0.0396
	P value summary	*
	Significantly different (P < 0.05)?	Yes
	One- or two-tailed P value?	Two-tailed

## Sheet: Fig. 3g
Fig. 3f H3K36me3 levels by IHC in the pancreas during in vivo reprogramming
	Doxy	Doxy + B12
	0.729413	0.997467
	0.802215	1.0369
	0.826316	1.21474
	0.867559	0.896306
	0.887939	0.946858
		0.909238
		1.03604		male
		1.25055		female
		1.10604
		0.888845		B12 + folic acid (open circle on graph)
	Unpaired t test
	P value	0.0053
	P value summary	**
	Significantly different (P < 0.05)?	Yes
	One- or two-tailed P value?	Two-tailed
