# Supplementary material for: Vitamin B12 is a limiting factor for induced cellular plasticity and tissue repair
Source: Nat Metab. 2023 Nov 16;5(11):1911–30. doi: 10.1038/s42255-023-00916-6 (PMC10663163; doi:10.1038/s42255-023-00916-6)
Supplement: Supplementary file 8 — Data and statistical analysis for all graphs/plots. [file 42255_2023_916_MOESM8_ESM.xlsx]

## Sheet: Summary
Source Files Figure 4
Fig. 4b	Levels of cryptic transcription with or without vitamin B12 treatment during in vitro reprogramming
Fig. 4c	Levels of cryptic transcription with various 1-carbon treatment during in vitro reprogramming
Fig. 4d	Functional enrichment analysis by gene ontology (GO) on the top 25% of genes whose cryptic transcription increased with OSKM and was decreased by vitamin B12 treatment

## Sheet: Fig. 4b
Fig. 4b Levels of cryptic transcription with or without vitamin B12 treatment during in vitro reprogramming
Upper panel					Comparison	p-value			Lower panel
Gene	condition	CT value	MEF		MEF_B12_MEF_noB12	0.63478			condition	MEF	median CT value	decile
ENSMUSG00000000001	MEF_noB12	1.9849	MEF1		doxy_noB12_MEF_noB12	< 2.22e-16			MEF_noB12	MEF1	1.45525	2
ENSMUSG00000000031	MEF_noB12	2.28774	MEF1		doxy_B12_MEF_noB12	0.72738			MEF_noB12	MEF1	1.5226	3
ENSMUSG00000000127	MEF_noB12	2.18987	MEF1		MEF_B12_doxy_noB12	< 2.22e-16			MEF_noB12	MEF1	1.57043	4
ENSMUSG00000000168	MEF_noB12	4.25495	MEF1		doxy_B12_MEF_B12	0.8924			MEF_noB12	MEF1	1.56507	5
ENSMUSG00000000194	MEF_noB12	2.6227	MEF1		doxy_B12_doxy_noB12	< 2.22e-16			MEF_noB12	MEF1	1.6361	6
ENSMUSG00000000275	MEF_noB12	4.31656	MEF1						MEF_noB12	MEF1	1.64016	7
ENSMUSG00000000278	MEF_noB12	4.7094	MEF1						MEF_noB12	MEF1	1.68331	8
ENSMUSG00000000326	MEF_noB12	219.164	MEF1						MEF_noB12	MEF1	1.71163	9
ENSMUSG00000000339	MEF_noB12	3.85113	MEF1						MEF_noB12	MEF1	1.82539	10
ENSMUSG00000000378	MEF_noB12	1.83912	MEF1						MEF_B12	MEF1	1.48443	2
ENSMUSG00000000399	MEF_noB12	1.64206	MEF1						MEF_B12	MEF1	1.53385	3
ENSMUSG00000000402	MEF_noB12	2.85144	MEF1						MEF_B12	MEF1	1.60063	4
ENSMUSG00000000420	MEF_noB12	19.6263	MEF1						MEF_B12	MEF1	1.5618	5
ENSMUSG00000000441	MEF_noB12	0.796972	MEF1						MEF_B12	MEF1	1.63937	6
ENSMUSG00000000555	MEF_noB12	6.14691	MEF1						MEF_B12	MEF1	1.63567	7
ENSMUSG00000000568	MEF_noB12	3.80519	MEF1						MEF_B12	MEF1	1.70698	8
ENSMUSG00000000631	MEF_noB12	9.33622	MEF1						MEF_B12	MEF1	1.75125	9
ENSMUSG00000000693	MEF_noB12	2.2183	MEF1						MEF_B12	MEF1	1.83352	10
ENSMUSG00000000708	MEF_noB12	5.7116	MEF1						doxy_noB12	MEF1	1.77112	2
ENSMUSG00000000738	MEF_noB12	3.3868	MEF1						doxy_noB12	MEF1	1.82612	3
ENSMUSG00000000743	MEF_noB12	1.96372	MEF1						doxy_noB12	MEF1	1.88609	4
ENSMUSG00000000751	MEF_noB12	2.05558	MEF1						doxy_noB12	MEF1	1.92677	5
ENSMUSG00000000753	MEF_noB12	3.62181	MEF1						doxy_noB12	MEF1	1.9606	6
ENSMUSG00000000787	MEF_noB12	2.52265	MEF1						doxy_noB12	MEF1	1.97267	7
ENSMUSG00000000823	MEF_noB12	8.54332	MEF1						doxy_noB12	MEF1	2.07207	8
ENSMUSG00000000827	MEF_noB12	3.91997	MEF1						doxy_noB12	MEF1	2.09924	9
ENSMUSG00000000838	MEF_noB12	5.7743	MEF1						doxy_noB12	MEF1	2.16881	10
ENSMUSG00000000957	MEF_noB12	2.40201	MEF1						doxy_B12	MEF1	1.49465	2
ENSMUSG00000000959	MEF_noB12	1.51669	MEF1						doxy_B12	MEF1	1.54152	3
ENSMUSG00000001052	MEF_noB12	5.55034	MEF1						doxy_B12	MEF1	1.58785	4
ENSMUSG00000001082	MEF_noB12	3.15848	MEF1						doxy_B12	MEF1	1.60197	5
ENSMUSG00000001098	MEF_noB12	2.30976	MEF1						doxy_B12	MEF1	1.64703	6
ENSMUSG00000001100	MEF_noB12	3.81279	MEF1						doxy_B12	MEF1	1.6462	7
ENSMUSG00000001105	MEF_noB12	2.19434	MEF1						doxy_B12	MEF1	1.69658	8
ENSMUSG00000001119	MEF_noB12	8.73072	MEF1						doxy_B12	MEF1	1.75958	9
ENSMUSG00000001123	MEF_noB12	2.2219	MEF1						doxy_B12	MEF1	1.83997	10
ENSMUSG00000001131	MEF_noB12	5.06102	MEF1
ENSMUSG00000001175	MEF_noB12	2.57226	MEF1
ENSMUSG00000001211	MEF_noB12	6.33191	MEF1
ENSMUSG00000001229	MEF_noB12	19.535	MEF1
ENSMUSG00000001240	MEF_noB12	15.5741	MEF1
ENSMUSG00000001248	MEF_noB12	1.66186	MEF1
ENSMUSG00000001288	MEF_noB12	4.36618	MEF1
ENSMUSG00000001289	MEF_noB12	3.16464	MEF1
ENSMUSG00000001380	MEF_noB12	3.72268	MEF1
ENSMUSG00000001415	MEF_noB12	3.1661	MEF1
ENSMUSG00000001416	MEF_noB12	2.65532	MEF1
ENSMUSG00000001424	MEF_noB12	3.25596	MEF1
ENSMUSG00000001435	MEF_noB12	56.0123	MEF1
ENSMUSG00000001440	MEF_noB12	3.73164	MEF1
ENSMUSG00000001441	MEF_noB12	4.3427	MEF1
ENSMUSG00000001467	MEF_noB12	4.67424	MEF1
ENSMUSG00000001472	MEF_noB12	2.01376	MEF1
ENSMUSG00000001506	MEF_noB12	3.41068	MEF1
ENSMUSG00000001552	MEF_noB12	1.72913	MEF1
ENSMUSG00000001555	MEF_noB12	2.47955	MEF1
ENSMUSG00000001576	MEF_noB12	6.34038	MEF1
ENSMUSG00000001604	MEF_noB12	2.3087	MEF1
ENSMUSG00000001627	MEF_noB12	2.20174	MEF1
ENSMUSG00000001674	MEF_noB12	2.622	MEF1
ENSMUSG00000001729	MEF_noB12	17.8688	MEF1
ENSMUSG00000001750	MEF_noB12	32.9517	MEF1
ENSMUSG00000001761	MEF_noB12	2.51957	MEF1
ENSMUSG00000001783	MEF_noB12	2.90873	MEF1
ENSMUSG00000001785	MEF_noB12	3.18718	MEF1
ENSMUSG00000001794	MEF_noB12	249.885	MEF1
ENSMUSG00000001833	MEF_noB12	0.92189	MEF1
ENSMUSG00000001847	MEF_noB12	5.43486	MEF1
ENSMUSG00000001855	MEF_noB12	3.01948	MEF1
ENSMUSG00000001870	MEF_noB12	6.13349	MEF1
ENSMUSG00000001891	MEF_noB12	2.92573	MEF1
ENSMUSG00000001911	MEF_noB12	3.04094	MEF1
ENSMUSG00000001918	MEF_noB12	2.9397	MEF1
ENSMUSG00000001924	MEF_noB12	2.47476	MEF1
ENSMUSG00000001962	MEF_noB12	1.97184	MEF1
ENSMUSG00000002010	MEF_noB12	1.91591	MEF1
ENSMUSG00000002015	MEF_noB12	2.033	MEF1
ENSMUSG00000002020	MEF_noB12	3.54321	MEF1
ENSMUSG00000002031	MEF_noB12	5.18531	MEF1
ENSMUSG00000002052	MEF_noB12	4.60344	MEF1
ENSMUSG00000002059	MEF_noB12	4.11455	MEF1
ENSMUSG00000002068	MEF_noB12	4.35169	MEF1
ENSMUSG00000002102	MEF_noB12	3.15864	MEF1
ENSMUSG00000002105	MEF_noB12	10.4113	MEF1
ENSMUSG00000002129	MEF_noB12	2.63928	MEF1
ENSMUSG00000002147	MEF_noB12	3.10323	MEF1
ENSMUSG00000002227	MEF_noB12	16.6465	MEF1
ENSMUSG00000002233	MEF_noB12	5.50205	MEF1
ENSMUSG00000002249	MEF_noB12	0.870506	MEF1
ENSMUSG00000002265	MEF_noB12	1.80489	MEF1
ENSMUSG00000002289	MEF_noB12	3.16192	MEF1
ENSMUSG00000002319	MEF_noB12	2.88816	MEF1
ENSMUSG00000002332	MEF_noB12	2.35931	MEF1
ENSMUSG00000002365	MEF_noB12	2.22859	MEF1
ENSMUSG00000002395	MEF_noB12	173.432	MEF1
ENSMUSG00000002455	MEF_noB12	3.12478	MEF1
ENSMUSG00000002496	MEF_noB12	2.08384	MEF1
ENSMUSG00000002524	MEF_noB12	1.84129	MEF1
ENSMUSG00000002546	MEF_noB12	2.3152	MEF1
ENSMUSG00000002602	MEF_noB12	2.45016	MEF1
ENSMUSG00000002658	MEF_noB12	2.1262	MEF1
ENSMUSG00000002718	MEF_noB12	1.78626	MEF1
ENSMUSG00000002741	MEF_noB12	4.80507	MEF1
ENSMUSG00000002748	MEF_noB12	4.21687	MEF1
ENSMUSG00000002778	MEF_noB12	2.05303	MEF1
ENSMUSG00000002812	MEF_noB12	3.54234	MEF1
ENSMUSG00000002833	MEF_noB12	31.9139	MEF1
ENSMUSG00000002897	MEF_noB12	3.96323	MEF1
ENSMUSG00000002900	MEF_noB12	2.51585	MEF1
ENSMUSG00000002944	MEF_noB12	28.0148	MEF1
ENSMUSG00000002949	MEF_noB12	1.05476	MEF1
ENSMUSG00000002957	MEF_noB12	4.12141	MEF1
ENSMUSG00000002968	MEF_noB12	1.77188	MEF1
ENSMUSG00000002981	MEF_noB12	1.35024	MEF1
ENSMUSG00000002996	MEF_noB12	10.3186	MEF1
ENSMUSG00000003033	MEF_noB12	3.42281	MEF1
ENSMUSG00000003037	MEF_noB12	5.2553	MEF1
ENSMUSG00000003068	MEF_noB12	3.03384	MEF1
ENSMUSG00000003072	MEF_noB12	4267.88	MEF1
ENSMUSG00000003099	MEF_noB12	2.90335	MEF1
ENSMUSG00000003131	MEF_noB12	4.3874	MEF1
ENSMUSG00000003199	MEF_noB12	3.22368	MEF1
ENSMUSG00000003226	MEF_noB12	2.8403	MEF1
ENSMUSG00000003233	MEF_noB12	2.64702	MEF1
ENSMUSG00000003234	MEF_noB12	5.14791	MEF1
ENSMUSG00000003235	MEF_noB12	4.33547	MEF1
ENSMUSG00000003269	MEF_noB12	2.42357	MEF1
ENSMUSG00000003316	MEF_noB12	2.52665	MEF1
ENSMUSG00000003345	MEF_noB12	24.8054	MEF1
ENSMUSG00000003352	MEF_noB12	8.76158	MEF1
ENSMUSG00000003363	MEF_noB12	14.6277	MEF1
ENSMUSG00000003402	MEF_noB12	8.87286	MEF1
ENSMUSG00000003420	MEF_noB12	3.22679	MEF1
ENSMUSG00000003423	MEF_noB12	4.0994	MEF1
ENSMUSG00000003429	MEF_noB12	2.44865	MEF1
ENSMUSG00000003435	MEF_noB12	5.53652	MEF1
ENSMUSG00000003437	MEF_noB12	3.19047	MEF1
ENSMUSG00000003438	MEF_noB12	4.29994	MEF1
ENSMUSG00000003458	MEF_noB12	3.97472	MEF1
ENSMUSG00000003500	MEF_noB12	38.0912	MEF1
ENSMUSG00000003528	MEF_noB12	3.32997	MEF1
ENSMUSG00000003534	MEF_noB12	45.5911	MEF1
ENSMUSG00000003573	MEF_noB12	11.473	MEF1
ENSMUSG00000003623	MEF_noB12	6.20017	MEF1
ENSMUSG00000003660	MEF_noB12	1.87804	MEF1
ENSMUSG00000003746	MEF_noB12	2.344	MEF1
ENSMUSG00000003778	MEF_noB12	1.98055	MEF1
ENSMUSG00000003779	MEF_noB12	5.97652	MEF1
ENSMUSG00000003810	MEF_noB12	4.65581	MEF1
ENSMUSG00000003813	MEF_noB12	2.12659	MEF1
ENSMUSG00000003814	MEF_noB12	3.9156	MEF1
ENSMUSG00000003873	MEF_noB12	8.21045	MEF1
ENSMUSG00000003970	MEF_noB12	3.60023	MEF1
ENSMUSG00000003992	MEF_noB12	4.44989	MEF1
ENSMUSG00000004032	MEF_noB12	2.48371	MEF1
ENSMUSG00000004040	MEF_noB12	2.25606	MEF1
ENSMUSG00000004056	MEF_noB12	6.98129	MEF1
ENSMUSG00000004096	MEF_noB12	3.49162	MEF1
ENSMUSG00000004098	MEF_noB12	4.45272	MEF1
ENSMUSG00000004099	MEF_noB12	394.523	MEF1
ENSMUSG00000004207	MEF_noB12	2.89739	MEF1
ENSMUSG00000004264	MEF_noB12	1.35634	MEF1
ENSMUSG00000004270	MEF_noB12	2.91662	MEF1
ENSMUSG00000004356	MEF_noB12	3.09489	MEF1
ENSMUSG00000004364	MEF_noB12	4.02836	MEF1
ENSMUSG00000004383	MEF_noB12	3.29903	MEF1
ENSMUSG00000004393	MEF_noB12	2.2417	MEF1
ENSMUSG00000004455	MEF_noB12	2.00531	MEF1
ENSMUSG00000004460	MEF_noB12	2.86727	MEF1
ENSMUSG00000004562	MEF_noB12	2.72945	MEF1
ENSMUSG00000004591	MEF_noB12	3.49039	MEF1
ENSMUSG00000004610	MEF_noB12	2.38697	MEF1
ENSMUSG00000004665	MEF_noB12	2.49977	MEF1
ENSMUSG00000004677	MEF_noB12	2.33816	MEF1
ENSMUSG00000004730	MEF_noB12	1.80489	MEF1
ENSMUSG00000004771	MEF_noB12	3.3663	MEF1
ENSMUSG00000004798	MEF_noB12	3.70591	MEF1
ENSMUSG00000004843	MEF_noB12	2.70917	MEF1
ENSMUSG00000004846	MEF_noB12	8.81014	MEF1
ENSMUSG00000004849	MEF_noB12	2.74088	MEF1
ENSMUSG00000004897	MEF_noB12	6.6149	MEF1
ENSMUSG00000004931	MEF_noB12	108.997	MEF1
ENSMUSG00000004936	MEF_noB12	3.77951	MEF1
ENSMUSG00000004937	MEF_noB12	1.44317	MEF1
ENSMUSG00000005034	MEF_noB12	3.63047	MEF1
ENSMUSG00000005069	MEF_noB12	1.78728	MEF1
ENSMUSG00000005087	MEF_noB12	1.13902	MEF1
ENSMUSG00000005102	MEF_noB12	0.212299	MEF1
ENSMUSG00000005125	MEF_noB12	3.8186	MEF1
ENSMUSG00000005142	MEF_noB12	1.99553	MEF1
ENSMUSG00000005161	MEF_noB12	2.97353	MEF1
ENSMUSG00000005198	MEF_noB12	3.21578	MEF1
ENSMUSG00000005204	MEF_noB12	1.90689	MEF1
ENSMUSG00000005299	MEF_noB12	3.62937	MEF1
ENSMUSG00000005312	MEF_noB12	2.40899	MEF1
ENSMUSG00000005371	MEF_noB12	3.39989	MEF1
ENSMUSG00000005397	MEF_noB12	2.44734	MEF1
ENSMUSG00000005410	MEF_noB12	1.84256	MEF1
ENSMUSG00000005413	MEF_noB12	1.94015	MEF1
ENSMUSG00000005417	MEF_noB12	5.71974	MEF1
ENSMUSG00000005442	MEF_noB12	46.2288	MEF1
ENSMUSG00000005469	MEF_noB12	4.93931	MEF1
ENSMUSG00000005481	MEF_noB12	1.5912	MEF1
ENSMUSG00000005501	MEF_noB12	4.32104	MEF1
ENSMUSG00000005510	MEF_noB12	4.49715	MEF1
ENSMUSG00000005514	MEF_noB12	7.47972	MEF1
ENSMUSG00000005566	MEF_noB12	7.12583	MEF1
ENSMUSG00000005575	MEF_noB12	7.43109	MEF1
ENSMUSG00000005609	MEF_noB12	3.0481	MEF1
ENSMUSG00000005610	MEF_noB12	3.65477	MEF1
ENSMUSG00000005625	MEF_noB12	0.681214	MEF1
ENSMUSG00000005656	MEF_noB12	3.37412	MEF1
ENSMUSG00000005732	MEF_noB12	2.85609	MEF1
ENSMUSG00000005779	MEF_noB12	1.87078	MEF1
ENSMUSG00000005823	MEF_noB12	3.00464	MEF1
ENSMUSG00000005846	MEF_noB12	2.56538	MEF1
ENSMUSG00000005873	MEF_noB12	1.48335	MEF1
ENSMUSG00000005881	MEF_noB12	4.09229	MEF1
ENSMUSG00000005958	MEF_noB12	493.081	MEF1
ENSMUSG00000005973	MEF_noB12	4.05353	MEF1
ENSMUSG00000005981	MEF_noB12	2.25587	MEF1
ENSMUSG00000006005	MEF_noB12	4.84692	MEF1
ENSMUSG00000006010	MEF_noB12	7.93748	MEF1
ENSMUSG00000006024	MEF_noB12	5.85398	MEF1
ENSMUSG00000006050	MEF_noB12	18.5286	MEF1
ENSMUSG00000006057	MEF_noB12	1.54368	MEF1
ENSMUSG00000006095	MEF_noB12	8.942	MEF1
ENSMUSG00000006169	MEF_noB12	16.2498	MEF1
ENSMUSG00000006205	MEF_noB12	4.69993	MEF1
ENSMUSG00000006273	MEF_noB12	2.68217	MEF1
ENSMUSG00000006276	MEF_noB12	1.38062	MEF1
ENSMUSG00000006281	MEF_noB12	3.23136	MEF1
ENSMUSG00000006289	MEF_noB12	3.52092	MEF1
ENSMUSG00000006301	MEF_noB12	94.6433	MEF1
ENSMUSG00000006304	MEF_noB12	3.72233	MEF1
ENSMUSG00000006307	MEF_noB12	4.11881	MEF1
ENSMUSG00000006315	MEF_noB12	2.19908	MEF1
ENSMUSG00000006333	MEF_noB12	0.928304	MEF1
ENSMUSG00000006369	MEF_noB12	4.54202	MEF1
ENSMUSG00000006386	MEF_noB12	2.18947	MEF1
ENSMUSG00000006390	MEF_noB12	2.12152	MEF1
ENSMUSG00000006442	MEF_noB12	2.37505	MEF1
ENSMUSG00000006476	MEF_noB12	5.09264	MEF1
ENSMUSG00000006498	MEF_noB12	1.88744	MEF1
ENSMUSG00000006517	MEF_noB12	1.61388	MEF1
ENSMUSG00000006519	MEF_noB12	2.43601	MEF1
ENSMUSG00000006589	MEF_noB12	1.5623	MEF1
ENSMUSG00000006599	MEF_noB12	2.60944	MEF1
ENSMUSG00000006673	MEF_noB12	1.82242	MEF1
ENSMUSG00000006676	MEF_noB12	6.10274	MEF1
ENSMUSG00000006699	MEF_noB12	2.95514	MEF1
ENSMUSG00000006728	MEF_noB12	3.21052	MEF1
ENSMUSG00000006736	MEF_noB12	2.64364	MEF1
ENSMUSG00000006740	MEF_noB12	3.64726	MEF1
ENSMUSG00000006800	MEF_noB12	6.5504	MEF1
ENSMUSG00000006931	MEF_noB12	3.49126	MEF1
ENSMUSG00000006932	MEF_noB12	3.55849	MEF1
ENSMUSG00000006998	MEF_noB12	1.39991	MEF1
ENSMUSG00000007029	MEF_noB12	7.57914	MEF1
ENSMUSG00000007036	MEF_noB12	2.22145	MEF1
ENSMUSG00000007039	MEF_noB12	3.66804	MEF1
ENSMUSG00000007041	MEF_noB12	5.9629	MEF1
ENSMUSG00000007411	MEF_noB12	48.0227	MEF1
ENSMUSG00000007458	MEF_noB12	1.9683	MEF1
ENSMUSG00000007564	MEF_noB12	4.64804	MEF1
ENSMUSG00000007670	MEF_noB12	5.172	MEF1
ENSMUSG00000007739	MEF_noB12	2.70524	MEF1
ENSMUSG00000007817	MEF_noB12	4.03734	MEF1
ENSMUSG00000007850	MEF_noB12	3.56175	MEF1
ENSMUSG00000007891	MEF_noB12	5.60476	MEF1
ENSMUSG00000008140	MEF_noB12	4.56157	MEF1
ENSMUSG00000008305	MEF_noB12	2.35063	MEF1
ENSMUSG00000008333	MEF_noB12	2.67529	MEF1
ENSMUSG00000008373	MEF_noB12	2.0857	MEF1
ENSMUSG00000008450	MEF_noB12	5.23849	MEF1
ENSMUSG00000008683	MEF_noB12	1.52412	MEF1
ENSMUSG00000008690	MEF_noB12	4.35859	MEF1
ENSMUSG00000008763	MEF_noB12	2.32675	MEF1
ENSMUSG00000008855	MEF_noB12	4.63396	MEF1
ENSMUSG00000009035	MEF_noB12	11.2607	MEF1
ENSMUSG00000009073	MEF_noB12	3.60582	MEF1
ENSMUSG00000009079	MEF_noB12	5.13615	MEF1
ENSMUSG00000009090	MEF_noB12	3.06056	MEF1
ENSMUSG00000009291	MEF_noB12	3.7082	MEF1
ENSMUSG00000009293	MEF_noB12	2.92983	MEF1
ENSMUSG00000009470	MEF_noB12	3.79545	MEF1
ENSMUSG00000009549	MEF_noB12	4.51172	MEF1
ENSMUSG00000009630	MEF_noB12	6.99152	MEF1
ENSMUSG00000009687	MEF_noB12	1.25597	MEF1
ENSMUSG00000009741	MEF_noB12	2.35327	MEF1
ENSMUSG00000009863	MEF_noB12	1.41531	MEF1
ENSMUSG00000009907	MEF_noB12	3.07816	MEF1
ENSMUSG00000009927	MEF_noB12	7.64826	MEF1
ENSMUSG00000010095	MEF_noB12	36.982	MEF1
ENSMUSG00000010097	MEF_noB12	2.62016	MEF1
ENSMUSG00000010277	MEF_noB12	3.4989	MEF1
ENSMUSG00000010358	MEF_noB12	3.2053	MEF1
ENSMUSG00000010453	MEF_noB12	4.31599	MEF1
ENSMUSG00000010517	MEF_noB12	5.28233	MEF1
ENSMUSG00000010608	MEF_noB12	0.720123	MEF1
ENSMUSG00000010663	MEF_noB12	3.58633	MEF1
ENSMUSG00000010755	MEF_noB12	2.80192	MEF1
ENSMUSG00000010830	MEF_noB12	1.59065	MEF1
ENSMUSG00000011179	MEF_noB12	6.0381	MEF1
ENSMUSG00000011256	MEF_noB12	2.31756	MEF1
ENSMUSG00000011257	MEF_noB12	3.44861	MEF1
ENSMUSG00000011877	MEF_noB12	2.87724	MEF1
ENSMUSG00000011958	MEF_noB12	2.82779	MEF1
ENSMUSG00000012017	MEF_noB12	2.87081	MEF1
ENSMUSG00000012535	MEF_noB12	2.7126	MEF1
ENSMUSG00000012848	MEF_noB12	0.357805	MEF1
ENSMUSG00000013033	MEF_noB12	6.28776	MEF1
ENSMUSG00000013160	MEF_noB12	2.67302	MEF1
ENSMUSG00000013236	MEF_noB12	7.29811	MEF1
ENSMUSG00000013465	MEF_noB12	4.72761	MEF1
ENSMUSG00000013593	MEF_noB12	2.38212	MEF1
ENSMUSG00000013622	MEF_noB12	6.38033	MEF1
ENSMUSG00000013629	MEF_noB12	3.19515	MEF1
ENSMUSG00000013662	MEF_noB12	2.46628	MEF1
ENSMUSG00000013663	MEF_noB12	3.64545	MEF1
ENSMUSG00000013701	MEF_noB12	2.91502	MEF1
ENSMUSG00000013787	MEF_noB12	4.51114	MEF1
ENSMUSG00000013858	MEF_noB12	0.330972	MEF1
ENSMUSG00000013921	MEF_noB12	1.14288	MEF1
ENSMUSG00000014077	MEF_noB12	3.18036	MEF1
ENSMUSG00000014195	MEF_noB12	12.315	MEF1
ENSMUSG00000014226	MEF_noB12	4.19459	MEF1
ENSMUSG00000014329	MEF_noB12	3.03544	MEF1
ENSMUSG00000014349	MEF_noB12	4.18105	MEF1
ENSMUSG00000014355	MEF_noB12	3.25321	MEF1
ENSMUSG00000014402	MEF_noB12	3.46581	MEF1
ENSMUSG00000014444	MEF_noB12	3.66867	MEF1
ENSMUSG00000014496	MEF_noB12	19.8926	MEF1
ENSMUSG00000014498	MEF_noB12	2.32351	MEF1
ENSMUSG00000014599	MEF_noB12	3.74812	MEF1
ENSMUSG00000014601	MEF_noB12	1.31835	MEF1
ENSMUSG00000014602	MEF_noB12	1.33033	MEF1
ENSMUSG00000014606	MEF_noB12	3.99762	MEF1
ENSMUSG00000014668	MEF_noB12	1.54649	MEF1
ENSMUSG00000014769	MEF_noB12	2.91004	MEF1
ENSMUSG00000014859	MEF_noB12	3.87999	MEF1
ENSMUSG00000014867	MEF_noB12	10.4935	MEF1
ENSMUSG00000014956	MEF_noB12	8.33981	MEF1
ENSMUSG00000014959	MEF_noB12	2.76368	MEF1
ENSMUSG00000015002	MEF_noB12	3.0171	MEF1
ENSMUSG00000015023	MEF_noB12	2.14728	MEF1
ENSMUSG00000015094	MEF_noB12	98.5085	MEF1
ENSMUSG00000015133	MEF_noB12	2.70972	MEF1
ENSMUSG00000015143	MEF_noB12	2.28247	MEF1
ENSMUSG00000015165	MEF_noB12	105.131	MEF1
ENSMUSG00000015176	MEF_noB12	4.20279	MEF1
ENSMUSG00000015243	MEF_noB12	2.45255	MEF1
ENSMUSG00000015291	MEF_noB12	3.44737	MEF1
ENSMUSG00000015305	MEF_noB12	7.41812	MEF1
ENSMUSG00000015461	MEF_noB12	2.06704	MEF1
ENSMUSG00000015522	MEF_noB12	3.00376	MEF1
ENSMUSG00000015568	MEF_noB12	3.15446	MEF1
ENSMUSG00000015668	MEF_noB12	37.4107	MEF1
ENSMUSG00000015671	MEF_noB12	1.80622	MEF1
ENSMUSG00000015714	MEF_noB12	4.48553	MEF1
ENSMUSG00000015733	MEF_noB12	3.2124	MEF1
ENSMUSG00000015750	MEF_noB12	3.18165	MEF1
ENSMUSG00000015759	MEF_noB12	3.26614	MEF1
ENSMUSG00000015766	MEF_noB12	6.40803	MEF1
ENSMUSG00000015806	MEF_noB12	2.93533	MEF1
ENSMUSG00000015837	MEF_noB12	2.76949	MEF1
ENSMUSG00000015850	MEF_noB12	2.10617	MEF1
ENSMUSG00000015869	MEF_noB12	2.601	MEF1
ENSMUSG00000015961	MEF_noB12	2.75377	MEF1
ENSMUSG00000015994	MEF_noB12	2.56473	MEF1
ENSMUSG00000016018	MEF_noB12	2.04838	MEF1
ENSMUSG00000016024	MEF_noB12	3.57503	MEF1
ENSMUSG00000016256	MEF_noB12	2.67113	MEF1
ENSMUSG00000016382	MEF_noB12	98.4395	MEF1
ENSMUSG00000016487	MEF_noB12	14.7482	MEF1
ENSMUSG00000016528	MEF_noB12	4.24313	MEF1
ENSMUSG00000016534	MEF_noB12	1.97536	MEF1
ENSMUSG00000016541	MEF_noB12	3.61485	MEF1
ENSMUSG00000016664	MEF_noB12	2.19679	MEF1
ENSMUSG00000016918	MEF_noB12	6.41933	MEF1
ENSMUSG00000016921	MEF_noB12	2.80385	MEF1
ENSMUSG00000016933	MEF_noB12	2.96524	MEF1
ENSMUSG00000017057	MEF_noB12	3.09849	MEF1
ENSMUSG00000017119	MEF_noB12	387.989	MEF1
ENSMUSG00000017210	MEF_noB12	0.726316	MEF1
ENSMUSG00000017264	MEF_noB12	2.21757	MEF1
ENSMUSG00000017286	MEF_noB12	2.35925	MEF1
ENSMUSG00000017288	MEF_noB12	2.99369	MEF1
ENSMUSG00000017299	MEF_noB12	4.71534	MEF1
ENSMUSG00000017404	MEF_noB12	5.90076	MEF1
ENSMUSG00000017421	MEF_noB12	0.322041	MEF1
ENSMUSG00000017466	MEF_noB12	6.58246	MEF1
ENSMUSG00000017485	MEF_noB12	3.10978	MEF1
ENSMUSG00000017615	MEF_noB12	4.83678	MEF1
ENSMUSG00000017631	MEF_noB12	24.0839	MEF1
ENSMUSG00000017686	MEF_noB12	2.65613	MEF1
ENSMUSG00000017707	MEF_noB12	2.42839	MEF1
ENSMUSG00000017721	MEF_noB12	2.19333	MEF1
ENSMUSG00000017754	MEF_noB12	8.13809	MEF1
ENSMUSG00000017760	MEF_noB12	22.6556	MEF1
ENSMUSG00000017765	MEF_noB12	2.1945	MEF1
ENSMUSG00000017774	MEF_noB12	12.9021	MEF1
ENSMUSG00000017781	MEF_noB12	3.65351	MEF1
ENSMUSG00000017843	MEF_noB12	4.23553	MEF1
ENSMUSG00000017999	MEF_noB12	5.68941	MEF1
ENSMUSG00000018042	MEF_noB12	1929.41	MEF1
ENSMUSG00000018171	MEF_noB12	2.64526	MEF1
ENSMUSG00000018217	MEF_noB12	37.3426	MEF1
ENSMUSG00000018287	MEF_noB12	4.57461	MEF1
ENSMUSG00000018326	MEF_noB12	5.49453	MEF1
ENSMUSG00000018339	MEF_noB12	4.93194	MEF1
ENSMUSG00000018340	MEF_noB12	3.34755	MEF1
ENSMUSG00000018362	MEF_noB12	2.53876	MEF1
ENSMUSG00000018398	MEF_noB12	4.33471	MEF1
ENSMUSG00000018417	MEF_noB12	3.65219	MEF1
ENSMUSG00000018474	MEF_noB12	3.5451	MEF1
ENSMUSG00000018501	MEF_noB12	8.74514	MEF1
ENSMUSG00000018537	MEF_noB12	40.0594	MEF1
ENSMUSG00000018559	MEF_noB12	3.66414	MEF1
ENSMUSG00000018565	MEF_noB12	9.83655	MEF1
ENSMUSG00000018574	MEF_noB12	2.49742	MEF1
ENSMUSG00000018583	MEF_noB12	3.58355	MEF1
ENSMUSG00000018593	MEF_noB12	6.03036	MEF1
ENSMUSG00000018669	MEF_noB12	2.15501	MEF1
ENSMUSG00000018677	MEF_noB12	3.26293	MEF1
ENSMUSG00000018707	MEF_noB12	5.80769	MEF1
ENSMUSG00000018736	MEF_noB12	3.0568	MEF1
ENSMUSG00000018752	MEF_noB12	3.1367	MEF1
ENSMUSG00000018765	MEF_noB12	4.0211	MEF1
ENSMUSG00000018774	MEF_noB12	2.14782	MEF1
ENSMUSG00000018848	MEF_noB12	1.83413	MEF1
ENSMUSG00000018899	MEF_noB12	3.56732	MEF1
ENSMUSG00000018906	MEF_noB12	2.97819	MEF1
ENSMUSG00000018932	MEF_noB12	3.69559	MEF1
ENSMUSG00000019054	MEF_noB12	28.7195	MEF1
ENSMUSG00000019055	MEF_noB12	2.13706	MEF1
ENSMUSG00000019087	MEF_noB12	3.34791	MEF1
ENSMUSG00000019139	MEF_noB12	0.997951	MEF1
ENSMUSG00000019173	MEF_noB12	1.92049	MEF1
ENSMUSG00000019188	MEF_noB12	4.04552	MEF1
ENSMUSG00000019254	MEF_noB12	5.57904	MEF1
ENSMUSG00000019302	MEF_noB12	4.12157	MEF1
ENSMUSG00000019370	MEF_noB12	4.09304	MEF1
ENSMUSG00000019373	MEF_noB12	2.94514	MEF1
ENSMUSG00000019428	MEF_noB12	18.6912	MEF1
ENSMUSG00000019432	MEF_noB12	7.46969	MEF1
ENSMUSG00000019433	MEF_noB12	2.16349	MEF1
ENSMUSG00000019461	MEF_noB12	2.92899	MEF1
ENSMUSG00000019467	MEF_noB12	5.08688	MEF1
ENSMUSG00000019471	MEF_noB12	2.61767	MEF1
ENSMUSG00000019487	MEF_noB12	2.40097	MEF1
ENSMUSG00000019494	MEF_noB12	2.23889	MEF1
ENSMUSG00000019539	MEF_noB12	3.84977	MEF1
ENSMUSG00000019558	MEF_noB12	3.01697	MEF1
ENSMUSG00000019579	MEF_noB12	3.2465	MEF1
ENSMUSG00000019715	MEF_noB12	2.56574	MEF1
ENSMUSG00000019777	MEF_noB12	2.43454	MEF1
ENSMUSG00000019782	MEF_noB12	3.84087	MEF1
ENSMUSG00000019795	MEF_noB12	6.41818	MEF1
ENSMUSG00000019802	MEF_noB12	5.21556	MEF1
ENSMUSG00000019810	MEF_noB12	3.33611	MEF1
ENSMUSG00000019814	MEF_noB12	3.77042	MEF1
ENSMUSG00000019817	MEF_noB12	2.83442	MEF1
ENSMUSG00000019818	MEF_noB12	4.36506	MEF1
ENSMUSG00000019820	MEF_noB12	1.36458	MEF1
ENSMUSG00000019843	MEF_noB12	3.29128	MEF1
ENSMUSG00000019846	MEF_noB12	3.19854	MEF1
ENSMUSG00000019849	MEF_noB12	2.69619	MEF1
ENSMUSG00000019872	MEF_noB12	5.73905	MEF1
ENSMUSG00000019877	MEF_noB12	2.20029	MEF1
ENSMUSG00000019899	MEF_noB12	1.60826	MEF1
ENSMUSG00000019916	MEF_noB12	4.20395	MEF1
ENSMUSG00000019920	MEF_noB12	4.65521	MEF1
ENSMUSG00000019923	MEF_noB12	1.16067	MEF1
ENSMUSG00000019929	MEF_noB12	0.903	MEF1
ENSMUSG00000019942	MEF_noB12	2.89591	MEF1
ENSMUSG00000019943	MEF_noB12	8.34612	MEF1
ENSMUSG00000019969	MEF_noB12	142.262	MEF1
ENSMUSG00000019977	MEF_noB12	2.54406	MEF1
ENSMUSG00000019978	MEF_noB12	5.56503	MEF1
ENSMUSG00000019979	MEF_noB12	3.19131	MEF1
ENSMUSG00000019998	MEF_noB12	2.52894	MEF1
ENSMUSG00000020044	MEF_noB12	3.65876	MEF1
ENSMUSG00000020048	MEF_noB12	1.36095	MEF1
ENSMUSG00000020064	MEF_noB12	1.93303	MEF1
ENSMUSG00000020074	MEF_noB12	0.953931	MEF1
ENSMUSG00000020075	MEF_noB12	1.79124	MEF1
ENSMUSG00000020078	MEF_noB12	1018.11	MEF1
ENSMUSG00000020088	MEF_noB12	3.20405	MEF1
ENSMUSG00000020097	MEF_noB12	3.56328	MEF1
ENSMUSG00000020105	MEF_noB12	2.30776	MEF1
ENSMUSG00000020114	MEF_noB12	2.49501	MEF1
ENSMUSG00000020115	MEF_noB12	3.00636	MEF1
ENSMUSG00000020122	MEF_noB12	2.51515	MEF1
ENSMUSG00000020124	MEF_noB12	2.56041	MEF1
ENSMUSG00000020130	MEF_noB12	2.55869	MEF1
ENSMUSG00000020132	MEF_noB12	7.10304	MEF1
ENSMUSG00000020140	MEF_noB12	2.96873	MEF1
ENSMUSG00000020149	MEF_noB12	3.06005	MEF1
ENSMUSG00000020152	MEF_noB12	1.78786	MEF1
ENSMUSG00000020153	MEF_noB12	517.205	MEF1
ENSMUSG00000020166	MEF_noB12	1.21329	MEF1
ENSMUSG00000020167	MEF_noB12	2.6703	MEF1
ENSMUSG00000020176	MEF_noB12	2.38806	MEF1
ENSMUSG00000020184	MEF_noB12	5.43905	MEF1
ENSMUSG00000020186	MEF_noB12	17.5757	MEF1
ENSMUSG00000020189	MEF_noB12	4.21214	MEF1
ENSMUSG00000020190	MEF_noB12	7.23116	MEF1
ENSMUSG00000020198	MEF_noB12	4.11662	MEF1
ENSMUSG00000020211	MEF_noB12	11.2409	MEF1
ENSMUSG00000020220	MEF_noB12	3.77297	MEF1
ENSMUSG00000020225	MEF_noB12	3.31194	MEF1
ENSMUSG00000020231	MEF_noB12	2.76476	MEF1
ENSMUSG00000020232	MEF_noB12	6.02668	MEF1
ENSMUSG00000020235	MEF_noB12	2.49785	MEF1
ENSMUSG00000020238	MEF_noB12	4.27323	MEF1
ENSMUSG00000020241	MEF_noB12	3.34401	MEF1
ENSMUSG00000020260	MEF_noB12	2.92206	MEF1
ENSMUSG00000020263	MEF_noB12	2.76626	MEF1
ENSMUSG00000020277	MEF_noB12	4.62326	MEF1
ENSMUSG00000020290	MEF_noB12	3.87022	MEF1
ENSMUSG00000020307	MEF_noB12	4.64839	MEF1
ENSMUSG00000020311	MEF_noB12	3.1919	MEF1
ENSMUSG00000020315	MEF_noB12	217.486	MEF1
ENSMUSG00000020321	MEF_noB12	9.05087	MEF1
ENSMUSG00000020326	MEF_noB12	4.4094	MEF1
ENSMUSG00000020349	MEF_noB12	4.45078	MEF1
ENSMUSG00000020358	MEF_noB12	1.74119	MEF1
ENSMUSG00000020361	MEF_noB12	3.82894	MEF1
ENSMUSG00000020362	MEF_noB12	3.80148	MEF1
ENSMUSG00000020363	MEF_noB12	1.57911	MEF1
ENSMUSG00000020368	MEF_noB12	6.43307	MEF1
ENSMUSG00000020375	MEF_noB12	5.24444	MEF1
ENSMUSG00000020390	MEF_noB12	3.38329	MEF1
ENSMUSG00000020400	MEF_noB12	14.0852	MEF1
ENSMUSG00000020402	MEF_noB12	10.0521	MEF1
ENSMUSG00000020409	MEF_noB12	1.69228	MEF1
ENSMUSG00000020422	MEF_noB12	6.72969	MEF1
ENSMUSG00000020427	MEF_noB12	3.79748	MEF1
ENSMUSG00000020430	MEF_noB12	2.04127	MEF1
ENSMUSG00000020432	MEF_noB12	4.4788	MEF1
ENSMUSG00000020439	MEF_noB12	2.49283	MEF1
ENSMUSG00000020440	MEF_noB12	4.52856	MEF1
ENSMUSG00000020444	MEF_noB12	5.84744	MEF1
ENSMUSG00000020454	MEF_noB12	67.2165	MEF1
ENSMUSG00000020456	MEF_noB12	1.2096	MEF1
ENSMUSG00000020458	MEF_noB12	3.09593	MEF1
ENSMUSG00000020460	MEF_noB12	2.24878	MEF1
ENSMUSG00000020464	MEF_noB12	3.85597	MEF1
ENSMUSG00000020467	MEF_noB12	2.4139	MEF1
ENSMUSG00000020473	MEF_noB12	3.23402	MEF1
ENSMUSG00000020476	MEF_noB12	2.19889	MEF1
ENSMUSG00000020484	MEF_noB12	4.53426	MEF1
ENSMUSG00000020516	MEF_noB12	2.90858	MEF1
ENSMUSG00000020520	MEF_noB12	2.909	MEF1
ENSMUSG00000020523	MEF_noB12	0.95328	MEF1
ENSMUSG00000020530	MEF_noB12	4.96422	MEF1
ENSMUSG00000020536	MEF_noB12	3.41854	MEF1
ENSMUSG00000020537	MEF_noB12	3.29724	MEF1
ENSMUSG00000020538	MEF_noB12	1.9893	MEF1
ENSMUSG00000020547	MEF_noB12	2.45856	MEF1
ENSMUSG00000020549	MEF_noB12	3.20536	MEF1
ENSMUSG00000020571	MEF_noB12	3.62225	MEF1
ENSMUSG00000020572	MEF_noB12	4.50747	MEF1
ENSMUSG00000020576	MEF_noB12	1.44393	MEF1
ENSMUSG00000020580	MEF_noB12	9.11019	MEF1
ENSMUSG00000020585	MEF_noB12	6.51607	MEF1
ENSMUSG00000020590	MEF_noB12	2.67622	MEF1
ENSMUSG00000020592	MEF_noB12	2.15188	MEF1
ENSMUSG00000020594	MEF_noB12	3.20726	MEF1
ENSMUSG00000020608	MEF_noB12	7.19294	MEF1
ENSMUSG00000020612	MEF_noB12	73.4971	MEF1
ENSMUSG00000020640	MEF_noB12	3.6353	MEF1
ENSMUSG00000020649	MEF_noB12	2.47941	MEF1
ENSMUSG00000020661	MEF_noB12	2.904	MEF1
ENSMUSG00000020664	MEF_noB12	2.0857	MEF1
ENSMUSG00000020671	MEF_noB12	4.02566	MEF1
ENSMUSG00000020674	MEF_noB12	3.14998	MEF1
ENSMUSG00000020680	MEF_noB12	4.47778	MEF1
ENSMUSG00000020681	MEF_noB12	3.83845	MEF1
ENSMUSG00000020687	MEF_noB12	1.35876	MEF1
ENSMUSG00000020695	MEF_noB12	2.84208	MEF1
ENSMUSG00000020700	MEF_noB12	5.29325	MEF1
ENSMUSG00000020705	MEF_noB12	2.8276	MEF1
ENSMUSG00000020706	MEF_noB12	15.1967	MEF1
ENSMUSG00000020708	MEF_noB12	1.70301	MEF1
ENSMUSG00000020719	MEF_noB12	2.26979	MEF1
ENSMUSG00000020720	MEF_noB12	1.72318	MEF1
ENSMUSG00000020737	MEF_noB12	5.71999	MEF1
ENSMUSG00000020739	MEF_noB12	4.55594	MEF1
ENSMUSG00000020741	MEF_noB12	1.82062	MEF1
ENSMUSG00000020745	MEF_noB12	1.68886	MEF1
ENSMUSG00000020747	MEF_noB12	3.00411	MEF1
ENSMUSG00000020755	MEF_noB12	9.84019	MEF1
ENSMUSG00000020766	MEF_noB12	2.16593	MEF1
ENSMUSG00000020776	MEF_noB12	3.09966	MEF1
ENSMUSG00000020777	MEF_noB12	4.69859	MEF1
ENSMUSG00000020780	MEF_noB12	4.0785	MEF1
ENSMUSG00000020790	MEF_noB12	0.961093	MEF1
ENSMUSG00000020792	MEF_noB12	1.42703	MEF1
ENSMUSG00000020817	MEF_noB12	2.36712	MEF1
ENSMUSG00000020818	MEF_noB12	4.11617	MEF1
ENSMUSG00000020821	MEF_noB12	3.79041	MEF1
ENSMUSG00000020823	MEF_noB12	2.13641	MEF1
ENSMUSG00000020827	MEF_noB12	3.49444	MEF1
ENSMUSG00000020828	MEF_noB12	2.44711	MEF1
ENSMUSG00000020841	MEF_noB12	4.32255	MEF1
ENSMUSG00000020844	MEF_noB12	3.86017	MEF1
ENSMUSG00000020849	MEF_noB12	2.61234	MEF1
ENSMUSG00000020850	MEF_noB12	3.40863	MEF1
ENSMUSG00000020857	MEF_noB12	16.104	MEF1
ENSMUSG00000020859	MEF_noB12	5.01323	MEF1
ENSMUSG00000020863	MEF_noB12	3.93215	MEF1
ENSMUSG00000020866	MEF_noB12	3.02998	MEF1
ENSMUSG00000020869	MEF_noB12	2.9703	MEF1
ENSMUSG00000020873	MEF_noB12	8.40622	MEF1
ENSMUSG00000020888	MEF_noB12	2.67332	MEF1
ENSMUSG00000020900	MEF_noB12	5.84231	MEF1
ENSMUSG00000020914	MEF_noB12	2.7978	MEF1
ENSMUSG00000020917	MEF_noB12	3.13521	MEF1
ENSMUSG00000020918	MEF_noB12	3.00122	MEF1
ENSMUSG00000020923	MEF_noB12	10.7488	MEF1
ENSMUSG00000020929	MEF_noB12	2.73484	MEF1
ENSMUSG00000020936	MEF_noB12	3.97685	MEF1
ENSMUSG00000020946	MEF_noB12	5.8439	MEF1
ENSMUSG00000020952	MEF_noB12	0.67792	MEF1
ENSMUSG00000020964	MEF_noB12	3.08904	MEF1
ENSMUSG00000020978	MEF_noB12	0.686478	MEF1
ENSMUSG00000020982	MEF_noB12	4.12065	MEF1
ENSMUSG00000020986	MEF_noB12	4.98563	MEF1
ENSMUSG00000021000	MEF_noB12	12.4169	MEF1
ENSMUSG00000021012	MEF_noB12	2.88158	MEF1
ENSMUSG00000021024	MEF_noB12	1.92156	MEF1
ENSMUSG00000021036	MEF_noB12	3.55695	MEF1
ENSMUSG00000021038	MEF_noB12	3.22274	MEF1
ENSMUSG00000021048	MEF_noB12	3.14124	MEF1
ENSMUSG00000021072	MEF_noB12	3.67771	MEF1
ENSMUSG00000021076	MEF_noB12	2.77424	MEF1
ENSMUSG00000021091	MEF_noB12	1.35143	MEF1
ENSMUSG00000021109	MEF_noB12	4.15879	MEF1
ENSMUSG00000021111	MEF_noB12	1.75414	MEF1
ENSMUSG00000021114	MEF_noB12	3.54139	MEF1
ENSMUSG00000021116	MEF_noB12	5.01602	MEF1
ENSMUSG00000021124	MEF_noB12	4.27923	MEF1
ENSMUSG00000021143	MEF_noB12	5.5294	MEF1
ENSMUSG00000021144	MEF_noB12	12.753	MEF1
ENSMUSG00000021149	MEF_noB12	4.94918	MEF1
ENSMUSG00000021171	MEF_noB12	5.44017	MEF1
ENSMUSG00000021178	MEF_noB12	1.90123	MEF1
ENSMUSG00000021186	MEF_noB12	4.78156	MEF1
ENSMUSG00000021190	MEF_noB12	4.34685	MEF1
ENSMUSG00000021192	MEF_noB12	20.6327	MEF1
ENSMUSG00000021193	MEF_noB12	2.82597	MEF1
ENSMUSG00000021243	MEF_noB12	2.57512	MEF1
ENSMUSG00000021253	MEF_noB12	3.35478	MEF1
ENSMUSG00000021262	MEF_noB12	15.5596	MEF1
ENSMUSG00000021268	MEF_noB12	3.47905	MEF1
ENSMUSG00000021270	MEF_noB12	3.78268	MEF1
ENSMUSG00000021279	MEF_noB12	5.14887	MEF1
ENSMUSG00000021281	MEF_noB12	0.534941	MEF1
ENSMUSG00000021282	MEF_noB12	6.97938	MEF1
ENSMUSG00000021288	MEF_noB12	2.95972	MEF1
ENSMUSG00000021361	MEF_noB12	3.04361	MEF1
ENSMUSG00000021374	MEF_noB12	3.53062	MEF1
ENSMUSG00000021375	MEF_noB12	5.00917	MEF1
ENSMUSG00000021377	MEF_noB12	1.87532	MEF1
ENSMUSG00000021388	MEF_noB12	3.50375	MEF1
ENSMUSG00000021390	MEF_noB12	3.16477	MEF1
ENSMUSG00000021427	MEF_noB12	3.19775	MEF1
ENSMUSG00000021428	MEF_noB12	5.54288	MEF1
ENSMUSG00000021477	MEF_noB12	5421.33	MEF1
ENSMUSG00000021484	MEF_noB12	3.31686	MEF1
ENSMUSG00000021486	MEF_noB12	23.4192	MEF1
ENSMUSG00000021493	MEF_noB12	2.04208	MEF1
ENSMUSG00000021494	MEF_noB12	4.41912	MEF1
ENSMUSG00000021500	MEF_noB12	1.95614	MEF1
ENSMUSG00000021518	MEF_noB12	6.76467	MEF1
ENSMUSG00000021549	MEF_noB12	3.30322	MEF1
ENSMUSG00000021555	MEF_noB12	5.8237	MEF1
ENSMUSG00000021559	MEF_noB12	2.81911	MEF1
ENSMUSG00000021576	MEF_noB12	8.01546	MEF1
ENSMUSG00000021577	MEF_noB12	2.6664	MEF1
ENSMUSG00000021583	MEF_noB12	17.111	MEF1
ENSMUSG00000021585	MEF_noB12	9.6153	MEF1
ENSMUSG00000021595	MEF_noB12	2.02275	MEF1
ENSMUSG00000021610	MEF_noB12	4.53033	MEF1
ENSMUSG00000021614	MEF_noB12	3.61426	MEF1
ENSMUSG00000021660	MEF_noB12	8.71491	MEF1
ENSMUSG00000021665	MEF_noB12	2.84435	MEF1
ENSMUSG00000021670	MEF_noB12	4.57993	MEF1
ENSMUSG00000021686	MEF_noB12	3.34239	MEF1
ENSMUSG00000021693	MEF_noB12	1.91284	MEF1
ENSMUSG00000021709	MEF_noB12	2.10931	MEF1
ENSMUSG00000021711	MEF_noB12	1.91706	MEF1
ENSMUSG00000021728	MEF_noB12	6.80175	MEF1
ENSMUSG00000021737	MEF_noB12	1.92129	MEF1
ENSMUSG00000021745	MEF_noB12	3.61574	MEF1
ENSMUSG00000021756	MEF_noB12	2.92122	MEF1
ENSMUSG00000021759	MEF_noB12	2.92302	MEF1
ENSMUSG00000021782	MEF_noB12	7.13099	MEF1
ENSMUSG00000021794	MEF_noB12	3.19626	MEF1
ENSMUSG00000021796	MEF_noB12	8.10657	MEF1
ENSMUSG00000021806	MEF_noB12	2.18607	MEF1
ENSMUSG00000021807	MEF_noB12	3.01103	MEF1
ENSMUSG00000021814	MEF_noB12	5.54446	MEF1
ENSMUSG00000021816	MEF_noB12	7.06141	MEF1
ENSMUSG00000021819	MEF_noB12	3.34257	MEF1
ENSMUSG00000021820	MEF_noB12	4.30171	MEF1
ENSMUSG00000021823	MEF_noB12	2.53611	MEF1
ENSMUSG00000021831	MEF_noB12	4.43779	MEF1
ENSMUSG00000021832	MEF_noB12	3.8619	MEF1
ENSMUSG00000021843	MEF_noB12	130.159	MEF1
ENSMUSG00000021866	MEF_noB12	2.7896	MEF1
ENSMUSG00000021870	MEF_noB12	2.59942	MEF1
ENSMUSG00000021871	MEF_noB12	0.97579	MEF1
ENSMUSG00000021877	MEF_noB12	3.48332	MEF1
ENSMUSG00000021893	MEF_noB12	2.41423	MEF1
ENSMUSG00000021901	MEF_noB12	2.27362	MEF1
ENSMUSG00000021910	MEF_noB12	4.12757	MEF1
ENSMUSG00000021916	MEF_noB12	5.46878	MEF1
ENSMUSG00000021929	MEF_noB12	2.72448	MEF1
ENSMUSG00000021939	MEF_noB12	2.35404	MEF1
ENSMUSG00000021945	MEF_noB12	0.753869	MEF1
ENSMUSG00000021948	MEF_noB12	2.97528	MEF1
ENSMUSG00000021950	MEF_noB12	2.61907	MEF1
ENSMUSG00000021957	MEF_noB12	2.91282	MEF1
ENSMUSG00000021969	MEF_noB12	2.36766	MEF1
ENSMUSG00000021973	MEF_noB12	2.39324	MEF1
ENSMUSG00000021987	MEF_noB12	2.1346	MEF1
ENSMUSG00000021996	MEF_noB12	4.98108	MEF1
ENSMUSG00000021998	MEF_noB12	292.155	MEF1
ENSMUSG00000022010	MEF_noB12	151.303	MEF1
ENSMUSG00000022024	MEF_noB12	3.33129	MEF1
ENSMUSG00000022031	MEF_noB12	1.74239	MEF1
ENSMUSG00000022032	MEF_noB12	3.04192	MEF1
ENSMUSG00000022037	MEF_noB12	5.06648	MEF1
ENSMUSG00000022043	MEF_noB12	5.00161	MEF1
ENSMUSG00000022051	MEF_noB12	1.39103	MEF1
ENSMUSG00000022052	MEF_noB12	2.57894	MEF1
ENSMUSG00000022066	MEF_noB12	3.3641	MEF1
ENSMUSG00000022091	MEF_noB12	13.6772	MEF1
ENSMUSG00000022098	MEF_noB12	0.401063	MEF1
ENSMUSG00000022100	MEF_noB12	2.21047	MEF1
ENSMUSG00000022106	MEF_noB12	4.67918	MEF1
ENSMUSG00000022108	MEF_noB12	2.75539	MEF1
ENSMUSG00000022110	MEF_noB12	4.62917	MEF1
ENSMUSG00000022131	MEF_noB12	2.00475	MEF1
ENSMUSG00000022136	MEF_noB12	3.25144	MEF1
ENSMUSG00000022141	MEF_noB12	2.08748	MEF1
ENSMUSG00000022150	MEF_noB12	6.09359	MEF1
ENSMUSG00000022175	MEF_noB12	2.149	MEF1
ENSMUSG00000022185	MEF_noB12	10.3443	MEF1
ENSMUSG00000022186	MEF_noB12	7.70727	MEF1
ENSMUSG00000022191	MEF_noB12	2.14535	MEF1
ENSMUSG00000022194	MEF_noB12	2.61102	MEF1
ENSMUSG00000022201	MEF_noB12	2.66414	MEF1
ENSMUSG00000022204	MEF_noB12	6.46551	MEF1
ENSMUSG00000022205	MEF_noB12	2.00873	MEF1
ENSMUSG00000022210	MEF_noB12	2.79818	MEF1
ENSMUSG00000022221	MEF_noB12	2.20301	MEF1
ENSMUSG00000022231	MEF_noB12	2.5081	MEF1
ENSMUSG00000022234	MEF_noB12	2.31593	MEF1
ENSMUSG00000022241	MEF_noB12	1.13477	MEF1
ENSMUSG00000022246	MEF_noB12	783.467	MEF1
ENSMUSG00000022247	MEF_noB12	2.81178	MEF1
ENSMUSG00000022255	MEF_noB12	2.81968	MEF1
ENSMUSG00000022257	MEF_noB12	3.53001	MEF1
ENSMUSG00000022261	MEF_noB12	3.2183	MEF1
ENSMUSG00000022263	MEF_noB12	32.827	MEF1
ENSMUSG00000022272	MEF_noB12	3.4873	MEF1
ENSMUSG00000022285	MEF_noB12	56.2202	MEF1
ENSMUSG00000022295	MEF_noB12	1.5936	MEF1
ENSMUSG00000022307	MEF_noB12	49.8265	MEF1
ENSMUSG00000022312	MEF_noB12	2.24042	MEF1
ENSMUSG00000022314	MEF_noB12	3.14324	MEF1
ENSMUSG00000022324	MEF_noB12	3.23787	MEF1
ENSMUSG00000022338	MEF_noB12	2.78532	MEF1
ENSMUSG00000022350	MEF_noB12	4.76268	MEF1
ENSMUSG00000022351	MEF_noB12	2.99697	MEF1
ENSMUSG00000022365	MEF_noB12	3.17259	MEF1
ENSMUSG00000022371	MEF_noB12	2.78257	MEF1
ENSMUSG00000022377	MEF_noB12	5.04446	MEF1
ENSMUSG00000022390	MEF_noB12	3.59332	MEF1
ENSMUSG00000022391	MEF_noB12	3.12487	MEF1
ENSMUSG00000022404	MEF_noB12	2.38971	MEF1
ENSMUSG00000022407	MEF_noB12	3.01003	MEF1
ENSMUSG00000022425	MEF_noB12	1.67259	MEF1
ENSMUSG00000022436	MEF_noB12	1.11418	MEF1
ENSMUSG00000022437	MEF_noB12	2.68139	MEF1
ENSMUSG00000022443	MEF_noB12	3.64027	MEF1
ENSMUSG00000022451	MEF_noB12	3.06037	MEF1
ENSMUSG00000022453	MEF_noB12	1.96295	MEF1
ENSMUSG00000022462	MEF_noB12	0.860422	MEF1
ENSMUSG00000022463	MEF_noB12	3.0422	MEF1
ENSMUSG00000022464	MEF_noB12	1.69533	MEF1
ENSMUSG00000022474	MEF_noB12	4.93941	MEF1
ENSMUSG00000022475	MEF_noB12	1.90298	MEF1
ENSMUSG00000022477	MEF_noB12	7.17562	MEF1
ENSMUSG00000022488	MEF_noB12	3.40553	MEF1
ENSMUSG00000022517	MEF_noB12	2.90282	MEF1
ENSMUSG00000022533	MEF_noB12	2.70292	MEF1
ENSMUSG00000022548	MEF_noB12	6.59434	MEF1
ENSMUSG00000022551	MEF_noB12	5.83954	MEF1
ENSMUSG00000022557	MEF_noB12	2.4168	MEF1
ENSMUSG00000022558	MEF_noB12	1.4974	MEF1
ENSMUSG00000022564	MEF_noB12	1.48862	MEF1
ENSMUSG00000022565	MEF_noB12	19.7227	MEF1
ENSMUSG00000022568	MEF_noB12	6.47238	MEF1
ENSMUSG00000022575	MEF_noB12	1.96025	MEF1
ENSMUSG00000022607	MEF_noB12	3.91162	MEF1
ENSMUSG00000022614	MEF_noB12	4.33918	MEF1
ENSMUSG00000022636	MEF_noB12	11.3273	MEF1
ENSMUSG00000022663	MEF_noB12	23.7348	MEF1
ENSMUSG00000022665	MEF_noB12	13.7337	MEF1
ENSMUSG00000022673	MEF_noB12	2.39266	MEF1
ENSMUSG00000022680	MEF_noB12	4.78122	MEF1
ENSMUSG00000022681	MEF_noB12	3.40078	MEF1
ENSMUSG00000022682	MEF_noB12	2.41537	MEF1
ENSMUSG00000022685	MEF_noB12	5.25738	MEF1
ENSMUSG00000022687	MEF_noB12	2.83997	MEF1
ENSMUSG00000022702	MEF_noB12	5.47732	MEF1
ENSMUSG00000022752	MEF_noB12	3.11217	MEF1
ENSMUSG00000022757	MEF_noB12	5.28857	MEF1
ENSMUSG00000022761	MEF_noB12	2.09967	MEF1
ENSMUSG00000022770	MEF_noB12	27.3458	MEF1
ENSMUSG00000022771	MEF_noB12	2.91998	MEF1
ENSMUSG00000022781	MEF_noB12	3.82144	MEF1
ENSMUSG00000022789	MEF_noB12	1.78086	MEF1
ENSMUSG00000022808	MEF_noB12	1.69053	MEF1
ENSMUSG00000022816	MEF_noB12	5.56738	MEF1
ENSMUSG00000022817	MEF_noB12	7.39762	MEF1
ENSMUSG00000022822	MEF_noB12	2.63915	MEF1
ENSMUSG00000022841	MEF_noB12	3.75026	MEF1
ENSMUSG00000022844	MEF_noB12	7.88144	MEF1
ENSMUSG00000022867	MEF_noB12	5.26339	MEF1
ENSMUSG00000022884	MEF_noB12	1.85262	MEF1
ENSMUSG00000022892	MEF_noB12	2.79015	MEF1
ENSMUSG00000022893	MEF_noB12	2.63237	MEF1
ENSMUSG00000022894	MEF_noB12	4.14602	MEF1
ENSMUSG00000022898	MEF_noB12	8.56394	MEF1
ENSMUSG00000022906	MEF_noB12	15.9905	MEF1
ENSMUSG00000022912	MEF_noB12	2.49953	MEF1
ENSMUSG00000022957	MEF_noB12	3.02359	MEF1
ENSMUSG00000022961	MEF_noB12	6.61463	MEF1
ENSMUSG00000022962	MEF_noB12	1.56622	MEF1
ENSMUSG00000022967	MEF_noB12	2.23928	MEF1
ENSMUSG00000022971	MEF_noB12	1.57383	MEF1
ENSMUSG00000022992	MEF_noB12	4.18658	MEF1
ENSMUSG00000022995	MEF_noB12	4.36657	MEF1
ENSMUSG00000023008	MEF_noB12	3.11759	MEF1
ENSMUSG00000023010	MEF_noB12	3.97573	MEF1
ENSMUSG00000023021	MEF_noB12	3.16377	MEF1
ENSMUSG00000023022	MEF_noB12	38.4242	MEF1
ENSMUSG00000023030	MEF_noB12	0.965269	MEF1
ENSMUSG00000023044	MEF_noB12	3.248	MEF1
ENSMUSG00000023079	MEF_noB12	4.88425	MEF1
ENSMUSG00000023088	MEF_noB12	3.5635	MEF1
ENSMUSG00000023089	MEF_noB12	25.1502	MEF1
ENSMUSG00000023104	MEF_noB12	3.07137	MEF1
ENSMUSG00000023110	MEF_noB12	4.0455	MEF1
ENSMUSG00000023118	MEF_noB12	2.3509	MEF1
ENSMUSG00000023150	MEF_noB12	3.32478	MEF1
ENSMUSG00000023175	MEF_noB12	3.00756	MEF1
ENSMUSG00000023186	MEF_noB12	1.88163	MEF1
ENSMUSG00000023191	MEF_noB12	4.77428	MEF1
ENSMUSG00000023224	MEF_noB12	5.1626	MEF1
ENSMUSG00000023249	MEF_noB12	8.86658	MEF1
ENSMUSG00000023272	MEF_noB12	2.59469	MEF1
ENSMUSG00000023286	MEF_noB12	3.21377	MEF1
ENSMUSG00000023307	MEF_noB12	2.82746	MEF1
ENSMUSG00000023348	MEF_noB12	3.20897	MEF1
ENSMUSG00000023353	MEF_noB12	2.88838	MEF1
ENSMUSG00000023367	MEF_noB12	0.848185	MEF1
ENSMUSG00000023411	MEF_noB12	1.08102	MEF1
ENSMUSG00000023456	MEF_noB12	3.48944	MEF1
ENSMUSG00000023460	MEF_noB12	6.50494	MEF1
ENSMUSG00000023495	MEF_noB12	2.60034	MEF1
ENSMUSG00000023830	MEF_noB12	3.44209	MEF1
ENSMUSG00000023832	MEF_noB12	2.25912	MEF1
ENSMUSG00000023861	MEF_noB12	190.534	MEF1
ENSMUSG00000023883	MEF_noB12	2.42576	MEF1
ENSMUSG00000023885	MEF_noB12	5.15478	MEF1
ENSMUSG00000023932	MEF_noB12	3.67494	MEF1
ENSMUSG00000023944	MEF_noB12	1.46187	MEF1
ENSMUSG00000023972	MEF_noB12	3.32367	MEF1
ENSMUSG00000023977	MEF_noB12	2.73784	MEF1
ENSMUSG00000023991	MEF_noB12	3.87838	MEF1
ENSMUSG00000024006	MEF_noB12	4.48279	MEF1
ENSMUSG00000024011	MEF_noB12	5.29878	MEF1
ENSMUSG00000024019	MEF_noB12	3.22697	MEF1
ENSMUSG00000024043	MEF_noB12	7.56959	MEF1
ENSMUSG00000024044	MEF_noB12	2.31829	MEF1
ENSMUSG00000024054	MEF_noB12	3.80815	MEF1
ENSMUSG00000024066	MEF_noB12	1.0391	MEF1
ENSMUSG00000024068	MEF_noB12	5.0714	MEF1
ENSMUSG00000024070	MEF_noB12	4.61884	MEF1
ENSMUSG00000024073	MEF_noB12	6.60208	MEF1
ENSMUSG00000024079	MEF_noB12	2.76155	MEF1
ENSMUSG00000024081	MEF_noB12	3.52043	MEF1
ENSMUSG00000024085	MEF_noB12	3.54483	MEF1
ENSMUSG00000024091	MEF_noB12	2.13627	MEF1
ENSMUSG00000024097	MEF_noB12	203.674	MEF1
ENSMUSG00000024099	MEF_noB12	2.7859	MEF1
ENSMUSG00000024101	MEF_noB12	6.69108	MEF1
ENSMUSG00000024104	MEF_noB12	2.012	MEF1
ENSMUSG00000024120	MEF_noB12	3.10076	MEF1
ENSMUSG00000024130	MEF_noB12	3.57894	MEF1
ENSMUSG00000024163	MEF_noB12	2.84221	MEF1
ENSMUSG00000024164	MEF_noB12	3.41415	MEF1
ENSMUSG00000024187	MEF_noB12	2.20527	MEF1
ENSMUSG00000024197	MEF_noB12	1.24407	MEF1
ENSMUSG00000024208	MEF_noB12	611.203	MEF1
ENSMUSG00000024212	MEF_noB12	3.01565	MEF1
ENSMUSG00000024213	MEF_noB12	4.61178	MEF1
ENSMUSG00000024231	MEF_noB12	2.9638	MEF1
ENSMUSG00000024236	MEF_noB12	3.38338	MEF1
ENSMUSG00000024242	MEF_noB12	5.43643	MEF1
ENSMUSG00000024271	MEF_noB12	2.12286	MEF1
ENSMUSG00000024277	MEF_noB12	2.69004	MEF1
ENSMUSG00000024283	MEF_noB12	4.39429	MEF1
ENSMUSG00000024286	MEF_noB12	4.97808	MEF1
ENSMUSG00000024287	MEF_noB12	13.5234	MEF1
ENSMUSG00000024290	MEF_noB12	3.75812	MEF1
ENSMUSG00000024299	MEF_noB12	1.52736	MEF1
ENSMUSG00000024300	MEF_noB12	2.26085	MEF1
ENSMUSG00000024308	MEF_noB12	4.08685	MEF1
ENSMUSG00000024319	MEF_noB12	5.57336	MEF1
ENSMUSG00000024327	MEF_noB12	3.32024	MEF1
ENSMUSG00000024335	MEF_noB12	23.2756	MEF1
ENSMUSG00000024349	MEF_noB12	4.82759	MEF1
ENSMUSG00000024359	MEF_noB12	2.28212	MEF1
ENSMUSG00000024360	MEF_noB12	3.7015	MEF1
ENSMUSG00000024369	MEF_noB12	8.85534	MEF1
ENSMUSG00000024370	MEF_noB12	2.85625	MEF1
ENSMUSG00000024371	MEF_noB12	3.29416	MEF1
ENSMUSG00000024387	MEF_noB12	3.49478	MEF1
ENSMUSG00000024392	MEF_noB12	5.44051	MEF1
ENSMUSG00000024393	MEF_noB12	2.27675	MEF1
ENSMUSG00000024422	MEF_noB12	2.69166	MEF1
ENSMUSG00000024423	MEF_noB12	8.50384	MEF1
ENSMUSG00000024429	MEF_noB12	6.18465	MEF1
ENSMUSG00000024454	MEF_noB12	0.510294	MEF1
ENSMUSG00000024456	MEF_noB12	2.67432	MEF1
ENSMUSG00000024474	MEF_noB12	2.4522	MEF1
ENSMUSG00000024480	MEF_noB12	2.41171	MEF1
ENSMUSG00000024483	MEF_noB12	4.19262	MEF1
ENSMUSG00000024487	MEF_noB12	2.30273	MEF1
ENSMUSG00000024493	MEF_noB12	5.46464	MEF1
ENSMUSG00000024498	MEF_noB12	1.60954	MEF1
ENSMUSG00000024501	MEF_noB12	5.71359	MEF1
ENSMUSG00000024507	MEF_noB12	3.79414	MEF1
ENSMUSG00000024513	MEF_noB12	9.25565	MEF1
ENSMUSG00000024515	MEF_noB12	8.44602	MEF1
ENSMUSG00000024529	MEF_noB12	3.2596	MEF1
ENSMUSG00000024538	MEF_noB12	2.60512	MEF1
ENSMUSG00000024560	MEF_noB12	4.37837	MEF1
ENSMUSG00000024563	MEF_noB12	7.61997	MEF1
ENSMUSG00000024566	MEF_noB12	2.23562	MEF1
ENSMUSG00000024576	MEF_noB12	2.59553	MEF1
ENSMUSG00000024583	MEF_noB12	3.38368	MEF1
ENSMUSG00000024587	MEF_noB12	3.86382	MEF1
ENSMUSG00000024588	MEF_noB12	5.3174	MEF1
ENSMUSG00000024589	MEF_noB12	24.5635	MEF1
ENSMUSG00000024598	MEF_noB12	3.63529	MEF1
ENSMUSG00000024613	MEF_noB12	2.40366	MEF1
ENSMUSG00000024614	MEF_noB12	4.64091	MEF1
ENSMUSG00000024620	MEF_noB12	2.41728	MEF1
ENSMUSG00000024621	MEF_noB12	2.12257	MEF1
ENSMUSG00000024644	MEF_noB12	2.88455	MEF1
ENSMUSG00000024659	MEF_noB12	8.24055	MEF1
ENSMUSG00000024660	MEF_noB12	3.41628	MEF1
ENSMUSG00000024663	MEF_noB12	2.07569	MEF1
ENSMUSG00000024664	MEF_noB12	3.32212	MEF1
ENSMUSG00000024665	MEF_noB12	3.99535	MEF1
ENSMUSG00000024687	MEF_noB12	4.4322	MEF1
ENSMUSG00000024695	MEF_noB12	18.8616	MEF1
ENSMUSG00000024713	MEF_noB12	1.68629	MEF1
ENSMUSG00000024725	MEF_noB12	1.77332	MEF1
ENSMUSG00000024735	MEF_noB12	1.02786	MEF1
ENSMUSG00000024740	MEF_noB12	7.00822	MEF1
ENSMUSG00000024758	MEF_noB12	3.73081	MEF1
ENSMUSG00000024759	MEF_noB12	194.878	MEF1
ENSMUSG00000024767	MEF_noB12	3.20934	MEF1
ENSMUSG00000024769	MEF_noB12	4.49266	MEF1
ENSMUSG00000024772	MEF_noB12	2.86985	MEF1
ENSMUSG00000024773	MEF_noB12	2.54398	MEF1
ENSMUSG00000024777	MEF_noB12	3.8476	MEF1
ENSMUSG00000024789	MEF_noB12	4.37905	MEF1
ENSMUSG00000024810	MEF_noB12	27.1131	MEF1
ENSMUSG00000024811	MEF_noB12	5.92206	MEF1
ENSMUSG00000024817	MEF_noB12	3.03314	MEF1
ENSMUSG00000024826	MEF_noB12	2.3449	MEF1
ENSMUSG00000024835	MEF_noB12	1.32391	MEF1
ENSMUSG00000024845	MEF_noB12	0.721488	MEF1
ENSMUSG00000024853	MEF_noB12	3.54176	MEF1
ENSMUSG00000024855	MEF_noB12	4.85738	MEF1
ENSMUSG00000024858	MEF_noB12	1.91195	MEF1
ENSMUSG00000024870	MEF_noB12	3.15741	MEF1
ENSMUSG00000024875	MEF_noB12	2.13767	MEF1
ENSMUSG00000024900	MEF_noB12	3.16611	MEF1
ENSMUSG00000024909	MEF_noB12	522.811	MEF1
ENSMUSG00000024913	MEF_noB12	2.93917	MEF1
ENSMUSG00000024914	MEF_noB12	6.52743	MEF1
ENSMUSG00000024921	MEF_noB12	16.6493	MEF1
ENSMUSG00000024927	MEF_noB12	6.48632	MEF1
ENSMUSG00000024937	MEF_noB12	3.28808	MEF1
ENSMUSG00000024940	MEF_noB12	9.85935	MEF1
ENSMUSG00000024941	MEF_noB12	2.62864	MEF1
ENSMUSG00000024942	MEF_noB12	5.07134	MEF1
ENSMUSG00000024949	MEF_noB12	5.72746	MEF1
ENSMUSG00000024952	MEF_noB12	1.77004	MEF1
ENSMUSG00000024960	MEF_noB12	3.75698	MEF1
ENSMUSG00000024962	MEF_noB12	6.38765	MEF1
ENSMUSG00000024966	MEF_noB12	2.19674	MEF1
ENSMUSG00000024974	MEF_noB12	2.22334	MEF1
ENSMUSG00000024975	MEF_noB12	109.38	MEF1
ENSMUSG00000024981	MEF_noB12	7.06715	MEF1
ENSMUSG00000024991	MEF_noB12	2.8568	MEF1
ENSMUSG00000025007	MEF_noB12	3.4787	MEF1
ENSMUSG00000025016	MEF_noB12	2.31648	MEF1
ENSMUSG00000025026	MEF_noB12	5.77055	MEF1
ENSMUSG00000025027	MEF_noB12	57.1742	MEF1
ENSMUSG00000025037	MEF_noB12	5.0619	MEF1
ENSMUSG00000025060	MEF_noB12	5.6397	MEF1
ENSMUSG00000025068	MEF_noB12	2.66694	MEF1
ENSMUSG00000025089	MEF_noB12	22.0528	MEF1
ENSMUSG00000025103	MEF_noB12	3.51947	MEF1
ENSMUSG00000025130	MEF_noB12	6.64102	MEF1
ENSMUSG00000025132	MEF_noB12	43.1654	MEF1
ENSMUSG00000025134	MEF_noB12	8.21543	MEF1
ENSMUSG00000025137	MEF_noB12	3.24778	MEF1
ENSMUSG00000025145	MEF_noB12	7.17061	MEF1
ENSMUSG00000025151	MEF_noB12	1.35047	MEF1
ENSMUSG00000025153	MEF_noB12	25.454	MEF1
ENSMUSG00000025156	MEF_noB12	8.02344	MEF1
ENSMUSG00000025157	MEF_noB12	3.28912	MEF1
ENSMUSG00000025159	MEF_noB12	2.00937	MEF1
ENSMUSG00000025162	MEF_noB12	4.35517	MEF1
ENSMUSG00000025198	MEF_noB12	7.98165	MEF1
ENSMUSG00000025203	MEF_noB12	5.62078	MEF1
ENSMUSG00000025204	MEF_noB12	1.35341	MEF1
ENSMUSG00000025212	MEF_noB12	6.5634	MEF1
ENSMUSG00000025223	MEF_noB12	8.47495	MEF1
ENSMUSG00000025224	MEF_noB12	3.62072	MEF1
ENSMUSG00000025225	MEF_noB12	15.6698	MEF1
ENSMUSG00000025228	MEF_noB12	2.36824	MEF1
ENSMUSG00000025232	MEF_noB12	4.16147	MEF1
ENSMUSG00000025234	MEF_noB12	3.68587	MEF1
ENSMUSG00000025240	MEF_noB12	4.0004	MEF1
ENSMUSG00000025246	MEF_noB12	3.74529	MEF1
ENSMUSG00000025260	MEF_noB12	2.86526	MEF1
ENSMUSG00000025261	MEF_noB12	4.72461	MEF1
ENSMUSG00000025268	MEF_noB12	2.85454	MEF1
ENSMUSG00000025278	MEF_noB12	2.99987	MEF1
ENSMUSG00000025283	MEF_noB12	1.95614	MEF1
ENSMUSG00000025287	MEF_noB12	3.61839	MEF1
ENSMUSG00000025332	MEF_noB12	2.54259	MEF1
ENSMUSG00000025364	MEF_noB12	3.15314	MEF1
ENSMUSG00000025369	MEF_noB12	3.11912	MEF1
ENSMUSG00000025371	MEF_noB12	3.10194	MEF1
ENSMUSG00000025381	MEF_noB12	3.99382	MEF1
ENSMUSG00000025393	MEF_noB12	2.03684	MEF1
ENSMUSG00000025403	MEF_noB12	1.93499	MEF1
ENSMUSG00000025404	MEF_noB12	9.723	MEF1
ENSMUSG00000025423	MEF_noB12	3.59124	MEF1
ENSMUSG00000025428	MEF_noB12	9.28616	MEF1
ENSMUSG00000025437	MEF_noB12	3.23029	MEF1
ENSMUSG00000025451	MEF_noB12	5.23245	MEF1
ENSMUSG00000025453	MEF_noB12	1.96869	MEF1
ENSMUSG00000025473	MEF_noB12	2.35406	MEF1
ENSMUSG00000025474	MEF_noB12	4.81726	MEF1
ENSMUSG00000025477	MEF_noB12	4.85665	MEF1
ENSMUSG00000025485	MEF_noB12	7.0261	MEF1
ENSMUSG00000025487	MEF_noB12	11.393	MEF1
ENSMUSG00000025503	MEF_noB12	1.42225	MEF1
ENSMUSG00000025508	MEF_noB12	5.38741	MEF1
ENSMUSG00000025511	MEF_noB12	4.78486	MEF1
ENSMUSG00000025512	MEF_noB12	1.37124	MEF1
ENSMUSG00000025533	MEF_noB12	14.5537	MEF1
ENSMUSG00000025534	MEF_noB12	3.25181	MEF1
ENSMUSG00000025544	MEF_noB12	3.89787	MEF1
ENSMUSG00000025555	MEF_noB12	9.02157	MEF1
ENSMUSG00000025579	MEF_noB12	4.22231	MEF1
ENSMUSG00000025580	MEF_noB12	2.80838	MEF1
ENSMUSG00000025583	MEF_noB12	2.78006	MEF1
ENSMUSG00000025584	MEF_noB12	4.9014	MEF1
ENSMUSG00000025607	MEF_noB12	2.05384	MEF1
ENSMUSG00000025609	MEF_noB12	4.43561	MEF1
ENSMUSG00000025613	MEF_noB12	3.24049	MEF1
ENSMUSG00000025630	MEF_noB12	4.6847	MEF1
ENSMUSG00000025647	MEF_noB12	0.992977	MEF1
ENSMUSG00000025650	MEF_noB12	2.32069	MEF1
ENSMUSG00000025733	MEF_noB12	17.1596	MEF1
ENSMUSG00000025745	MEF_noB12	7.42802	MEF1
ENSMUSG00000025781	MEF_noB12	10.8865	MEF1
ENSMUSG00000025791	MEF_noB12	1158.29	MEF1
ENSMUSG00000025793	MEF_noB12	2.89374	MEF1
ENSMUSG00000025794	MEF_noB12	14.5793	MEF1
ENSMUSG00000025809	MEF_noB12	2.88354	MEF1
ENSMUSG00000025812	MEF_noB12	2.76405	MEF1
ENSMUSG00000025817	MEF_noB12	10.7093	MEF1
ENSMUSG00000025823	MEF_noB12	2.32708	MEF1
ENSMUSG00000025858	MEF_noB12	3.34541	MEF1
ENSMUSG00000025862	MEF_noB12	18.0715	MEF1
ENSMUSG00000025873	MEF_noB12	2.15114	MEF1
ENSMUSG00000025887	MEF_noB12	4.86568	MEF1
ENSMUSG00000025907	MEF_noB12	3.23124	MEF1
ENSMUSG00000025917	MEF_noB12	1.91684	MEF1
ENSMUSG00000025935	MEF_noB12	3.18539	MEF1
ENSMUSG00000025950	MEF_noB12	3.29297	MEF1
ENSMUSG00000025964	MEF_noB12	6.10399	MEF1
ENSMUSG00000025967	MEF_noB12	10.6936	MEF1
ENSMUSG00000025968	MEF_noB12	4.51452	MEF1
ENSMUSG00000025969	MEF_noB12	2.87439	MEF1
ENSMUSG00000025980	MEF_noB12	6.84894	MEF1
ENSMUSG00000025982	MEF_noB12	3.29036	MEF1
ENSMUSG00000025995	MEF_noB12	2.17585	MEF1
ENSMUSG00000026003	MEF_noB12	2.30318	MEF1
ENSMUSG00000026020	MEF_noB12	2.66003	MEF1
ENSMUSG00000026021	MEF_noB12	2.58455	MEF1
ENSMUSG00000026034	MEF_noB12	2.58965	MEF1
ENSMUSG00000026042	MEF_noB12	6.80003	MEF1
ENSMUSG00000026043	MEF_noB12	4.80679	MEF1
ENSMUSG00000026047	MEF_noB12	2.8313	MEF1
ENSMUSG00000026072	MEF_noB12	11.2035	MEF1
ENSMUSG00000026074	MEF_noB12	6.3101	MEF1
ENSMUSG00000026083	MEF_noB12	3.1706	MEF1
ENSMUSG00000026103	MEF_noB12	6.24702	MEF1
ENSMUSG00000026104	MEF_noB12	3.34682	MEF1
ENSMUSG00000026109	MEF_noB12	3.81826	MEF1
ENSMUSG00000026116	MEF_noB12	51.8626	MEF1
ENSMUSG00000026131	MEF_noB12	9.24632	MEF1
ENSMUSG00000026155	MEF_noB12	4.63189	MEF1
ENSMUSG00000026159	MEF_noB12	3.94406	MEF1
ENSMUSG00000026176	MEF_noB12	1.51783	MEF1
ENSMUSG00000026187	MEF_noB12	3.36064	MEF1
ENSMUSG00000026192	MEF_noB12	3.22411	MEF1
ENSMUSG00000026193	MEF_noB12	3.35131	MEF1
ENSMUSG00000026209	MEF_noB12	2.1639	MEF1
ENSMUSG00000026211	MEF_noB12	1.12796	MEF1
ENSMUSG00000026219	MEF_noB12	2.07158	MEF1
ENSMUSG00000026222	MEF_noB12	2.19995	MEF1
ENSMUSG00000026223	MEF_noB12	4.66711	MEF1
ENSMUSG00000026229	MEF_noB12	2.62145	MEF1
ENSMUSG00000026234	MEF_noB12	3.02528	MEF1
ENSMUSG00000026238	MEF_noB12	2.7347	MEF1
ENSMUSG00000026245	MEF_noB12	2.07238	MEF1
ENSMUSG00000026254	MEF_noB12	5.16174	MEF1
ENSMUSG00000026260	MEF_noB12	4.1841	MEF1
ENSMUSG00000026276	MEF_noB12	4.90316	MEF1
ENSMUSG00000026277	MEF_noB12	3.04844	MEF1
ENSMUSG00000026280	MEF_noB12	0.200408	MEF1
ENSMUSG00000026309	MEF_noB12	1.46096	MEF1
ENSMUSG00000026335	MEF_noB12	4.94265	MEF1
ENSMUSG00000026339	MEF_noB12	2.68707	MEF1
ENSMUSG00000026341	MEF_noB12	2.93965	MEF1
ENSMUSG00000026342	MEF_noB12	3.50467	MEF1
ENSMUSG00000026353	MEF_noB12	3.50994	MEF1
ENSMUSG00000026355	MEF_noB12	2.09947	MEF1
ENSMUSG00000026356	MEF_noB12	3.10561	MEF1
ENSMUSG00000026365	MEF_noB12	3.71714	MEF1
ENSMUSG00000026393	MEF_noB12	1.92363	MEF1
ENSMUSG00000026399	MEF_noB12	2.06517	MEF1
ENSMUSG00000026421	MEF_noB12	239.077	MEF1
ENSMUSG00000026425	MEF_noB12	3.44847	MEF1
ENSMUSG00000026426	MEF_noB12	3.76859	MEF1
ENSMUSG00000026427	MEF_noB12	3.01834	MEF1
ENSMUSG00000026457	MEF_noB12	3.94213	MEF1
ENSMUSG00000026466	MEF_noB12	4.55955	MEF1
ENSMUSG00000026478	MEF_noB12	3.71099	MEF1
ENSMUSG00000026482	MEF_noB12	58.9524	MEF1
ENSMUSG00000026490	MEF_noB12	3.37601	MEF1
ENSMUSG00000026491	MEF_noB12	2.00834	MEF1
ENSMUSG00000026496	MEF_noB12	2.57173	MEF1
ENSMUSG00000026509	MEF_noB12	4.08974	MEF1
ENSMUSG00000026516	MEF_noB12	2.59659	MEF1
ENSMUSG00000026519	MEF_noB12	2.68464	MEF1
ENSMUSG00000026526	MEF_noB12	2.63418	MEF1
ENSMUSG00000026536	MEF_noB12	1.97399	MEF1
ENSMUSG00000026547	MEF_noB12	6.14859	MEF1
ENSMUSG00000026553	MEF_noB12	8.86736	MEF1
ENSMUSG00000026554	MEF_noB12	14.6249	MEF1
ENSMUSG00000026571	MEF_noB12	3.05887	MEF1
ENSMUSG00000026585	MEF_noB12	4.48492	MEF1
ENSMUSG00000026600	MEF_noB12	3.48085	MEF1
ENSMUSG00000026603	MEF_noB12	2.7787	MEF1
ENSMUSG00000026615	MEF_noB12	2.59326	MEF1
ENSMUSG00000026618	MEF_noB12	2.95931	MEF1
ENSMUSG00000026670	MEF_noB12	3.0897	MEF1
ENSMUSG00000026674	MEF_noB12	19.9795	MEF1
ENSMUSG00000026687	MEF_noB12	3.56047	MEF1
ENSMUSG00000026688	MEF_noB12	2.555	MEF1
ENSMUSG00000026712	MEF_noB12	3.16036	MEF1
ENSMUSG00000026718	MEF_noB12	2.56141	MEF1
ENSMUSG00000026740	MEF_noB12	4.42599	MEF1
ENSMUSG00000026748	MEF_noB12	3.77595	MEF1
ENSMUSG00000026749	MEF_noB12	4.14561	MEF1
ENSMUSG00000026750	MEF_noB12	2.01063	MEF1
ENSMUSG00000026766	MEF_noB12	1.26201	MEF1
ENSMUSG00000026775	MEF_noB12	3.22077	MEF1
ENSMUSG00000026796	MEF_noB12	3.93062	MEF1
ENSMUSG00000026797	MEF_noB12	2.99116	MEF1
ENSMUSG00000026821	MEF_noB12	3.41984	MEF1
ENSMUSG00000026825	MEF_noB12	3.49215	MEF1
ENSMUSG00000026837	MEF_noB12	4.53623	MEF1
ENSMUSG00000026842	MEF_noB12	10.0715	MEF1
ENSMUSG00000026843	MEF_noB12	1.61947	MEF1
ENSMUSG00000026851	MEF_noB12	2.32397	MEF1
ENSMUSG00000026853	MEF_noB12	40.554	MEF1
ENSMUSG00000026860	MEF_noB12	4.40966	MEF1
ENSMUSG00000026864	MEF_noB12	2.66558	MEF1
ENSMUSG00000026867	MEF_noB12	66.2209	MEF1
ENSMUSG00000026879	MEF_noB12	5.11348	MEF1
ENSMUSG00000026914	MEF_noB12	4.32987	MEF1
ENSMUSG00000026917	MEF_noB12	3.54793	MEF1
ENSMUSG00000026924	MEF_noB12	3.78904	MEF1
ENSMUSG00000026926	MEF_noB12	2.70341	MEF1
ENSMUSG00000026956	MEF_noB12	2.85856	MEF1
ENSMUSG00000026965	MEF_noB12	2.95986	MEF1
ENSMUSG00000026970	MEF_noB12	13.7947	MEF1
ENSMUSG00000027002	MEF_noB12	8.87018	MEF1
ENSMUSG00000027006	MEF_noB12	8.7832	MEF1
ENSMUSG00000027007	MEF_noB12	2.87368	MEF1
ENSMUSG00000027010	MEF_noB12	6.22485	MEF1
ENSMUSG00000027012	MEF_noB12	8.4869	MEF1
ENSMUSG00000027067	MEF_noB12	2.12068	MEF1
ENSMUSG00000027082	MEF_noB12	2.46347	MEF1
ENSMUSG00000027087	MEF_noB12	3.44958	MEF1
ENSMUSG00000027091	MEF_noB12	3.13452	MEF1
ENSMUSG00000027099	MEF_noB12	2.79975	MEF1
ENSMUSG00000027108	MEF_noB12	5.3542	MEF1
ENSMUSG00000027170	MEF_noB12	11.6558	MEF1
ENSMUSG00000027184	MEF_noB12	4.57758	MEF1
ENSMUSG00000027187	MEF_noB12	2.21151	MEF1
ENSMUSG00000027188	MEF_noB12	3.60648	MEF1
ENSMUSG00000027193	MEF_noB12	2.51768	MEF1
ENSMUSG00000027195	MEF_noB12	3.48096	MEF1
ENSMUSG00000027198	MEF_noB12	1.67718	MEF1
ENSMUSG00000027204	MEF_noB12	17.7591	MEF1
ENSMUSG00000027206	MEF_noB12	4.04648	MEF1
ENSMUSG00000027230	MEF_noB12	3.52611	MEF1
ENSMUSG00000027236	MEF_noB12	3.99965	MEF1
ENSMUSG00000027239	MEF_noB12	161.475	MEF1
ENSMUSG00000027245	MEF_noB12	581.412	MEF1
ENSMUSG00000027247	MEF_noB12	16.4498	MEF1
ENSMUSG00000027248	MEF_noB12	5.25572	MEF1
ENSMUSG00000027255	MEF_noB12	9.36887	MEF1
ENSMUSG00000027287	MEF_noB12	1.8433	MEF1
ENSMUSG00000027288	MEF_noB12	2.01773	MEF1
ENSMUSG00000027291	MEF_noB12	2.14185	MEF1
ENSMUSG00000027303	MEF_noB12	4.90367	MEF1
ENSMUSG00000027304	MEF_noB12	3.35067	MEF1
ENSMUSG00000027309	MEF_noB12	3.2675	MEF1
ENSMUSG00000027312	MEF_noB12	3.84811	MEF1
ENSMUSG00000027318	MEF_noB12	2.87702	MEF1
ENSMUSG00000027330	MEF_noB12	4.38081	MEF1
ENSMUSG00000027342	MEF_noB12	2.98476	MEF1
ENSMUSG00000027363	MEF_noB12	2.13071	MEF1
ENSMUSG00000027365	MEF_noB12	2.7495	MEF1
ENSMUSG00000027366	MEF_noB12	6.54006	MEF1
ENSMUSG00000027404	MEF_noB12	0.798648	MEF1
ENSMUSG00000027408	MEF_noB12	2.04753	MEF1
ENSMUSG00000027411	MEF_noB12	2.42223	MEF1
ENSMUSG00000027422	MEF_noB12	5.37297	MEF1
ENSMUSG00000027423	MEF_noB12	8.67884	MEF1
ENSMUSG00000027433	MEF_noB12	3.42789	MEF1
ENSMUSG00000027455	MEF_noB12	8.21023	MEF1
ENSMUSG00000027465	MEF_noB12	1.20898	MEF1
ENSMUSG00000027466	MEF_noB12	2.26041	MEF1
ENSMUSG00000027469	MEF_noB12	4.52941	MEF1
ENSMUSG00000027472	MEF_noB12	2.98466	MEF1
ENSMUSG00000027479	MEF_noB12	3.38207	MEF1
ENSMUSG00000027502	MEF_noB12	3.48942	MEF1
ENSMUSG00000027509	MEF_noB12	3.01344	MEF1
ENSMUSG00000027519	MEF_noB12	4.02071	MEF1
ENSMUSG00000027566	MEF_noB12	13.2627	MEF1
ENSMUSG00000027575	MEF_noB12	2.07134	MEF1
ENSMUSG00000027593	MEF_noB12	4.82972	MEF1
ENSMUSG00000027597	MEF_noB12	2.44958	MEF1
ENSMUSG00000027598	MEF_noB12	0.863354	MEF1
ENSMUSG00000027613	MEF_noB12	2.94156	MEF1
ENSMUSG00000027620	MEF_noB12	3.67433	MEF1
ENSMUSG00000027624	MEF_noB12	10.309	MEF1
ENSMUSG00000027634	MEF_noB12	1.83502	MEF1
ENSMUSG00000027639	MEF_noB12	4.04451	MEF1
ENSMUSG00000027642	MEF_noB12	6.50708	MEF1
ENSMUSG00000027656	MEF_noB12	1.58876	MEF1
ENSMUSG00000027665	MEF_noB12	2.74427	MEF1
ENSMUSG00000027671	MEF_noB12	4.30534	MEF1
ENSMUSG00000027680	MEF_noB12	1.65066	MEF1
ENSMUSG00000027706	MEF_noB12	12.2746	MEF1
ENSMUSG00000027710	MEF_noB12	4.73683	MEF1
ENSMUSG00000027712	MEF_noB12	7.7936	MEF1
ENSMUSG00000027742	MEF_noB12	3.29623	MEF1
ENSMUSG00000027746	MEF_noB12	4.14515	MEF1
ENSMUSG00000027751	MEF_noB12	1.43378	MEF1
ENSMUSG00000027770	MEF_noB12	5.31606	MEF1
ENSMUSG00000027774	MEF_noB12	3.08419	MEF1
ENSMUSG00000027775	MEF_noB12	2.54727	MEF1
ENSMUSG00000027782	MEF_noB12	3.92316	MEF1
ENSMUSG00000027787	MEF_noB12	2.61009	MEF1
ENSMUSG00000027797	MEF_noB12	2.67561	MEF1
ENSMUSG00000027803	MEF_noB12	2.84395	MEF1
ENSMUSG00000027820	MEF_noB12	26.643	MEF1
ENSMUSG00000027823	MEF_noB12	2.63437	MEF1
ENSMUSG00000027828	MEF_noB12	2.98665	MEF1
ENSMUSG00000027835	MEF_noB12	2.60126	MEF1
ENSMUSG00000027864	MEF_noB12	2.32023	MEF1
ENSMUSG00000027868	MEF_noB12	2.5709	MEF1
ENSMUSG00000027878	MEF_noB12	2.30134	MEF1
ENSMUSG00000027879	MEF_noB12	2.17235	MEF1
ENSMUSG00000027882	MEF_noB12	1.27779	MEF1
ENSMUSG00000027883	MEF_noB12	4.16492	MEF1
ENSMUSG00000027893	MEF_noB12	3.86672	MEF1
ENSMUSG00000027933	MEF_noB12	4.06512	MEF1
ENSMUSG00000027935	MEF_noB12	110.075	MEF1
ENSMUSG00000027951	MEF_noB12	8.99955	MEF1
ENSMUSG00000027966	MEF_noB12	5.11761	MEF1
ENSMUSG00000027998	MEF_noB12	1.80186	MEF1
ENSMUSG00000028032	MEF_noB12	1.20043	MEF1
ENSMUSG00000028034	MEF_noB12	3.32064	MEF1
ENSMUSG00000028041	MEF_noB12	2.35546	MEF1
ENSMUSG00000028047	MEF_noB12	2.18746	MEF1
ENSMUSG00000028048	MEF_noB12	1.67989	MEF1
ENSMUSG00000028049	MEF_noB12	1.65696	MEF1
ENSMUSG00000028053	MEF_noB12	7.37159	MEF1
ENSMUSG00000028059	MEF_noB12	9.64372	MEF1
ENSMUSG00000028070	MEF_noB12	1.63303	MEF1
ENSMUSG00000028073	MEF_noB12	1.21153	MEF1
ENSMUSG00000028081	MEF_noB12	2.63405	MEF1
ENSMUSG00000028082	MEF_noB12	3.95134	MEF1
ENSMUSG00000028101	MEF_noB12	5.89729	MEF1
ENSMUSG00000028108	MEF_noB12	2.25907	MEF1
ENSMUSG00000028111	MEF_noB12	1.5119	MEF1
ENSMUSG00000028126	MEF_noB12	2.82355	MEF1
ENSMUSG00000028127	MEF_noB12	4.62037	MEF1
ENSMUSG00000028128	MEF_noB12	3.08609	MEF1
ENSMUSG00000028149	MEF_noB12	3.42845	MEF1
ENSMUSG00000028156	MEF_noB12	125.323	MEF1
ENSMUSG00000028161	MEF_noB12	4.13884	MEF1
ENSMUSG00000028173	MEF_noB12	2.06876	MEF1
ENSMUSG00000028180	MEF_noB12	5.28953	MEF1
ENSMUSG00000028184	MEF_noB12	0.738679	MEF1
ENSMUSG00000028195	MEF_noB12	1.84485	MEF1
ENSMUSG00000028197	MEF_noB12	10.5067	MEF1
ENSMUSG00000028207	MEF_noB12	4.80531	MEF1
ENSMUSG00000028221	MEF_noB12	5.4594	MEF1
ENSMUSG00000028223	MEF_noB12	6.56913	MEF1
ENSMUSG00000028228	MEF_noB12	3.05162	MEF1
ENSMUSG00000028249	MEF_noB12	3.03899	MEF1
ENSMUSG00000028268	MEF_noB12	4.96198	MEF1
ENSMUSG00000028273	MEF_noB12	3.4719	MEF1
ENSMUSG00000028277	MEF_noB12	4.14053	MEF1
ENSMUSG00000028284	MEF_noB12	5.59809	MEF1
ENSMUSG00000028292	MEF_noB12	2.70929	MEF1
ENSMUSG00000028309	MEF_noB12	3.46425	MEF1
ENSMUSG00000028312	MEF_noB12	3.23386	MEF1
ENSMUSG00000028330	MEF_noB12	5.69763	MEF1
ENSMUSG00000028333	MEF_noB12	6.24157	MEF1
ENSMUSG00000028339	MEF_noB12	5.35153	MEF1
ENSMUSG00000028343	MEF_noB12	2.4149	MEF1
ENSMUSG00000028364	MEF_noB12	2.17434	MEF1
ENSMUSG00000028367	MEF_noB12	3.95754	MEF1
ENSMUSG00000028369	MEF_noB12	3.50394	MEF1
ENSMUSG00000028378	MEF_noB12	2.00186	MEF1
ENSMUSG00000028381	MEF_noB12	6.91181	MEF1
ENSMUSG00000028402	MEF_noB12	2.75111	MEF1
ENSMUSG00000028405	MEF_noB12	8.73058	MEF1
ENSMUSG00000028409	MEF_noB12	2.78086	MEF1
ENSMUSG00000028410	MEF_noB12	69.2255	MEF1
ENSMUSG00000028412	MEF_noB12	1.45966	MEF1
ENSMUSG00000028413	MEF_noB12	5.13208	MEF1
ENSMUSG00000028416	MEF_noB12	3.22097	MEF1
ENSMUSG00000028419	MEF_noB12	5.40815	MEF1
ENSMUSG00000028423	MEF_noB12	5.09528	MEF1
ENSMUSG00000028426	MEF_noB12	1.91951	MEF1
ENSMUSG00000028430	MEF_noB12	4.49678	MEF1
ENSMUSG00000028431	MEF_noB12	3.2753	MEF1
ENSMUSG00000028433	MEF_noB12	2.48266	MEF1
ENSMUSG00000028447	MEF_noB12	3.21	MEF1
ENSMUSG00000028452	MEF_noB12	3.90673	MEF1
ENSMUSG00000028455	MEF_noB12	7.32381	MEF1
ENSMUSG00000028458	MEF_noB12	16.2317	MEF1
ENSMUSG00000028464	MEF_noB12	2.26838	MEF1
ENSMUSG00000028465	MEF_noB12	4.14157	MEF1
ENSMUSG00000028466	MEF_noB12	5.61596	MEF1
ENSMUSG00000028469	MEF_noB12	2.67168	MEF1
ENSMUSG00000028476	MEF_noB12	2.48486	MEF1
ENSMUSG00000028484	MEF_noB12	3.19831	MEF1
ENSMUSG00000028494	MEF_noB12	3.71726	MEF1
ENSMUSG00000028514	MEF_noB12	4.66642	MEF1
ENSMUSG00000028517	MEF_noB12	2.20735	MEF1
ENSMUSG00000028530	MEF_noB12	3.72931	MEF1
ENSMUSG00000028532	MEF_noB12	4.77558	MEF1
ENSMUSG00000028541	MEF_noB12	0.251811	MEF1
ENSMUSG00000028552	MEF_noB12	5.54408	MEF1
ENSMUSG00000028556	MEF_noB12	2.47061	MEF1
ENSMUSG00000028559	MEF_noB12	6.92266	MEF1
ENSMUSG00000028567	MEF_noB12	3.06963	MEF1
ENSMUSG00000028568	MEF_noB12	2.92158	MEF1
ENSMUSG00000028576	MEF_noB12	3.92464	MEF1
ENSMUSG00000028580	MEF_noB12	1.80099	MEF1
ENSMUSG00000028581	MEF_noB12	4.58903	MEF1
ENSMUSG00000028582	MEF_noB12	3.64939	MEF1
ENSMUSG00000028583	MEF_noB12	5.23285	MEF1
ENSMUSG00000028600	MEF_noB12	1.80724	MEF1
ENSMUSG00000028603	MEF_noB12	5.11256	MEF1
ENSMUSG00000028608	MEF_noB12	5.31066	MEF1
ENSMUSG00000028609	MEF_noB12	2.22412	MEF1
ENSMUSG00000028617	MEF_noB12	4.52989	MEF1
ENSMUSG00000028618	MEF_noB12	5.17133	MEF1
ENSMUSG00000028633	MEF_noB12	6.15396	MEF1
ENSMUSG00000028639	MEF_noB12	3.5328	MEF1
ENSMUSG00000028641	MEF_noB12	2.76333	MEF1
ENSMUSG00000028646	MEF_noB12	3.03509	MEF1
ENSMUSG00000028649	MEF_noB12	40.4262	MEF1
ENSMUSG00000028656	MEF_noB12	6.67228	MEF1
ENSMUSG00000028657	MEF_noB12	3.98563	MEF1
ENSMUSG00000028664	MEF_noB12	8.38352	MEF1
ENSMUSG00000028670	MEF_noB12	1.59127	MEF1
ENSMUSG00000028673	MEF_noB12	1.82156	MEF1
ENSMUSG00000028684	MEF_noB12	2.77715	MEF1
ENSMUSG00000028691	MEF_noB12	2.3593	MEF1
ENSMUSG00000028692	MEF_noB12	0.687766	MEF1
ENSMUSG00000028703	MEF_noB12	4.72397	MEF1
ENSMUSG00000028719	MEF_noB12	4.33978	MEF1
ENSMUSG00000028729	MEF_noB12	3.42641	MEF1
ENSMUSG00000028745	MEF_noB12	1.62972	MEF1
ENSMUSG00000028757	MEF_noB12	3.39699	MEF1
ENSMUSG00000028759	MEF_noB12	9.73739	MEF1
ENSMUSG00000028760	MEF_noB12	10.2936	MEF1
ENSMUSG00000028763	MEF_noB12	3.36499	MEF1
ENSMUSG00000028771	MEF_noB12	5.04818	MEF1
ENSMUSG00000028776	MEF_noB12	2.95802	MEF1
ENSMUSG00000028780	MEF_noB12	8.82206	MEF1
ENSMUSG00000028788	MEF_noB12	7.37047	MEF1
ENSMUSG00000028789	MEF_noB12	1.52899	MEF1
ENSMUSG00000028790	MEF_noB12	2.88701	MEF1
ENSMUSG00000028792	MEF_noB12	2.69993	MEF1
ENSMUSG00000028793	MEF_noB12	2.97145	MEF1
ENSMUSG00000028800	MEF_noB12	2.42476	MEF1
ENSMUSG00000028809	MEF_noB12	0.768147	MEF1
ENSMUSG00000028811	MEF_noB12	4.18443	MEF1
ENSMUSG00000028820	MEF_noB12	4.23412	MEF1
ENSMUSG00000028822	MEF_noB12	3.20108	MEF1
ENSMUSG00000028830	MEF_noB12	3.53522	MEF1
ENSMUSG00000028832	MEF_noB12	5.10573	MEF1
ENSMUSG00000028837	MEF_noB12	2.69992	MEF1
ENSMUSG00000028849	MEF_noB12	2.79563	MEF1
ENSMUSG00000028851	MEF_noB12	2.17767	MEF1
ENSMUSG00000028854	MEF_noB12	3.54742	MEF1
ENSMUSG00000028869	MEF_noB12	2.31943	MEF1
ENSMUSG00000028879	MEF_noB12	4.67121	MEF1
ENSMUSG00000028894	MEF_noB12	1.55077	MEF1
ENSMUSG00000028902	MEF_noB12	2.85651	MEF1
ENSMUSG00000028923	MEF_noB12	2.21602	MEF1
ENSMUSG00000028937	MEF_noB12	3.87013	MEF1
ENSMUSG00000028953	MEF_noB12	5.03766	MEF1
ENSMUSG00000028954	MEF_noB12	1.46616	MEF1
ENSMUSG00000028960	MEF_noB12	3.38291	MEF1
ENSMUSG00000028964	MEF_noB12	66.8317	MEF1
ENSMUSG00000028969	MEF_noB12	2.20895	MEF1
ENSMUSG00000028991	MEF_noB12	1.02723	MEF1
ENSMUSG00000029004	MEF_noB12	2.22819	MEF1
ENSMUSG00000029014	MEF_noB12	2.48403	MEF1
ENSMUSG00000029017	MEF_noB12	2.34418	MEF1
ENSMUSG00000029020	MEF_noB12	1.91997	MEF1
ENSMUSG00000029033	MEF_noB12	8.97764	MEF1
ENSMUSG00000029034	MEF_noB12	3.59426	MEF1
ENSMUSG00000029036	MEF_noB12	3.44003	MEF1
ENSMUSG00000029048	MEF_noB12	2.51222	MEF1
ENSMUSG00000029050	MEF_noB12	2.80097	MEF1
ENSMUSG00000029061	MEF_noB12	3.4257	MEF1
ENSMUSG00000029062	MEF_noB12	7.25494	MEF1
ENSMUSG00000029063	MEF_noB12	5.03672	MEF1
ENSMUSG00000029064	MEF_noB12	4.17849	MEF1
ENSMUSG00000029066	MEF_noB12	0.934334	MEF1
ENSMUSG00000029068	MEF_noB12	3.22594	MEF1
ENSMUSG00000029070	MEF_noB12	3.51559	MEF1
ENSMUSG00000029076	MEF_noB12	8.26489	MEF1
ENSMUSG00000029090	MEF_noB12	5.05043	MEF1
ENSMUSG00000029093	MEF_noB12	3.21712	MEF1
ENSMUSG00000029096	MEF_noB12	6.65798	MEF1
ENSMUSG00000029103	MEF_noB12	3.36794	MEF1
ENSMUSG00000029104	MEF_noB12	4.2575	MEF1
ENSMUSG00000029119	MEF_noB12	3.84868	MEF1
ENSMUSG00000029122	MEF_noB12	2.51204	MEF1
ENSMUSG00000029131	MEF_noB12	6.74323	MEF1
ENSMUSG00000029146	MEF_noB12	1.68564	MEF1
ENSMUSG00000029147	MEF_noB12	4.18164	MEF1
ENSMUSG00000029148	MEF_noB12	3.69372	MEF1
ENSMUSG00000029152	MEF_noB12	2.78016	MEF1
ENSMUSG00000029163	MEF_noB12	3.64857	MEF1
ENSMUSG00000029169	MEF_noB12	2.31998	MEF1
ENSMUSG00000029176	MEF_noB12	4.21681	MEF1
ENSMUSG00000029185	MEF_noB12	2.65767	MEF1
ENSMUSG00000029191	MEF_noB12	2.04482	MEF1
ENSMUSG00000029201	MEF_noB12	7.64726	MEF1
ENSMUSG00000029202	MEF_noB12	7.8516	MEF1
ENSMUSG00000029203	MEF_noB12	3.87246	MEF1
ENSMUSG00000029221	MEF_noB12	2.92993	MEF1
ENSMUSG00000029231	MEF_noB12	30.6901	MEF1
ENSMUSG00000029234	MEF_noB12	3.97097	MEF1
ENSMUSG00000029247	MEF_noB12	8.86781	MEF1
ENSMUSG00000029250	MEF_noB12	9.38328	MEF1
ENSMUSG00000029287	MEF_noB12	3.08922	MEF1
ENSMUSG00000029304	MEF_noB12	4.13669	MEF1
ENSMUSG00000029328	MEF_noB12	4.68631	MEF1
ENSMUSG00000029338	MEF_noB12	2.91867	MEF1
ENSMUSG00000029397	MEF_noB12	8.36022	MEF1
ENSMUSG00000029405	MEF_noB12	4.57063	MEF1
ENSMUSG00000029407	MEF_noB12	4.06516	MEF1
ENSMUSG00000029413	MEF_noB12	2.78155	MEF1
ENSMUSG00000029426	MEF_noB12	4.57057	MEF1
ENSMUSG00000029428	MEF_noB12	3.07967	MEF1
ENSMUSG00000029430	MEF_noB12	3.63929	MEF1
ENSMUSG00000029432	MEF_noB12	4.61316	MEF1
ENSMUSG00000029439	MEF_noB12	4.50881	MEF1
ENSMUSG00000029447	MEF_noB12	4.94246	MEF1
ENSMUSG00000029454	MEF_noB12	5.60176	MEF1
ENSMUSG00000029455	MEF_noB12	4.92769	MEF1
ENSMUSG00000029465	MEF_noB12	2.45457	MEF1
ENSMUSG00000029467	MEF_noB12	2.76164	MEF1
ENSMUSG00000029471	MEF_noB12	3.46257	MEF1
ENSMUSG00000029472	MEF_noB12	2.58593	MEF1
ENSMUSG00000029478	MEF_noB12	9.44937	MEF1
ENSMUSG00000029482	MEF_noB12	3.22044	MEF1
ENSMUSG00000029484	MEF_noB12	3.49135	MEF1
ENSMUSG00000029502	MEF_noB12	11.9585	MEF1
ENSMUSG00000029505	MEF_noB12	9.55213	MEF1
ENSMUSG00000029512	MEF_noB12	5.1864	MEF1
ENSMUSG00000029547	MEF_noB12	2.78603	MEF1
ENSMUSG00000029550	MEF_noB12	6.86348	MEF1
ENSMUSG00000029554	MEF_noB12	1.78542	MEF1
ENSMUSG00000029560	MEF_noB12	3.02235	MEF1
ENSMUSG00000029561	MEF_noB12	7.79211	MEF1
ENSMUSG00000029571	MEF_noB12	2.5213	MEF1
ENSMUSG00000029577	MEF_noB12	3.52703	MEF1
ENSMUSG00000029580	MEF_noB12	1.55177	MEF1
ENSMUSG00000029581	MEF_noB12	2.57554	MEF1
ENSMUSG00000029598	MEF_noB12	1.5049	MEF1
ENSMUSG00000029599	MEF_noB12	7.14083	MEF1
ENSMUSG00000029613	MEF_noB12	3.32431	MEF1
ENSMUSG00000029614	MEF_noB12	6.91176	MEF1
ENSMUSG00000029621	MEF_noB12	0.831719	MEF1
ENSMUSG00000029622	MEF_noB12	2.53422	MEF1
ENSMUSG00000029648	MEF_noB12	1.52794	MEF1
ENSMUSG00000029661	MEF_noB12	4.71281	MEF1
ENSMUSG00000029672	MEF_noB12	4.16248	MEF1
ENSMUSG00000029675	MEF_noB12	6.95771	MEF1
ENSMUSG00000029686	MEF_noB12	4.15256	MEF1
ENSMUSG00000029701	MEF_noB12	9.08679	MEF1
ENSMUSG00000029710	MEF_noB12	3.35778	MEF1
ENSMUSG00000029713	MEF_noB12	7.44989	MEF1
ENSMUSG00000029718	MEF_noB12	2.24801	MEF1
ENSMUSG00000029720	MEF_noB12	2.06235	MEF1
ENSMUSG00000029730	MEF_noB12	12.2334	MEF1
ENSMUSG00000029761	MEF_noB12	5.05593	MEF1
ENSMUSG00000029762	MEF_noB12	2.75384	MEF1
ENSMUSG00000029763	MEF_noB12	2.37428	MEF1
ENSMUSG00000029767	MEF_noB12	4.09129	MEF1
ENSMUSG00000029777	MEF_noB12	3.53309	MEF1
ENSMUSG00000029781	MEF_noB12	3.4331	MEF1
ENSMUSG00000029802	MEF_noB12	2.31446	MEF1
ENSMUSG00000029810	MEF_noB12	29.5164	MEF1
ENSMUSG00000029814	MEF_noB12	6.34203	MEF1
ENSMUSG00000029816	MEF_noB12	1.93382	MEF1
ENSMUSG00000029823	MEF_noB12	4.27963	MEF1
ENSMUSG00000029826	MEF_noB12	1.76554	MEF1
ENSMUSG00000029860	MEF_noB12	2.17936	MEF1
ENSMUSG00000029924	MEF_noB12	2.05859	MEF1
ENSMUSG00000029992	MEF_noB12	2.88572	MEF1
ENSMUSG00000029994	MEF_noB12	1.11328	MEF1
ENSMUSG00000029998	MEF_noB12	2.31719	MEF1
ENSMUSG00000030016	MEF_noB12	2.70376	MEF1
ENSMUSG00000030022	MEF_noB12	4.09899	MEF1
ENSMUSG00000030029	MEF_noB12	4.19848	MEF1
ENSMUSG00000030057	MEF_noB12	2.38664	MEF1
ENSMUSG00000030058	MEF_noB12	1.06906	MEF1
ENSMUSG00000030059	MEF_noB12	3.94336	MEF1
ENSMUSG00000030061	MEF_noB12	1.97809	MEF1
ENSMUSG00000030062	MEF_noB12	2.67212	MEF1
ENSMUSG00000030067	MEF_noB12	9.25476	MEF1
ENSMUSG00000030077	MEF_noB12	1.02477	MEF1
ENSMUSG00000030079	MEF_noB12	3.45011	MEF1
ENSMUSG00000030082	MEF_noB12	3.60174	MEF1
ENSMUSG00000030084	MEF_noB12	10.2403	MEF1
ENSMUSG00000030088	MEF_noB12	3.29837	MEF1
ENSMUSG00000030095	MEF_noB12	3.05215	MEF1
ENSMUSG00000030096	MEF_noB12	2.81685	MEF1
ENSMUSG00000030101	MEF_noB12	2.82444	MEF1
ENSMUSG00000030102	MEF_noB12	2.88275	MEF1
ENSMUSG00000030104	MEF_noB12	2.39988	MEF1
ENSMUSG00000030105	MEF_noB12	2.33039	MEF1
ENSMUSG00000030111	MEF_noB12	2.08563	MEF1
ENSMUSG00000030120	MEF_noB12	3.46663	MEF1
ENSMUSG00000030122	MEF_noB12	7.55749	MEF1
ENSMUSG00000030123	MEF_noB12	4.34676	MEF1
ENSMUSG00000030127	MEF_noB12	4.93434	MEF1
ENSMUSG00000030138	MEF_noB12	3.04633	MEF1
ENSMUSG00000030189	MEF_noB12	7.08289	MEF1
ENSMUSG00000030201	MEF_noB12	3.37588	MEF1
ENSMUSG00000030204	MEF_noB12	1.07984	MEF1
ENSMUSG00000030208	MEF_noB12	10120.4	MEF1
ENSMUSG00000030216	MEF_noB12	3.77545	MEF1
ENSMUSG00000030220	MEF_noB12	5.67115	MEF1
ENSMUSG00000030224	MEF_noB12	3.84715	MEF1
ENSMUSG00000030249	MEF_noB12	2.13496	MEF1
ENSMUSG00000030281	MEF_noB12	4.16753	MEF1
ENSMUSG00000030286	MEF_noB12	3.19111	MEF1
ENSMUSG00000030304	MEF_noB12	18.0382	MEF1
ENSMUSG00000030339	MEF_noB12	3.57569	MEF1
ENSMUSG00000030341	MEF_noB12	3.3398	MEF1
ENSMUSG00000030342	MEF_noB12	2.84363	MEF1
ENSMUSG00000030351	MEF_noB12	3.81521	MEF1
ENSMUSG00000030357	MEF_noB12	2.28099	MEF1
ENSMUSG00000030397	MEF_noB12	3.43717	MEF1
ENSMUSG00000030403	MEF_noB12	4.43922	MEF1
ENSMUSG00000030409	MEF_noB12	2.59478	MEF1
ENSMUSG00000030432	MEF_noB12	4.59729	MEF1
ENSMUSG00000030435	MEF_noB12	1.07708	MEF1
ENSMUSG00000030447	MEF_noB12	7.31604	MEF1
ENSMUSG00000030451	MEF_noB12	19.2631	MEF1
ENSMUSG00000030498	MEF_noB12	31.5588	MEF1
ENSMUSG00000030516	MEF_noB12	2.70065	MEF1
ENSMUSG00000030533	MEF_noB12	103.782	MEF1
ENSMUSG00000030536	MEF_noB12	4.95888	MEF1
ENSMUSG00000030541	MEF_noB12	2.69319	MEF1
ENSMUSG00000030579	MEF_noB12	4.54097	MEF1
ENSMUSG00000030588	MEF_noB12	1.9948	MEF1
ENSMUSG00000030591	MEF_noB12	1.70608	MEF1
ENSMUSG00000030603	MEF_noB12	1.07747	MEF1
ENSMUSG00000030605	MEF_noB12	5.76494	MEF1
ENSMUSG00000030613	MEF_noB12	5.66491	MEF1
ENSMUSG00000030630	MEF_noB12	4.06358	MEF1
ENSMUSG00000030654	MEF_noB12	3.56229	MEF1
ENSMUSG00000030655	MEF_noB12	3.53302	MEF1
ENSMUSG00000030659	MEF_noB12	1.56538	MEF1
ENSMUSG00000030660	MEF_noB12	2.09091	MEF1
ENSMUSG00000030662	MEF_noB12	2.65125	MEF1
ENSMUSG00000030663	MEF_noB12	2.69378	MEF1
ENSMUSG00000030678	MEF_noB12	2.62755	MEF1
ENSMUSG00000030695	MEF_noB12	1.7419	MEF1
ENSMUSG00000030704	MEF_noB12	4.88217	MEF1
ENSMUSG00000030706	MEF_noB12	2.8308	MEF1
ENSMUSG00000030718	MEF_noB12	9.05647	MEF1
ENSMUSG00000030738	MEF_noB12	2.52401	MEF1
ENSMUSG00000030748	MEF_noB12	6.277	MEF1
ENSMUSG00000030751	MEF_noB12	2.95127	MEF1
ENSMUSG00000030754	MEF_noB12	2.28681	MEF1
ENSMUSG00000030759	MEF_noB12	2.48967	MEF1
ENSMUSG00000030761	MEF_noB12	3.67144	MEF1
ENSMUSG00000030770	MEF_noB12	2.88004	MEF1
ENSMUSG00000030772	MEF_noB12	13.0231	MEF1
ENSMUSG00000030782	MEF_noB12	4.90074	MEF1
ENSMUSG00000030786	MEF_noB12	3.20818	MEF1
ENSMUSG00000030795	MEF_noB12	2.25023	MEF1
ENSMUSG00000030796	MEF_noB12	10.4616	MEF1
ENSMUSG00000030802	MEF_noB12	3.2325	MEF1
ENSMUSG00000030804	MEF_noB12	0.00861552	MEF1
ENSMUSG00000030805	MEF_noB12	4.62269	MEF1
ENSMUSG00000030816	MEF_noB12	1.06442	MEF1
ENSMUSG00000030824	MEF_noB12	2.70202	MEF1
ENSMUSG00000030835	MEF_noB12	4.29177	MEF1
ENSMUSG00000030846	MEF_noB12	7.8077	MEF1
ENSMUSG00000030861	MEF_noB12	2.6979	MEF1
ENSMUSG00000030862	MEF_noB12	3.45604	MEF1
ENSMUSG00000030869	MEF_noB12	1.67197	MEF1
ENSMUSG00000030872	MEF_noB12	3.3004	MEF1
ENSMUSG00000030880	MEF_noB12	2.84691	MEF1
ENSMUSG00000030884	MEF_noB12	2.92206	MEF1
ENSMUSG00000030890	MEF_noB12	1.79182	MEF1
ENSMUSG00000030894	MEF_noB12	0.855088	MEF1
ENSMUSG00000030934	MEF_noB12	2.64283	MEF1
ENSMUSG00000030982	MEF_noB12	21.1115	MEF1
ENSMUSG00000030983	MEF_noB12	1.34789	MEF1
ENSMUSG00000031007	MEF_noB12	4.10676	MEF1
ENSMUSG00000031010	MEF_noB12	4.77072	MEF1
ENSMUSG00000031012	MEF_noB12	5.36544	MEF1
ENSMUSG00000031024	MEF_noB12	18.5239	MEF1
ENSMUSG00000031029	MEF_noB12	2.34629	MEF1
ENSMUSG00000031060	MEF_noB12	6.35798	MEF1
ENSMUSG00000031065	MEF_noB12	61.2002	MEF1
ENSMUSG00000031068	MEF_noB12	2.281	MEF1
ENSMUSG00000031078	MEF_noB12	15.3926	MEF1
ENSMUSG00000031093	MEF_noB12	2.02601	MEF1
ENSMUSG00000031095	MEF_noB12	3.27377	MEF1
ENSMUSG00000031099	MEF_noB12	3.16089	MEF1
ENSMUSG00000031119	MEF_noB12	2.55285	MEF1
ENSMUSG00000031153	MEF_noB12	6.15249	MEF1
ENSMUSG00000031167	MEF_noB12	1.65693	MEF1
ENSMUSG00000031198	MEF_noB12	1.51523	MEF1
ENSMUSG00000031207	MEF_noB12	2.32233	MEF1
ENSMUSG00000031229	MEF_noB12	3.13688	MEF1
ENSMUSG00000031239	MEF_noB12	1.61708	MEF1
ENSMUSG00000031250	MEF_noB12	4.64704	MEF1
ENSMUSG00000031253	MEF_noB12	3.1476	MEF1
ENSMUSG00000031274	MEF_noB12	3.94417	MEF1
ENSMUSG00000031295	MEF_noB12	4.55573	MEF1
ENSMUSG00000031299	MEF_noB12	3.73058	MEF1
ENSMUSG00000031309	MEF_noB12	7.90045	MEF1
ENSMUSG00000031311	MEF_noB12	5.56776	MEF1
ENSMUSG00000031314	MEF_noB12	3.14196	MEF1
ENSMUSG00000031320	MEF_noB12	3.26329	MEF1
ENSMUSG00000031328	MEF_noB12	11.5093	MEF1
ENSMUSG00000031349	MEF_noB12	2.46099	MEF1
ENSMUSG00000031353	MEF_noB12	2.53792	MEF1
ENSMUSG00000031357	MEF_noB12	2.89406	MEF1
ENSMUSG00000031358	MEF_noB12	2.67324	MEF1
ENSMUSG00000031360	MEF_noB12	3.0624	MEF1
ENSMUSG00000031380	MEF_noB12	5.09251	MEF1
ENSMUSG00000031386	MEF_noB12	2.21894	MEF1
ENSMUSG00000031392	MEF_noB12	4.78039	MEF1
ENSMUSG00000031400	MEF_noB12	12.1304	MEF1
ENSMUSG00000031441	MEF_noB12	9.34508	MEF1
ENSMUSG00000031446	MEF_noB12	4.84216	MEF1
ENSMUSG00000031447	MEF_noB12	9.60204	MEF1
ENSMUSG00000031451	MEF_noB12	2.61104	MEF1
ENSMUSG00000031453	MEF_noB12	3.2661	MEF1
ENSMUSG00000031479	MEF_noB12	3.53507	MEF1
ENSMUSG00000031483	MEF_noB12	2.79935	MEF1
ENSMUSG00000031486	MEF_noB12	3.40657	MEF1
ENSMUSG00000031502	MEF_noB12	6.29678	MEF1
ENSMUSG00000031503	MEF_noB12	3.98614	MEF1
ENSMUSG00000031505	MEF_noB12	1.94585	MEF1
ENSMUSG00000031511	MEF_noB12	12.7908	MEF1
ENSMUSG00000031516	MEF_noB12	11.7119	MEF1
ENSMUSG00000031521	MEF_noB12	9.3394	MEF1
ENSMUSG00000031529	MEF_noB12	3.78874	MEF1
ENSMUSG00000031537	MEF_noB12	2.68882	MEF1
ENSMUSG00000031538	MEF_noB12	1.5855	MEF1
ENSMUSG00000031545	MEF_noB12	1.44006	MEF1
ENSMUSG00000031555	MEF_noB12	4.59269	MEF1
ENSMUSG00000031558	MEF_noB12	3.03851	MEF1
ENSMUSG00000031561	MEF_noB12	12.3151	MEF1
ENSMUSG00000031563	MEF_noB12	3.21458	MEF1
ENSMUSG00000031565	MEF_noB12	3.21773	MEF1
ENSMUSG00000031568	MEF_noB12	11.583	MEF1
ENSMUSG00000031590	MEF_noB12	1.41087	MEF1
ENSMUSG00000031591	MEF_noB12	5.33109	MEF1
ENSMUSG00000031592	MEF_noB12	2.03454	MEF1
ENSMUSG00000031622	MEF_noB12	0.474342	MEF1
ENSMUSG00000031660	MEF_noB12	6.28043	MEF1
ENSMUSG00000031668	MEF_noB12	4.02831	MEF1
ENSMUSG00000031672	MEF_noB12	3.7698	MEF1
ENSMUSG00000031673	MEF_noB12	9.78572	MEF1
ENSMUSG00000031691	MEF_noB12	7.00212	MEF1
ENSMUSG00000031701	MEF_noB12	2.42717	MEF1
ENSMUSG00000031708	MEF_noB12	1.43907	MEF1
ENSMUSG00000031715	MEF_noB12	4.48676	MEF1
ENSMUSG00000031731	MEF_noB12	5.87449	MEF1
ENSMUSG00000031740	MEF_noB12	2.55086	MEF1
ENSMUSG00000031749	MEF_noB12	4.41079	MEF1
ENSMUSG00000031751	MEF_noB12	8.10506	MEF1
ENSMUSG00000031753	MEF_noB12	2.36214	MEF1
ENSMUSG00000031754	MEF_noB12	2.54056	MEF1
ENSMUSG00000031783	MEF_noB12	1.73453	MEF1
ENSMUSG00000031799	MEF_noB12	3.93895	MEF1
ENSMUSG00000031818	MEF_noB12	2.85973	MEF1
ENSMUSG00000031820	MEF_noB12	2.33216	MEF1
ENSMUSG00000031834	MEF_noB12	3.78207	MEF1
ENSMUSG00000031835	MEF_noB12	1.04603	MEF1
ENSMUSG00000031838	MEF_noB12	1.81846	MEF1
ENSMUSG00000031858	MEF_noB12	2.65446	MEF1
ENSMUSG00000031862	MEF_noB12	2.75065	MEF1
ENSMUSG00000031865	MEF_noB12	124.938	MEF1
ENSMUSG00000031875	MEF_noB12	2.45882	MEF1
ENSMUSG00000031885	MEF_noB12	3.56454	MEF1
ENSMUSG00000031897	MEF_noB12	6.19392	MEF1
ENSMUSG00000031913	MEF_noB12	4.2868	MEF1
ENSMUSG00000031918	MEF_noB12	11.1577	MEF1
ENSMUSG00000031924	MEF_noB12	4.29057	MEF1
ENSMUSG00000031930	MEF_noB12	2.80544	MEF1
ENSMUSG00000031954	MEF_noB12	1.81541	MEF1
ENSMUSG00000031960	MEF_noB12	4.20736	MEF1
ENSMUSG00000031967	MEF_noB12	2.13204	MEF1
ENSMUSG00000031979	MEF_noB12	2.45829	MEF1
ENSMUSG00000031985	MEF_noB12	2.89287	MEF1
ENSMUSG00000031990	MEF_noB12	2.47239	MEF1
ENSMUSG00000031996	MEF_noB12	2.35387	MEF1
ENSMUSG00000032002	MEF_noB12	2.85099	MEF1
ENSMUSG00000032024	MEF_noB12	3.48209	MEF1
ENSMUSG00000032038	MEF_noB12	2.88983	MEF1
ENSMUSG00000032042	MEF_noB12	3.59723	MEF1
ENSMUSG00000032046	MEF_noB12	3.82032	MEF1
ENSMUSG00000032047	MEF_noB12	2.97805	MEF1
ENSMUSG00000032050	MEF_noB12	6.96032	MEF1
ENSMUSG00000032078	MEF_noB12	4.40846	MEF1
ENSMUSG00000032085	MEF_noB12	3.91217	MEF1
ENSMUSG00000032086	MEF_noB12	2.27193	MEF1
ENSMUSG00000032096	MEF_noB12	2.44623	MEF1
ENSMUSG00000032097	MEF_noB12	2.89173	MEF1
ENSMUSG00000032115	MEF_noB12	2.806	MEF1
ENSMUSG00000032116	MEF_noB12	2.97057	MEF1
ENSMUSG00000032178	MEF_noB12	2.07758	MEF1
ENSMUSG00000032185	MEF_noB12	3.85393	MEF1
ENSMUSG00000032187	MEF_noB12	5.30927	MEF1
ENSMUSG00000032193	MEF_noB12	3.03093	MEF1
ENSMUSG00000032194	MEF_noB12	5.19332	MEF1
ENSMUSG00000032212	MEF_noB12	4.57086	MEF1
ENSMUSG00000032216	MEF_noB12	11202.2	MEF1
ENSMUSG00000032220	MEF_noB12	2.08414	MEF1
ENSMUSG00000032228	MEF_noB12	3.49619	MEF1
ENSMUSG00000032231	MEF_noB12	13.7276	MEF1
ENSMUSG00000032243	MEF_noB12	3.46964	MEF1
ENSMUSG00000032249	MEF_noB12	3.28121	MEF1
ENSMUSG00000032279	MEF_noB12	4.38917	MEF1
ENSMUSG00000032290	MEF_noB12	3.03014	MEF1
ENSMUSG00000032293	MEF_noB12	1.72479	MEF1
ENSMUSG00000032294	MEF_noB12	4.84186	MEF1
ENSMUSG00000032295	MEF_noB12	2.97076	MEF1
ENSMUSG00000032301	MEF_noB12	2.69183	MEF1
ENSMUSG00000032312	MEF_noB12	4.12385	MEF1
ENSMUSG00000032314	MEF_noB12	3.82308	MEF1
ENSMUSG00000032316	MEF_noB12	1.31564	MEF1
ENSMUSG00000032320	MEF_noB12	2.60106	MEF1
ENSMUSG00000032324	MEF_noB12	1.93172	MEF1
ENSMUSG00000032328	MEF_noB12	2.75187	MEF1
ENSMUSG00000032332	MEF_noB12	2.38463	MEF1
ENSMUSG00000032334	MEF_noB12	2.67906	MEF1
ENSMUSG00000032340	MEF_noB12	4.99868	MEF1
ENSMUSG00000032366	MEF_noB12	33.8397	MEF1
ENSMUSG00000032374	MEF_noB12	3.35726	MEF1
ENSMUSG00000032382	MEF_noB12	4.02006	MEF1
ENSMUSG00000032388	MEF_noB12	3.1517	MEF1
ENSMUSG00000032393	MEF_noB12	12.4703	MEF1
ENSMUSG00000032399	MEF_noB12	1.75296	MEF1
ENSMUSG00000032407	MEF_noB12	1.52435	MEF1
ENSMUSG00000032412	MEF_noB12	3.60567	MEF1
ENSMUSG00000032422	MEF_noB12	3.72378	MEF1
ENSMUSG00000032423	MEF_noB12	5.55594	MEF1
ENSMUSG00000032431	MEF_noB12	3.84873	MEF1
ENSMUSG00000032435	MEF_noB12	2.23491	MEF1
ENSMUSG00000032437	MEF_noB12	4.36034	MEF1
ENSMUSG00000032440	MEF_noB12	2.33877	MEF1
ENSMUSG00000032458	MEF_noB12	1.8785	MEF1
ENSMUSG00000032479	MEF_noB12	11.4222	MEF1
ENSMUSG00000032480	MEF_noB12	37.971	MEF1
ENSMUSG00000032481	MEF_noB12	2.37903	MEF1
ENSMUSG00000032485	MEF_noB12	3.35003	MEF1
ENSMUSG00000032492	MEF_noB12	6.28491	MEF1
ENSMUSG00000032497	MEF_noB12	5.28331	MEF1
ENSMUSG00000032504	MEF_noB12	2.98519	MEF1
ENSMUSG00000032512	MEF_noB12	2.37056	MEF1
ENSMUSG00000032518	MEF_noB12	2.96529	MEF1
ENSMUSG00000032527	MEF_noB12	2.46333	MEF1
ENSMUSG00000032531	MEF_noB12	4.16653	MEF1
ENSMUSG00000032536	MEF_noB12	3.20529	MEF1
ENSMUSG00000032547	MEF_noB12	7.92161	MEF1
ENSMUSG00000032555	MEF_noB12	5.87176	MEF1
ENSMUSG00000032560	MEF_noB12	6.47178	MEF1
ENSMUSG00000032562	MEF_noB12	2.24466	MEF1
ENSMUSG00000032563	MEF_noB12	4.04134	MEF1
ENSMUSG00000032570	MEF_noB12	3.7616	MEF1
ENSMUSG00000032580	MEF_noB12	2.35399	MEF1
ENSMUSG00000032596	MEF_noB12	2.59391	MEF1
ENSMUSG00000032604	MEF_noB12	3.22379	MEF1
ENSMUSG00000032612	MEF_noB12	2.41653	MEF1
ENSMUSG00000032624	MEF_noB12	4.79241	MEF1
ENSMUSG00000032637	MEF_noB12	21.9767	MEF1
ENSMUSG00000032737	MEF_noB12	24.2694	MEF1
ENSMUSG00000032741	MEF_noB12	3.58611	MEF1
ENSMUSG00000032745	MEF_noB12	7.4132	MEF1
ENSMUSG00000032777	MEF_noB12	3.03208	MEF1
ENSMUSG00000032803	MEF_noB12	2.59651	MEF1
ENSMUSG00000032812	MEF_noB12	44.3444	MEF1
ENSMUSG00000032816	MEF_noB12	2.7121	MEF1
ENSMUSG00000032826	MEF_noB12	5.76442	MEF1
ENSMUSG00000032855	MEF_noB12	6.67943	MEF1
ENSMUSG00000032867	MEF_noB12	2.83102	MEF1
ENSMUSG00000032872	MEF_noB12	0.872533	MEF1
ENSMUSG00000032875	MEF_noB12	2.88589	MEF1
ENSMUSG00000032883	MEF_noB12	3.22597	MEF1
ENSMUSG00000032925	MEF_noB12	4.95462	MEF1
ENSMUSG00000032939	MEF_noB12	1.06198	MEF1
ENSMUSG00000033004	MEF_noB12	6.32988	MEF1
ENSMUSG00000033021	MEF_noB12	3.95766	MEF1
ENSMUSG00000033022	MEF_noB12	3.14517	MEF1
ENSMUSG00000033047	MEF_noB12	6.22857	MEF1
ENSMUSG00000033059	MEF_noB12	3.12045	MEF1
ENSMUSG00000033065	MEF_noB12	2.50862	MEF1
ENSMUSG00000033066	MEF_noB12	7.87529	MEF1
ENSMUSG00000033105	MEF_noB12	1.54411	MEF1
ENSMUSG00000033124	MEF_noB12	0.811556	MEF1
ENSMUSG00000033128	MEF_noB12	7.51492	MEF1
ENSMUSG00000033149	MEF_noB12	3.01386	MEF1
ENSMUSG00000033161	MEF_noB12	2.68733	MEF1
ENSMUSG00000033228	MEF_noB12	3.21165	MEF1
ENSMUSG00000033278	MEF_noB12	1.83978	MEF1
ENSMUSG00000033287	MEF_noB12	5.07749	MEF1
ENSMUSG00000033295	MEF_noB12	4.77277	MEF1
ENSMUSG00000033326	MEF_noB12	3.73351	MEF1
ENSMUSG00000033327	MEF_noB12	2.78502	MEF1
ENSMUSG00000033335	MEF_noB12	2.94498	MEF1
ENSMUSG00000033365	MEF_noB12	2.90724	MEF1
ENSMUSG00000033379	MEF_noB12	2.63747	MEF1
ENSMUSG00000033382	MEF_noB12	2.77011	MEF1
ENSMUSG00000033396	MEF_noB12	3.73433	MEF1
ENSMUSG00000033420	MEF_noB12	3.8274	MEF1
ENSMUSG00000033423	MEF_noB12	4.55933	MEF1
ENSMUSG00000033453	MEF_noB12	2.16933	MEF1
ENSMUSG00000033487	MEF_noB12	6.08232	MEF1
ENSMUSG00000033565	MEF_noB12	9.16411	MEF1
ENSMUSG00000033581	MEF_noB12	2.19202	MEF1
ENSMUSG00000033628	MEF_noB12	4.63544	MEF1
ENSMUSG00000033653	MEF_noB12	4.42382	MEF1
ENSMUSG00000033685	MEF_noB12	2.24937	MEF1
ENSMUSG00000033712	MEF_noB12	4.5998	MEF1
ENSMUSG00000033732	MEF_noB12	1.77056	MEF1
ENSMUSG00000033769	MEF_noB12	2.45167	MEF1
ENSMUSG00000033793	MEF_noB12	2.51617	MEF1
ENSMUSG00000033813	MEF_noB12	577.83	MEF1
ENSMUSG00000033880	MEF_noB12	4.51864	MEF1
ENSMUSG00000033885	MEF_noB12	3.29344	MEF1
ENSMUSG00000033916	MEF_noB12	3.48347	MEF1
ENSMUSG00000033953	MEF_noB12	2.99137	MEF1
ENSMUSG00000033955	MEF_noB12	4.83368	MEF1
ENSMUSG00000033991	MEF_noB12	4.02767	MEF1
ENSMUSG00000034021	MEF_noB12	6.27269	MEF1
ENSMUSG00000034022	MEF_noB12	4.21307	MEF1
ENSMUSG00000034024	MEF_noB12	2.32262	MEF1
ENSMUSG00000034040	MEF_noB12	5.67841	MEF1
ENSMUSG00000034064	MEF_noB12	3.00962	MEF1
ENSMUSG00000034075	MEF_noB12	3.73273	MEF1
ENSMUSG00000034088	MEF_noB12	13.4239	MEF1
ENSMUSG00000034101	MEF_noB12	4.3047	MEF1
ENSMUSG00000034108	MEF_noB12	2.59672	MEF1
ENSMUSG00000034109	MEF_noB12	4.33182	MEF1
ENSMUSG00000034118	MEF_noB12	9.08235	MEF1
ENSMUSG00000034126	MEF_noB12	6.37189	MEF1
ENSMUSG00000034135	MEF_noB12	5.16271	MEF1
ENSMUSG00000034152	MEF_noB12	1.23596	MEF1
ENSMUSG00000034160	MEF_noB12	2.56542	MEF1
ENSMUSG00000034163	MEF_noB12	3.84631	MEF1
ENSMUSG00000034187	MEF_noB12	3.21494	MEF1
ENSMUSG00000034205	MEF_noB12	4.87451	MEF1
ENSMUSG00000034220	MEF_noB12	3.05836	MEF1
ENSMUSG00000034252	MEF_noB12	3.73665	MEF1
ENSMUSG00000034269	MEF_noB12	3.49224	MEF1
ENSMUSG00000034274	MEF_noB12	1.46871	MEF1
ENSMUSG00000034290	MEF_noB12	2.29666	MEF1
ENSMUSG00000034341	MEF_noB12	1.98256	MEF1
ENSMUSG00000034343	MEF_noB12	2.72335	MEF1
ENSMUSG00000034349	MEF_noB12	5.93089	MEF1
ENSMUSG00000034354	MEF_noB12	2.17992	MEF1
ENSMUSG00000034361	MEF_noB12	3.61989	MEF1
ENSMUSG00000034390	MEF_noB12	40.645	MEF1
ENSMUSG00000034432	MEF_noB12	2.63907	MEF1
ENSMUSG00000034462	MEF_noB12	3.28932	MEF1
ENSMUSG00000034463	MEF_noB12	2.64108	MEF1
ENSMUSG00000034484	MEF_noB12	2.73771	MEF1
ENSMUSG00000034487	MEF_noB12	3.04461	MEF1
ENSMUSG00000034543	MEF_noB12	3.24861	MEF1
ENSMUSG00000034560	MEF_noB12	2.59439	MEF1
ENSMUSG00000034573	MEF_noB12	0.928101	MEF1
ENSMUSG00000034593	MEF_noB12	15.0956	MEF1
ENSMUSG00000034602	MEF_noB12	5.02229	MEF1
ENSMUSG00000034667	MEF_noB12	3.19524	MEF1
ENSMUSG00000034675	MEF_noB12	4.10576	MEF1
ENSMUSG00000034684	MEF_noB12	560.05	MEF1
ENSMUSG00000034707	MEF_noB12	3.45697	MEF1
ENSMUSG00000034708	MEF_noB12	6.7996	MEF1
ENSMUSG00000034709	MEF_noB12	5.48442	MEF1
ENSMUSG00000034714	MEF_noB12	3.5832	MEF1
ENSMUSG00000034744	MEF_noB12	1.14413	MEF1
ENSMUSG00000034761	MEF_noB12	6.84034	MEF1
ENSMUSG00000034807	MEF_noB12	4.91807	MEF1
ENSMUSG00000034867	MEF_noB12	2.80995	MEF1
ENSMUSG00000034902	MEF_noB12	1.52257	MEF1
ENSMUSG00000034908	MEF_noB12	3.71706	MEF1
ENSMUSG00000034926	MEF_noB12	2.20362	MEF1
ENSMUSG00000034931	MEF_noB12	4.68872	MEF1
ENSMUSG00000034947	MEF_noB12	4.25095	MEF1
ENSMUSG00000034974	MEF_noB12	3.47241	MEF1
ENSMUSG00000034993	MEF_noB12	2.66475	MEF1
ENSMUSG00000034994	MEF_noB12	2.4439	MEF1
ENSMUSG00000035027	MEF_noB12	4.59044	MEF1
ENSMUSG00000035064	MEF_noB12	4.14301	MEF1
ENSMUSG00000035086	MEF_noB12	2.32122	MEF1
ENSMUSG00000035107	MEF_noB12	12.021	MEF1
ENSMUSG00000035150	MEF_noB12	2.01837	MEF1
ENSMUSG00000035152	MEF_noB12	6.77335	MEF1
ENSMUSG00000035181	MEF_noB12	2.37918	MEF1
ENSMUSG00000035203	MEF_noB12	4.20951	MEF1
ENSMUSG00000035227	MEF_noB12	2.83074	MEF1
ENSMUSG00000035232	MEF_noB12	3.5693	MEF1
ENSMUSG00000035247	MEF_noB12	4.62747	MEF1
ENSMUSG00000035248	MEF_noB12	2.57688	MEF1
ENSMUSG00000035258	MEF_noB12	1.30045	MEF1
ENSMUSG00000035279	MEF_noB12	2.73976	MEF1
ENSMUSG00000035284	MEF_noB12	2.29268	MEF1
ENSMUSG00000035311	MEF_noB12	4.18152	MEF1
ENSMUSG00000035325	MEF_noB12	2.23092	MEF1
ENSMUSG00000035357	MEF_noB12	4.44627	MEF1
ENSMUSG00000035413	MEF_noB12	9.12097	MEF1
ENSMUSG00000035437	MEF_noB12	4.444	MEF1
ENSMUSG00000035478	MEF_noB12	3.94269	MEF1
[truncated: 9,169 more rows]

## Sheet: Fig. 4c
Fig. 4c Levels of cryptic transcription with various 1-carbon treatment during in vitro reprogramming
condition	decile	median CT value
B12	d1	1.67923
B12	d2	2.15614
B12	d3	2.22454
B12	d4	2.33814
B12	d5	2.33444
B12	d6	2.41629
B12	d7	2.51152
B12	d8	2.50016
B12	d9	2.44548
B12	d10	2.74023
B12 + MAT2Ai	d1	1.83405
B12 + MAT2Ai	d2	2.25851
B12 + MAT2Ai	d3	2.28709
B12 + MAT2Ai	d4	2.42841
B12 + MAT2Ai	d5	2.45722
B12 + MAT2Ai	d6	2.46527
B12 + MAT2Ai	d7	2.55715
B12 + MAT2Ai	d8	2.55803
B12 + MAT2Ai	d9	2.551
B12 + MAT2Ai	d10	2.81708
NSC	d1	1.68093
NSC	d2	2.11163
NSC	d3	2.13039
NSC	d4	2.27002
NSC	d5	2.29164
NSC	d6	2.33496
NSC	d7	2.42976
NSC	d8	2.41212
NSC	d9	2.39326
NSC	d10	2.65758
SAM	d1	1.6672
SAM	d2	2.11228
SAM	d3	2.14351
SAM	d4	2.25578
SAM	d5	2.29684
SAM	d6	2.34965
SAM	d7	2.40121
SAM	d8	2.38182
SAM	d9	2.38545
SAM	d10	2.66735

## Sheet: Fig. 4d
Fig. 4b Functional enrichment analysis by gene ontology (GO) on the top 25% of genes whose cryptic transcription increased with OSKM and was decreased by vitamin B12 treatment
pathway	p.val
GO0007044 cell-substrate junction assembly	0.000787831
GO0016573 histone acetylation	0.000809571
GO0006473 protein acetylation	0.00090392
GO0006475 internal protein amino acid acetylation	0.000949519
GO0043967 histone H4 acetylation	0.000993046
GO0018393 internal peptidyl-lysine acetylation	0.00147451
GO0018394 peptidyl-lysine acetylation	0.00147451
GO0045893 positive regulation of transcription, DNA-dependent	0.00156499
GO0018205 peptidyl-lysine modification	0.00171105
GO0043543 protein acylation	0.00182206
GO0051254 positive regulation of RNA metabolic process	0.00185074
GO0070585 protein localization to mitochondrion	0.00236134
GO0072655 establishment of protein localization to mitochondrion	0.00236134
GO0043620 regulation of DNA-dependent transcription in response to stress	0.0027112
GO0043984 histone H4-K16 acetylation	0.00296171
GO0036003 positive regulation of transcription from RNA polymerase II promoter in response to stress	0.00383764
GO0050678 regulation of epithelial cell proliferation	0.00394645
GO0010628 positive regulation of gene expression	0.00465393
