# Supplementary material for: Vitamin B12 is a limiting factor for induced cellular plasticity and tissue repair
Source: Nat Metab. 2023 Nov 16;5(11):1911–30. doi: 10.1038/s42255-023-00916-6 (PMC10663163; doi:10.1038/s42255-023-00916-6)
Supplement: Supplementary file 9 — Data and statistical analysis for all graphs/plots. [file 42255_2023_916_MOESM9_ESM.xlsx]

## Sheet: Summary
Source Files Figure 5
Fig. 5b	Serum vitamin B12 levels before and 5 days after DSS administration
Fig. 5c	Median level of cryptic transcription during a previously published time course of murine DSS-induced ulcerative colitis injury
Fig. 5d	Levels of SCA1 protein in the recovering intestinal epithelium after DSS injury with various treatments
Fig. 5e	Histology score in the recovering intestinal epithelium after DSS injury with various treatments
Fig. 5f	Colon length of the recovering intestinal after DSS injury with various treatments
Fig. 5g	Cryptic transcription levels in human pediatric ulcerative colitis and control biopsies

## Sheet: Fig. 5b
Fig. 5b Serum vitamin B12 levels before and 5 days after DSS administration
	Day 0 (pre-DSS)	D5 (post-DSS)
	17.03	18.577
	21.499	14.883
	22.128	17.704		Paired t test
	26.731	21.605		P value	0.0001
	29.673	19.692		P value summary	***
	25.126	19.285		Significantly different (P < 0.05)?	Yes
	22.574	16.228		One- or two-tailed P value?	Two-tailed
	22.699	21.114
	27.41	18.129
	20.236	14.684
	17.469	15.737
	16.585	14.266		male
	18.621	13.722
	16.957	17.959
	19.436	10.973
	each line is one mouse, all mice were male

## Sheet: Fig. 5c
Fig. 5c Median level of cryptic transcription during a previously published time course of murine DSS-induced ulcerative colitis injury
	D0	D2	D4	D6	D7	D8	D10	D12	D14
Cage A	1.17923	1.37109	1.02746	1.65376	1.46371	1.65139		1.2439	1.50285
Cage B	1.12724	1.01513	0.975191	1.40115	1.4671	1.33844	1.36315	1.2651	1.35946
Cage C	1.28473	1.33017	1.41313	1.38494	1.64936	1.43061	1.1586	1.27232	1.33411
	T-test	Below threshold?	Summary	Individual P Value
	D0 vs. D2	No	ns	0.7301
	D0 vs. D4	No	ns	0.6293
	D0 vs. D6	Yes	*	0.0294
	D0 vs. D7	Yes	*	0.0131
	D0 vs. D8	Yes	*	0.0328
	D0 vs. D10	No	ns	0.6375
	D0 vs. D12	No	ns	0.6011
	D0 vs. D14	No	ns	0.1081

## Sheet: Fig. 5d
Fig. 5d Levels of SCA1 protein in the recovering intestinal epithelium after DSS injury with various treatments
	control	DSS	DSS + OSKM	DSS + B12	B12 + FIDAS
	0.879776	13.2392	31.9097	16.84	26.94
	1.22566	23.4525	53.7481	36.1426	14.82
	0.224757	22.3687	48.3635	31.5312	30.85
	0.17226	25.9257	47.6792	31.8585	24.29
	1.00908	26.1482	57.7586	42.1917	28.16
	0.517033	26.4332	28.7531	38.6688	28.57
		31.0324	51.8385	36.7774	17.08
		27.18		23.11	27.5		male
		27.53		25.6			female
		25.65		32.58
		20.4		25.61
		16.35		19.16
				28.35
	Uncorrected Fisher's LSD	Mean Diff,	95,00% CI of diff,	Below threshold?	Summary	Individual P Value
	DSS vs. control	23.14	16,18 to 30,10	Yes	****	<0.0001
	DSS vs. DSS + OSKM	-21.91	-28,53 to -15,29	Yes	****	<0.0001
	DSS vs. DSS + B12	-6.069	-11,64 to -0,4958	Yes	*	0.0336
	DSS vs. B12 + FIDAS	-0.9671	-7,322 to 5,388	No	ns	0.7601

## Sheet: Fig. 5e
Fig. 5e Histology score in the recovering intestinal epithelium after DSS injury with various treatments
	control	DSS	B12	OSKM	B12 + FIDAS
	0	25	9	5.5	24
	0	20	9.5	10.5	12
	0	24	8.5	15	10
	1	18	6.5	13.5	30
	0	15	13.5	3	22.5
		15	12	5.5	22.5
		23.75	13.5	13.5	20
		18	18		20		male
		20	7				female
		25	17
		13.5	14.25
		30	16
		16	24
		22.5	15
		18	18
		18	25
		8
	Uncorrected Fisher's LSD	Mean Diff,	95,00% CI of diff,	Below threshold?	Summary	Individual P Value
	DSS vs. control	19.2	13,81 to 24,58	Yes	****	<0.0001
	DSS vs. B12	5.225	1,537 to 8,913	Yes	**	0.0064
	DSS vs. OSKM	9.897	5,142 to 14,65	Yes	***	0.0001
	DSS vs. B12 + FIDAS	-0.7279	-5,267 to 3,811	No	ns	0.7485

## Sheet: Fig. 5f
Fig. 5e Colon length of the recovering intestinal after DSS injury with various treatments
	control	DSS	B12	OSKM	B12 + FIDAS
	7.9	5.9	6.8	6.5	5.9
	7.5	5.8	6.5	7.7	6.4
	7.4	6.8	5.7	6.9	6.3
	8.1	6.4	7.9	8.1	7.1
	7.4	5.8	6.2	7.6	6.3
	7.8	5.9	6.1	7.4	5.8
	8.1	6.2	6.6	8.5	5.3
	8.3	6.8	6.9		5.2		male
		6.2	7.3				female
		6.1	7.7
		6.1	7
		6.8	6.2
		5.7	6.8
	Uncorrected Fisher's LSD	Mean Diff,	95,00% CI of diff,	Below threshold?	Summary	Individual P Value
	DSS vs. control	-1.62	-2,114 to -1,127	Yes	****	<0.0001
	DSS vs. B12	-0.5538	-0,9846 to -0,1231	Yes	*	0.0129
	DSS vs. OSKM	-1.336	-1,851 to -0,8215	Yes	****	<0.0001
	DSS vs. DSS + B12 + FIDAS	0.1548	-0,3386 to 0,6483	No	ns	0.5305

## Sheet: Fig. 5g
Fig. 5g Cryptic transcription levels in human pediatric ulcerative colitis and control biopsies
decile	log2medadj CT	diagnosis
d1	-0.0185708	Control
d2	-0.0342674	Control
d3	0.0210342	Control			Estimate	Std..Error	df	t.value	p-value
d4	0.00176856	Control		diagnosis	0.055141660206943	0.0133375908470714	2248.00000033446	4.1343043761948	3.6910e-05
d5	-0.00689777	Control
d6	-0.0436827	Control
d7	-0.0153671	Control
d8	-0.0557178	Control
d9	-0.0271387	Control
d10	-0.0407396	Control
d1	0.0422672	Control
d2	0.0117363	Control
d3	0.0666122	Control
d4	0.0569407	Control
d5	-0.0149934	Control
d6	0.0130524	Control
d7	-0.0100055	Control
d8	-0.0211571	Control
d9	0.0161299	Control
d10	0.00588646	Control
d1	0.0192775	Control
d2	0.128096	Control
d3	0.0123275	Control
d4	0.0397597	Control
d5	0.0558433	Control
d6	0.0725639	Control
d7	-0.0209414	Control
d8	0.0374174	Control
d9	-0.0083277	Control
d10	-0.0155732	Control
d1	-0.0223955	Control
d2	0.0895642	Control
d3	0.026893	Control
d4	0.0623101	Control
d5	-0.00333182	Control
d6	-0.0269902	Control
d7	-0.0289936	Control
d8	-0.0231403	Control
d9	-0.0143727	Control
d10	-0.0497776	Control
d1	0.00385191	Control
d2	-0.0459599	Control
d3	0.0380876	Control
d4	0.0293927	Control
d5	0.0133312	Control
d6	-0.00291482	Control
d7	-0.00968093	Control
d8	0.00731235	Control
d9	0.0059607	Control
d10	-0.0467874	Control
d1	-0.0994156	Control
d2	-0.0244406	Control
d3	0.0257171	Control
d4	-0.0409452	Control
d5	-0.0109561	Control
d6	-0.0309302	Control
d7	-0.0413522	Control
d8	-0.0715381	Control
d9	-0.0620843	Control
d10	-0.0948207	Control
d1	-0.0485321	Control
d2	0.0353262	Control
d3	-0.0246804	Control
d4	0.0110951	Control
d5	-0.00649076	Control
d6	0.00910597	Control
d7	0.0350243	Control
d8	0.00540049	Control
d9	0.00978332	Control
d10	0.0120112	Control
d1	0.0817156	Control
d2	0.0349981	Control
d3	0.0467694	Control
d4	0.0377401	Control
d5	0.0319752	Control
d6	0.0334527	Control
d7	0.0290545	Control
d8	0.00172816	Control
d9	0.0260145	Control
d10	0.00780513	Control
d1	-0.034009	Control
d2	0.074102	Control
d3	0.019109	Control
d4	0.0548501	Control
d5	0.00302961	Control
d6	0.00515514	Control
d7	-0.0196835	Control
d8	-0.00335378	Control
d9	-0.01812	Control
d10	0.00550165	Control
d1	-0.0963876	Control
d2	-0.0435026	Control
d3	-0.10209	Control
d4	-0.0736322	Control
d5	0.00409849	Control
d6	-0.0714478	Control
d7	-0.121585	Control
d8	-0.0962846	Control
d9	-0.0917891	Control
d10	-0.0968837	Control
d1	0.0741184	Control
d2	0.0114173	Control
d3	-0.0444314	Control
d4	-0.0487014	Control
d5	-0.0419908	Control
d6	-0.0666882	Control
d7	-0.0626802	Control
d8	-0.0935046	Control
d9	-0.0599851	Control
d10	-0.0473225	Control
d1	0.10396	Control
d2	0.15715	Control
d3	0.142625	Control
d4	0.145917	Control
d5	0.17722	Control
d6	0.148053	Control
d7	0.129189	Control
d8	0.176709	Control
d9	0.153818	Control
d10	0.086213	Control
d1	0.0235512	Control
d2	0.0520035	Control
d3	0.107979	Control
d4	0.0767472	Control
d5	0.099072	Control
d6	0.0832289	Control
d7	0.0714895	Control
d8	0.0759968	Control
d9	0.0706816	Control
d10	0.00805404	Control
d1	0.172249	Control
d2	0.0826758	Control
d3	0.145186	Control
d4	0.120713	Control
d5	0.119271	Control
d6	0.143099	Control
d7	0.061258	Control
d8	0.0881897	Control
d9	0.121443	Control
d10	0.0641365	Control
d1	0.0702352	Control
d2	0.0626624	Control
d3	0.0507143	Control
d4	0.0518497	Control
d5	0.0389214	Control
d6	0.0852237	Control
d7	-0.000238022	Control
d8	0.0253668	Control
d9	0.0768814	Control
d10	0.0369	Control
d1	-0.0801832	Control
d2	-0.0454238	Control
d3	0.0172556	Control
d4	-0.0420711	Control
d5	-0.0462611	Control
d6	-0.0588096	Control
d7	-0.0506231	Control
d8	-0.0809347	Control
d9	-0.0864048	Control
d10	-0.107321	Control
d1	0.0857171	Control
d2	-0.0508545	Control
d3	0.0497258	Control
d4	0.104466	Control
d5	0.03602	Control
d6	0.0196191	Control
d7	0.0527163	Control
d8	0.06364	Control
d9	0.0668574	Control
d10	-0.013312	Control
d1	-0.0257726	Control
d2	-0.0249855	Control
d3	0.039559	Control
d4	-0.0136706	Control
d5	-0.0469888	Control
d6	-0.0929694	Control
d7	-0.069911	Control
d8	-0.0692142	Control
d9	-0.0374189	Control
d10	-0.0815674	Control
d1	-0.0483092	Control
d2	0.04576	Control
d3	-0.00229032	Control
d4	0.0176603	Control
d5	-0.000524465	Control
d6	0.0011879	Control
d7	-0.026279	Control
d8	-0.0630357	Control
d9	-0.0222637	Control
d10	-0.0662722	Control
d1	-0.0506763	Control
d2	-0.0028198	Control
d3	-0.0234392	Control
d4	-0.0210365	Control
d5	-0.012881	Control
d6	-0.0504395	Control
d7	-0.0793688	Control
d8	-0.0592132	Control
d9	-0.0169135	Control
d10	-0.0424222	Control
d1	-0.0955392	Ulcerative Colitis
d2	-0.0582506	Ulcerative Colitis
d3	-0.0841196	Ulcerative Colitis
d4	-0.100097	Ulcerative Colitis
d5	-0.0867078	Ulcerative Colitis
d6	-0.0647438	Ulcerative Colitis
d7	-0.0894426	Ulcerative Colitis
d8	-0.11401	Ulcerative Colitis
d9	-0.135154	Ulcerative Colitis
d10	-0.112029	Ulcerative Colitis
d1	-0.0360139	Ulcerative Colitis
d2	-0.00414702	Ulcerative Colitis
d3	0.0108023	Ulcerative Colitis
d4	-0.0115738	Ulcerative Colitis
d5	-0.0210124	Ulcerative Colitis
d6	0.0385454	Ulcerative Colitis
d7	0.0197788	Ulcerative Colitis
d8	0.015038	Ulcerative Colitis
d9	-0.00871004	Ulcerative Colitis
d10	0.0289956	Ulcerative Colitis
d1	0.0281594	Ulcerative Colitis
d2	-0.018706	Ulcerative Colitis
d3	-0.0306332	Ulcerative Colitis
d4	-0.0492651	Ulcerative Colitis
d5	0.0247483	Ulcerative Colitis
d6	0.00114775	Ulcerative Colitis
d7	-0.067461	Ulcerative Colitis
d8	-0.0486022	Ulcerative Colitis
d9	-0.0549727	Ulcerative Colitis
d10	-0.0618061	Ulcerative Colitis
d1	0.0717175	Ulcerative Colitis
d2	0.0201981	Ulcerative Colitis
d3	0.00259244	Ulcerative Colitis
d4	-0.00412504	Ulcerative Colitis
d5	0.0468611	Ulcerative Colitis
d6	0.0359951	Ulcerative Colitis
d7	0.012717	Ulcerative Colitis
d8	-0.0232907	Ulcerative Colitis
d9	-0.0189125	Ulcerative Colitis
d10	-0.0463225	Ulcerative Colitis
d1	0.305422	Ulcerative Colitis
d2	0.276452	Ulcerative Colitis
d3	0.307265	Ulcerative Colitis
d4	0.255978	Ulcerative Colitis
d5	0.315537	Ulcerative Colitis
d6	0.327276	Ulcerative Colitis
d7	0.37594	Ulcerative Colitis
d8	0.39335	Ulcerative Colitis
d9	0.405404	Ulcerative Colitis
d10	0.421375	Ulcerative Colitis
d1	-0.0489063	Ulcerative Colitis
d2	-0.0687221	Ulcerative Colitis
d3	-0.0257772	Ulcerative Colitis
d4	-0.0619297	Ulcerative Colitis
d5	-0.0637362	Ulcerative Colitis
d6	-0.104273	Ulcerative Colitis
d7	-0.0745027	Ulcerative Colitis
d8	-0.0645917	Ulcerative Colitis
d9	-0.0561231	Ulcerative Colitis
d10	-0.0952176	Ulcerative Colitis
d1	0.113851	Ulcerative Colitis
d2	0.0773165	Ulcerative Colitis
d3	0.0862254	Ulcerative Colitis
d4	0.0714093	Ulcerative Colitis
d5	0.052086	Ulcerative Colitis
d6	0.0584015	Ulcerative Colitis
d7	0.0750783	Ulcerative Colitis
d8	0.0642909	Ulcerative Colitis
d9	0.108156	Ulcerative Colitis
d10	0.0491156	Ulcerative Colitis
d1	0.0298033	Ulcerative Colitis
d2	-0.0102314	Ulcerative Colitis
d3	-0.0450307	Ulcerative Colitis
d4	-0.042284	Ulcerative Colitis
d5	-0.0364954	Ulcerative Colitis
d6	-0.0239276	Ulcerative Colitis
d7	-0.0550675	Ulcerative Colitis
d8	-0.0225686	Ulcerative Colitis
d9	-0.0527087	Ulcerative Colitis
d10	-0.0043455	Ulcerative Colitis
d1	0.101529	Ulcerative Colitis
d2	0.0670802	Ulcerative Colitis
d3	0.106738	Ulcerative Colitis
d4	0.165738	Ulcerative Colitis
d5	0.174382	Ulcerative Colitis
d6	0.122136	Ulcerative Colitis
d7	0.149907	Ulcerative Colitis
d8	0.150039	Ulcerative Colitis
d9	0.146309	Ulcerative Colitis
d10	0.130456	Ulcerative Colitis
d1	0.169718	Ulcerative Colitis
d2	0.140004	Ulcerative Colitis
d3	0.114085	Ulcerative Colitis
d4	0.13398	Ulcerative Colitis
d5	0.174418	Ulcerative Colitis
d6	0.172314	Ulcerative Colitis
d7	0.14208	Ulcerative Colitis
d8	0.175859	Ulcerative Colitis
d9	0.172561	Ulcerative Colitis
d10	0.142889	Ulcerative Colitis
d1	0.104054	Ulcerative Colitis
d2	0.01616	Ulcerative Colitis
d3	0.0421385	Ulcerative Colitis
d4	0.0657346	Ulcerative Colitis
d5	0.0629564	Ulcerative Colitis
d6	0.0612857	Ulcerative Colitis
d7	0.0628402	Ulcerative Colitis
d8	0.0550562	Ulcerative Colitis
d9	0.0714672	Ulcerative Colitis
d10	0.0449732	Ulcerative Colitis
d1	-2.20098e-05	Ulcerative Colitis
d2	-0.00859242	Ulcerative Colitis
d3	-0.0552674	Ulcerative Colitis
d4	-0.0145457	Ulcerative Colitis
d5	0.0198609	Ulcerative Colitis
d6	-0.0275095	Ulcerative Colitis
d7	0.0283323	Ulcerative Colitis
d8	0.0140423	Ulcerative Colitis
d9	-0.0241792	Ulcerative Colitis
d10	0.0169458	Ulcerative Colitis
d1	0.403683	Ulcerative Colitis
d2	0.505869	Ulcerative Colitis
d3	0.464393	Ulcerative Colitis
d4	0.524202	Ulcerative Colitis
d5	0.555781	Ulcerative Colitis
d6	0.525587	Ulcerative Colitis
d7	0.556925	Ulcerative Colitis
d8	0.646939	Ulcerative Colitis
d9	0.667276	Ulcerative Colitis
d10	0.724741	Ulcerative Colitis
d1	-0.0103794	Ulcerative Colitis
d2	-0.0715732	Ulcerative Colitis
d3	-0.0141451	Ulcerative Colitis
d4	-0.0424005	Ulcerative Colitis
d5	-0.0566386	Ulcerative Colitis
d6	-0.0670922	Ulcerative Colitis
d7	-0.0622702	Ulcerative Colitis
d8	-0.0488652	Ulcerative Colitis
d9	-0.090008	Ulcerative Colitis
d10	-0.0399732	Ulcerative Colitis
d1	0.0927116	Ulcerative Colitis
d2	0.0697169	Ulcerative Colitis
d3	0.0599093	Ulcerative Colitis
d4	0.00646782	Ulcerative Colitis
d5	0.0469547	Ulcerative Colitis
d6	0.0185437	Ulcerative Colitis
d7	0.0469636	Ulcerative Colitis
d8	0.0295656	Ulcerative Colitis
d9	0.0324944	Ulcerative Colitis
d10	0.000871044	Ulcerative Colitis
d1	0.0657313	Ulcerative Colitis
d2	-0.041251	Ulcerative Colitis
d3	-0.0543265	Ulcerative Colitis
d4	-0.0753021	Ulcerative Colitis
d5	-0.0456703	Ulcerative Colitis
d6	-0.0421598	Ulcerative Colitis
d7	-0.0636529	Ulcerative Colitis
d8	-0.0794858	Ulcerative Colitis
d9	-0.0552453	Ulcerative Colitis
d10	-0.0970774	Ulcerative Colitis
d1	0.0793673	Ulcerative Colitis
d2	0.00172763	Ulcerative Colitis
d3	-0.0200375	Ulcerative Colitis
d4	-0.00557767	Ulcerative Colitis
d5	-0.00866109	Ulcerative Colitis
d6	-0.0579756	Ulcerative Colitis
d7	-0.003628	Ulcerative Colitis
d8	-0.0266649	Ulcerative Colitis
d9	-0.0700651	Ulcerative Colitis
d10	-0.0595282	Ulcerative Colitis
d1	0.0142696	Ulcerative Colitis
d2	-0.0861031	Ulcerative Colitis
d3	-0.0723324	Ulcerative Colitis
d4	-0.0823857	Ulcerative Colitis
d5	-0.0721227	Ulcerative Colitis
d6	-0.0908677	Ulcerative Colitis
d7	-0.0585174	Ulcerative Colitis
d8	-0.0962938	Ulcerative Colitis
d9	-0.102148	Ulcerative Colitis
d10	-0.0748653	Ulcerative Colitis
d1	-0.0249263	Ulcerative Colitis
d2	-0.0669603	Ulcerative Colitis
d3	-0.0813729	Ulcerative Colitis
d4	-0.0668743	Ulcerative Colitis
d5	-0.0751679	Ulcerative Colitis
d6	-0.0692782	Ulcerative Colitis
d7	-0.0626167	Ulcerative Colitis
d8	-0.0682697	Ulcerative Colitis
d9	-0.072338	Ulcerative Colitis
d10	-0.0326863	Ulcerative Colitis
d1	0.224225	Ulcerative Colitis
d2	0.216127	Ulcerative Colitis
d3	0.216725	Ulcerative Colitis
d4	0.194588	Ulcerative Colitis
d5	0.182879	Ulcerative Colitis
d6	0.23051	Ulcerative Colitis
d7	0.189685	Ulcerative Colitis
d8	0.168643	Ulcerative Colitis
d9	0.174753	Ulcerative Colitis
d10	0.163403	Ulcerative Colitis
d1	0.145786	Ulcerative Colitis
d2	0.11355	Ulcerative Colitis
d3	0.11382	Ulcerative Colitis
d4	0.088414	Ulcerative Colitis
d5	0.115266	Ulcerative Colitis
d6	0.12506	Ulcerative Colitis
d7	0.145417	Ulcerative Colitis
d8	0.114332	Ulcerative Colitis
d9	0.127818	Ulcerative Colitis
d10	0.128009	Ulcerative Colitis
d1	0.0575059	Ulcerative Colitis
d2	0.0726004	Ulcerative Colitis
d3	0.0501617	Ulcerative Colitis
d4	0.0250833	Ulcerative Colitis
d5	0.00313149	Ulcerative Colitis
d6	0.0384699	Ulcerative Colitis
d7	0.0187504	Ulcerative Colitis
d8	0.00697981	Ulcerative Colitis
d9	0.0102263	Ulcerative Colitis
d10	-0.00549831	Ulcerative Colitis
d1	-0.0359654	Ulcerative Colitis
d2	-0.114288	Ulcerative Colitis
d3	-0.0963544	Ulcerative Colitis
d4	-0.12465	Ulcerative Colitis
d5	-0.141273	Ulcerative Colitis
d6	-0.135253	Ulcerative Colitis
d7	-0.0986022	Ulcerative Colitis
d8	-0.135757	Ulcerative Colitis
d9	-0.131715	Ulcerative Colitis
d10	-0.103526	Ulcerative Colitis
d1	0.024429	Ulcerative Colitis
d2	-0.0582176	Ulcerative Colitis
d3	-0.0626697	Ulcerative Colitis
d4	-0.0414099	Ulcerative Colitis
d5	-0.062137	Ulcerative Colitis
d6	-0.0178028	Ulcerative Colitis
d7	-0.0462154	Ulcerative Colitis
d8	-0.0937352	Ulcerative Colitis
d9	-0.105404	Ulcerative Colitis
d10	-0.128442	Ulcerative Colitis
d1	-0.0083919	Ulcerative Colitis
d2	-0.00964347	Ulcerative Colitis
d3	0.0123993	Ulcerative Colitis
d4	0.0308509	Ulcerative Colitis
d5	0.036954	Ulcerative Colitis
d6	0.000895536	Ulcerative Colitis
d7	0.0137403	Ulcerative Colitis
d8	-0.0133355	Ulcerative Colitis
d9	0.0282493	Ulcerative Colitis
d10	-0.0123195	Ulcerative Colitis
d1	-0.0455196	Ulcerative Colitis
d2	-0.0119505	Ulcerative Colitis
d3	-0.070045	Ulcerative Colitis
d4	-0.0404632	Ulcerative Colitis
d5	-0.0525904	Ulcerative Colitis
d6	-0.0500893	Ulcerative Colitis
d7	-0.0443446	Ulcerative Colitis
d8	-0.0423328	Ulcerative Colitis
d9	-0.0871795	Ulcerative Colitis
d10	-0.0828587	Ulcerative Colitis
d1	-0.0205403	Ulcerative Colitis
d2	0.0161463	Ulcerative Colitis
d3	0.0316571	Ulcerative Colitis
d4	0.0226202	Ulcerative Colitis
d5	0.05008	Ulcerative Colitis
d6	-0.0111025	Ulcerative Colitis
d7	0.0138214	Ulcerative Colitis
d8	0.0477009	Ulcerative Colitis
d9	0.0230563	Ulcerative Colitis
d10	0.0205516	Ulcerative Colitis
d1	0.0793332	Ulcerative Colitis
d2	0.111303	Ulcerative Colitis
d3	0.122708	Ulcerative Colitis
d4	0.120761	Ulcerative Colitis
d5	0.108754	Ulcerative Colitis
d6	0.11212	Ulcerative Colitis
d7	0.104028	Ulcerative Colitis
d8	0.0945808	Ulcerative Colitis
d9	0.125592	Ulcerative Colitis
d10	0.0800618	Ulcerative Colitis
d1	0.00500157	Ulcerative Colitis
d2	0.0267003	Ulcerative Colitis
d3	-0.0199676	Ulcerative Colitis
d4	-0.0304196	Ulcerative Colitis
d5	-0.0527844	Ulcerative Colitis
d6	-0.034146	Ulcerative Colitis
d7	-0.0203956	Ulcerative Colitis
d8	-0.0602373	Ulcerative Colitis
d9	-0.052768	Ulcerative Colitis
d10	-0.0412315	Ulcerative Colitis
d1	0.0673501	Ulcerative Colitis
d2	-0.00439485	Ulcerative Colitis
d3	0.0235168	Ulcerative Colitis
d4	-0.0135704	Ulcerative Colitis
d5	0.0426909	Ulcerative Colitis
d6	-0.0262604	Ulcerative Colitis
d7	-0.0209883	Ulcerative Colitis
d8	0.0223554	Ulcerative Colitis
d9	-0.0101635	Ulcerative Colitis
d10	-0.0239888	Ulcerative Colitis
d1	0.0592585	Ulcerative Colitis
d2	-0.00360804	Ulcerative Colitis
d3	0.00456968	Ulcerative Colitis
d4	0.00154902	Ulcerative Colitis
d5	0.0272455	Ulcerative Colitis
d6	-0.0320825	Ulcerative Colitis
d7	-0.0437529	Ulcerative Colitis
d8	-0.0145152	Ulcerative Colitis
d9	-0.040218	Ulcerative Colitis
d10	-0.0616846	Ulcerative Colitis
d1	-0.0307091	Ulcerative Colitis
d2	-0.0470898	Ulcerative Colitis
d3	-0.0211986	Ulcerative Colitis
d4	-0.0520126	Ulcerative Colitis
d5	-0.0723536	Ulcerative Colitis
d6	-0.0624632	Ulcerative Colitis
d7	-0.0847537	Ulcerative Colitis
d8	-0.0552287	Ulcerative Colitis
d9	-0.100186	Ulcerative Colitis
d10	-0.101206	Ulcerative Colitis
d1	0.0587588	Ulcerative Colitis
d2	0.0977949	Ulcerative Colitis
d3	0.0751812	Ulcerative Colitis
d4	0.0992392	Ulcerative Colitis
d5	0.0995219	Ulcerative Colitis
d6	0.105389	Ulcerative Colitis
d7	0.0858179	Ulcerative Colitis
d8	0.0947847	Ulcerative Colitis
d9	0.059855	Ulcerative Colitis
d10	0.0477905	Ulcerative Colitis
d1	-0.0232433	Ulcerative Colitis
d2	0.0215054	Ulcerative Colitis
d3	-0.0161348	Ulcerative Colitis
d4	0.0287102	Ulcerative Colitis
d5	-0.0122549	Ulcerative Colitis
d6	-0.0210825	Ulcerative Colitis
d7	0.0379189	Ulcerative Colitis
d8	-0.0123717	Ulcerative Colitis
d9	0.0285134	Ulcerative Colitis
d10	-0.00273152	Ulcerative Colitis
d1	0.127454	Ulcerative Colitis
d2	0.10959	Ulcerative Colitis
d3	0.0758575	Ulcerative Colitis
d4	0.0774368	Ulcerative Colitis
d5	0.0910227	Ulcerative Colitis
d6	0.0639886	Ulcerative Colitis
d7	0.0581033	Ulcerative Colitis
d8	0.0788202	Ulcerative Colitis
d9	0.04542	Ulcerative Colitis
d10	0.0557322	Ulcerative Colitis
d1	0.178342	Ulcerative Colitis
d2	0.234124	Ulcerative Colitis
d3	0.25127	Ulcerative Colitis
d4	0.285527	Ulcerative Colitis
d5	0.301066	Ulcerative Colitis
d6	0.295481	Ulcerative Colitis
d7	0.338301	Ulcerative Colitis
d8	0.348067	Ulcerative Colitis
d9	0.355814	Ulcerative Colitis
d10	0.366714	Ulcerative Colitis
d1	0.0236969	Ulcerative Colitis
d2	0.117064	Ulcerative Colitis
d3	0.0460324	Ulcerative Colitis
d4	0.133267	Ulcerative Colitis
d5	0.0668794	Ulcerative Colitis
d6	0.0527074	Ulcerative Colitis
d7	0.151262	Ulcerative Colitis
d8	0.0755362	Ulcerative Colitis
d9	0.117827	Ulcerative Colitis
d10	0.106896	Ulcerative Colitis
d1	0.074222	Ulcerative Colitis
d2	0.043294	Ulcerative Colitis
d3	0.080514	Ulcerative Colitis
d4	0.0793199	Ulcerative Colitis
d5	0.0463268	Ulcerative Colitis
d6	0.05818	Ulcerative Colitis
d7	0.095386	Ulcerative Colitis
d8	0.0902666	Ulcerative Colitis
d9	0.0310914	Ulcerative Colitis
d10	0.0656681	Ulcerative Colitis
d1	0.277146	Ulcerative Colitis
d2	0.256785	Ulcerative Colitis
d3	0.308929	Ulcerative Colitis
d4	0.231428	Ulcerative Colitis
d5	0.258133	Ulcerative Colitis
d6	0.270781	Ulcerative Colitis
d7	0.320809	Ulcerative Colitis
d8	0.342388	Ulcerative Colitis
d9	0.347867	Ulcerative Colitis
d10	0.329603	Ulcerative Colitis
d1	0.0513731	Ulcerative Colitis
d2	0.14664	Ulcerative Colitis
d3	0.0873914	Ulcerative Colitis
d4	0.122897	Ulcerative Colitis
d5	0.0607715	Ulcerative Colitis
d6	0.0627277	Ulcerative Colitis
d7	0.0644421	Ulcerative Colitis
d8	0.0906999	Ulcerative Colitis
d9	0.0814313	Ulcerative Colitis
d10	0.0749504	Ulcerative Colitis
d1	0.0595272	Ulcerative Colitis
d2	0.000917722	Ulcerative Colitis
d3	0.00232988	Ulcerative Colitis
d4	0.0325548	Ulcerative Colitis
d5	-0.0223692	Ulcerative Colitis
d6	0.00328908	Ulcerative Colitis
d7	0.00572473	Ulcerative Colitis
d8	0.000598085	Ulcerative Colitis
d9	-0.00141397	Ulcerative Colitis
d10	0.0205661	Ulcerative Colitis
d1	0.178656	Ulcerative Colitis
d2	0.108571	Ulcerative Colitis
d3	0.184114	Ulcerative Colitis
d4	0.129591	Ulcerative Colitis
d5	0.108324	Ulcerative Colitis
d6	0.207272	Ulcerative Colitis
d7	0.120887	Ulcerative Colitis
d8	0.127372	Ulcerative Colitis
d9	0.134501	Ulcerative Colitis
d10	0.177065	Ulcerative Colitis
d1	-0.0402046	Ulcerative Colitis
d2	-0.0589966	Ulcerative Colitis
d3	-0.0348997	Ulcerative Colitis
d4	-0.0441663	Ulcerative Colitis
d5	-0.0551712	Ulcerative Colitis
d6	-0.0607253	Ulcerative Colitis
d7	-0.0964473	Ulcerative Colitis
d8	-0.0925657	Ulcerative Colitis
d9	-0.0749916	Ulcerative Colitis
d10	-0.0860935	Ulcerative Colitis
d1	0.184365	Ulcerative Colitis
d2	0.119844	Ulcerative Colitis
d3	0.128719	Ulcerative Colitis
d4	0.136968	Ulcerative Colitis
d5	0.126843	Ulcerative Colitis
d6	0.143086	Ulcerative Colitis
d7	0.155945	Ulcerative Colitis
d8	0.137328	Ulcerative Colitis
d9	0.114051	Ulcerative Colitis
d10	0.0822648	Ulcerative Colitis
d1	0.112729	Ulcerative Colitis
d2	0.0793042	Ulcerative Colitis
d3	0.0119682	Ulcerative Colitis
d4	0.0269206	Ulcerative Colitis
d5	0.0458668	Ulcerative Colitis
d6	-0.0145941	Ulcerative Colitis
d7	0.0317877	Ulcerative Colitis
d8	0.000594299	Ulcerative Colitis
d9	0.0115731	Ulcerative Colitis
d10	-0.049646	Ulcerative Colitis
d1	0.157475	Ulcerative Colitis
d2	0.0973312	Ulcerative Colitis
d3	0.0845336	Ulcerative Colitis
d4	0.0823529	Ulcerative Colitis
d5	0.0477498	Ulcerative Colitis
d6	0.0842522	Ulcerative Colitis
d7	0.0977409	Ulcerative Colitis
d8	0.0913477	Ulcerative Colitis
d9	0.0647475	Ulcerative Colitis
d10	0.0772331	Ulcerative Colitis
d1	0.0251896	Ulcerative Colitis
d2	0.0296597	Ulcerative Colitis
d3	0.02986	Ulcerative Colitis
d4	0.0540063	Ulcerative Colitis
d5	0.0366194	Ulcerative Colitis
d6	0.0285997	Ulcerative Colitis
d7	0.0157923	Ulcerative Colitis
d8	0.0277858	Ulcerative Colitis
d9	0.0235467	Ulcerative Colitis
d10	0.0252812	Ulcerative Colitis
d1	-0.0392788	Ulcerative Colitis
d2	0.000183088	Ulcerative Colitis
d3	-0.0362913	Ulcerative Colitis
d4	-0.0399487	Ulcerative Colitis
d5	-0.0361683	Ulcerative Colitis
d6	-0.0327632	Ulcerative Colitis
d7	-0.0293452	Ulcerative Colitis
d8	-0.0540604	Ulcerative Colitis
d9	-0.0747519	Ulcerative Colitis
d10	-0.0503196	Ulcerative Colitis
d1	0.0715859	Ulcerative Colitis
d2	0.0809907	Ulcerative Colitis
d3	0.0529789	Ulcerative Colitis
d4	0.0392468	Ulcerative Colitis
d5	0.0572066	Ulcerative Colitis
d6	0.0312002	Ulcerative Colitis
d7	0.0109478	Ulcerative Colitis
d8	0.0491358	Ulcerative Colitis
d9	0.0699735	Ulcerative Colitis
d10	0.0542918	Ulcerative Colitis
d1	0.0424166	Ulcerative Colitis
d2	-0.038334	Ulcerative Colitis
d3	-0.0339544	Ulcerative Colitis
d4	0.010423	Ulcerative Colitis
d5	0.0260275	Ulcerative Colitis
d6	-0.0266227	Ulcerative Colitis
d7	-0.0216462	Ulcerative Colitis
d8	-0.014846	Ulcerative Colitis
d9	-0.0236813	Ulcerative Colitis
d10	0.0280331	Ulcerative Colitis
d1	0.104062	Ulcerative Colitis
d2	-0.0030893	Ulcerative Colitis
d3	-0.00322831	Ulcerative Colitis
d4	0.0110894	Ulcerative Colitis
d5	0.0405889	Ulcerative Colitis
d6	0.0595621	Ulcerative Colitis
d7	0.0324383	Ulcerative Colitis
d8	0.0492863	Ulcerative Colitis
d9	0.00063269	Ulcerative Colitis
d10	0.00925922	Ulcerative Colitis
d1	0.0894315	Ulcerative Colitis
d2	0.0130206	Ulcerative Colitis
d3	0.0128596	Ulcerative Colitis
d4	0.0281007	Ulcerative Colitis
d5	0.0263305	Ulcerative Colitis
d6	0.00558459	Ulcerative Colitis
d7	0.032783	Ulcerative Colitis
d8	0.0146205	Ulcerative Colitis
d9	0.00325953	Ulcerative Colitis
d10	0.0494903	Ulcerative Colitis
d1	0.0396326	Ulcerative Colitis
d2	-0.0304742	Ulcerative Colitis
d3	-0.0231732	Ulcerative Colitis
d4	-0.00288341	Ulcerative Colitis
d5	-0.0341737	Ulcerative Colitis
d6	-0.0772572	Ulcerative Colitis
d7	-0.0658617	Ulcerative Colitis
d8	-0.0724194	Ulcerative Colitis
d9	-0.0894397	Ulcerative Colitis
d10	-0.101662	Ulcerative Colitis
d1	0.111081	Ulcerative Colitis
d2	0.0205727	Ulcerative Colitis
d3	0.0698827	Ulcerative Colitis
d4	0.0596528	Ulcerative Colitis
d5	0.0890685	Ulcerative Colitis
d6	0.075119	Ulcerative Colitis
d7	0.110048	Ulcerative Colitis
d8	0.0955012	Ulcerative Colitis
d9	0.0946532	Ulcerative Colitis
d10	0.0781571	Ulcerative Colitis
d1	0.200633	Ulcerative Colitis
d2	0.361529	Ulcerative Colitis
d3	0.320918	Ulcerative Colitis
d4	0.419461	Ulcerative Colitis
d5	0.409217	Ulcerative Colitis
d6	0.481128	Ulcerative Colitis
d7	0.420421	Ulcerative Colitis
d8	0.461399	Ulcerative Colitis
d9	0.462957	Ulcerative Colitis
d10	0.475763	Ulcerative Colitis
d1	0.168457	Ulcerative Colitis
d2	0.126799	Ulcerative Colitis
d3	0.135931	Ulcerative Colitis
d4	0.14149	Ulcerative Colitis
d5	0.138496	Ulcerative Colitis
d6	0.137315	Ulcerative Colitis
d7	0.14455	Ulcerative Colitis
d8	0.125907	Ulcerative Colitis
d9	0.150024	Ulcerative Colitis
d10	0.11886	Ulcerative Colitis
d1	0.208154	Ulcerative Colitis
d2	0.313075	Ulcerative Colitis
d3	0.281826	Ulcerative Colitis
d4	0.365534	Ulcerative Colitis
d5	0.382653	Ulcerative Colitis
d6	0.364645	Ulcerative Colitis
d7	0.403501	Ulcerative Colitis
d8	0.436834	Ulcerative Colitis
d9	0.488005	Ulcerative Colitis
d10	0.538031	Ulcerative Colitis
d1	-0.0710389	Ulcerative Colitis
d2	0.0637214	Ulcerative Colitis
d3	0.0142761	Ulcerative Colitis
d4	0.0409064	Ulcerative Colitis
d5	0.0490774	Ulcerative Colitis
d6	0.0314412	Ulcerative Colitis
d7	0.0444404	Ulcerative Colitis
d8	0.0153158	Ulcerative Colitis
d9	0.0320923	Ulcerative Colitis
d10	0.0950462	Ulcerative Colitis
d1	0.32393	Ulcerative Colitis
d2	0.283018	Ulcerative Colitis
d3	0.322996	Ulcerative Colitis
d4	0.314905	Ulcerative Colitis
d5	0.353635	Ulcerative Colitis
d6	0.374076	Ulcerative Colitis
d7	0.379573	Ulcerative Colitis
d8	0.454612	Ulcerative Colitis
d9	0.440159	Ulcerative Colitis
d10	0.534911	Ulcerative Colitis
d1	0.0258937	Ulcerative Colitis
d2	-0.0204403	Ulcerative Colitis
d3	0.0293063	Ulcerative Colitis
d4	0.0127281	Ulcerative Colitis
d5	0.0366024	Ulcerative Colitis
d6	0.00597829	Ulcerative Colitis
d7	-0.0113041	Ulcerative Colitis
d8	-0.00990321	Ulcerative Colitis
d9	0.0106515	Ulcerative Colitis
d10	-0.0484496	Ulcerative Colitis
d1	-0.0089664	Ulcerative Colitis
d2	-0.0382788	Ulcerative Colitis
d3	-0.0830101	Ulcerative Colitis
d4	-0.0902409	Ulcerative Colitis
d5	-0.0528662	Ulcerative Colitis
d6	-0.0734682	Ulcerative Colitis
d7	-0.0693752	Ulcerative Colitis
d8	-0.104244	Ulcerative Colitis
d9	-0.111387	Ulcerative Colitis
d10	-0.115167	Ulcerative Colitis
d1	0.0482585	Ulcerative Colitis
d2	0.0444889	Ulcerative Colitis
d3	0.0593306	Ulcerative Colitis
d4	0.0263404	Ulcerative Colitis
d5	0.0310481	Ulcerative Colitis
d6	0.0532692	Ulcerative Colitis
d7	0.0314192	Ulcerative Colitis
d8	0.0619699	Ulcerative Colitis
d9	0.0388799	Ulcerative Colitis
d10	0.0591212	Ulcerative Colitis
d1	0.0411184	Ulcerative Colitis
d2	-0.00338391	Ulcerative Colitis
d3	0.0149889	Ulcerative Colitis
d4	0.00765717	Ulcerative Colitis
d5	-0.0206671	Ulcerative Colitis
d6	0.00156095	Ulcerative Colitis
d7	0.0203132	Ulcerative Colitis
d8	-0.00090366	Ulcerative Colitis
d9	-0.0205019	Ulcerative Colitis
d10	-0.0248137	Ulcerative Colitis
d1	-0.0623184	Ulcerative Colitis
d2	-0.081721	Ulcerative Colitis
d3	-0.0683166	Ulcerative Colitis
d4	-0.0441729	Ulcerative Colitis
d5	-0.0854494	Ulcerative Colitis
d6	-0.0560942	Ulcerative Colitis
d7	-0.0482484	Ulcerative Colitis
d8	-0.101745	Ulcerative Colitis
d9	-0.0939875	Ulcerative Colitis
d10	-0.099339	Ulcerative Colitis
d1	0.0363407	Ulcerative Colitis
d2	0.013872	Ulcerative Colitis
d3	0.0739528	Ulcerative Colitis
d4	0.0779338	Ulcerative Colitis
d5	0.103798	Ulcerative Colitis
d6	0.107401	Ulcerative Colitis
d7	0.102123	Ulcerative Colitis
d8	0.0769	Ulcerative Colitis
d9	0.126053	Ulcerative Colitis
d10	0.0808276	Ulcerative Colitis
d1	0.128449	Ulcerative Colitis
d2	0.166465	Ulcerative Colitis
d3	0.109568	Ulcerative Colitis
d4	0.13607	Ulcerative Colitis
d5	0.184595	Ulcerative Colitis
d6	0.143605	Ulcerative Colitis
d7	0.157064	Ulcerative Colitis
d8	0.183984	Ulcerative Colitis
d9	0.133577	Ulcerative Colitis
d10	0.128569	Ulcerative Colitis
d1	0.0325359	Ulcerative Colitis
d2	0.210748	Ulcerative Colitis
d3	0.170338	Ulcerative Colitis
d4	0.166626	Ulcerative Colitis
d5	0.19957	Ulcerative Colitis
d6	0.198447	Ulcerative Colitis
d7	0.226341	Ulcerative Colitis
d8	0.214042	Ulcerative Colitis
d9	0.233093	Ulcerative Colitis
d10	0.242993	Ulcerative Colitis
d1	-0.0354463	Ulcerative Colitis
d2	-0.122759	Ulcerative Colitis
d3	-0.115951	Ulcerative Colitis
d4	-0.167473	Ulcerative Colitis
d5	-0.156459	Ulcerative Colitis
d6	-0.172624	Ulcerative Colitis
d7	-0.157924	Ulcerative Colitis
d8	-0.189564	Ulcerative Colitis
d9	-0.203617	Ulcerative Colitis
d10	-0.173328	Ulcerative Colitis
d1	-0.0486149	Ulcerative Colitis
d2	-0.0187574	Ulcerative Colitis
d3	-0.0560273	Ulcerative Colitis
d4	-0.0442931	Ulcerative Colitis
d5	-0.0345677	Ulcerative Colitis
d6	-0.0818782	Ulcerative Colitis
d7	-0.0714764	Ulcerative Colitis
d8	-0.122165	Ulcerative Colitis
d9	-0.0587318	Ulcerative Colitis
d10	-0.0484756	Ulcerative Colitis
d1	-0.111106	Ulcerative Colitis
d2	-0.069622	Ulcerative Colitis
d3	-0.0663866	Ulcerative Colitis
d4	-0.102804	Ulcerative Colitis
d5	-0.0639966	Ulcerative Colitis
d6	-0.121804	Ulcerative Colitis
d7	-0.0859378	Ulcerative Colitis
d8	-0.0596476	Ulcerative Colitis
d9	-0.095462	Ulcerative Colitis
d10	-0.0882078	Ulcerative Colitis
d1	-0.0990336	Ulcerative Colitis
d2	-0.0702235	Ulcerative Colitis
d3	-0.0504069	Ulcerative Colitis
d4	-0.111922	Ulcerative Colitis
d5	-0.105836	Ulcerative Colitis
d6	-0.105523	Ulcerative Colitis
d7	-0.104432	Ulcerative Colitis
d8	-0.107442	Ulcerative Colitis
d9	-0.100686	Ulcerative Colitis
d10	-0.116679	Ulcerative Colitis
d1	0.074777	Ulcerative Colitis
d2	0.115453	Ulcerative Colitis
d3	0.109458	Ulcerative Colitis
d4	0.149523	Ulcerative Colitis
d5	0.123369	Ulcerative Colitis
d6	0.145399	Ulcerative Colitis
d7	0.179768	Ulcerative Colitis
d8	0.111644	Ulcerative Colitis
d9	0.100377	Ulcerative Colitis
d10	0.159648	Ulcerative Colitis
d1	0.0892739	Ulcerative Colitis
d2	0.466101	Ulcerative Colitis
d3	0.76179	Ulcerative Colitis
d4	0.889241	Ulcerative Colitis
d5	0.911854	Ulcerative Colitis
d6	1.0934	Ulcerative Colitis
d7	1.12211	Ulcerative Colitis
d8	1.26435	Ulcerative Colitis
d9	1.22289	Ulcerative Colitis
d10	1.50583	Ulcerative Colitis
d1	0.0433288	Ulcerative Colitis
d2	0.0230306	Ulcerative Colitis
d3	0.0469872	Ulcerative Colitis
d4	0.00625048	Ulcerative Colitis
d5	-0.0232684	Ulcerative Colitis
d6	0.025048	Ulcerative Colitis
d7	0.0132147	Ulcerative Colitis
d8	-0.0265714	Ulcerative Colitis
d9	0.0014515	Ulcerative Colitis
d10	-0.0209155	Ulcerative Colitis
d1	-0.000707229	Ulcerative Colitis
d2	-0.139766	Ulcerative Colitis
d3	-0.112128	Ulcerative Colitis
d4	-0.14586	Ulcerative Colitis
d5	-0.097161	Ulcerative Colitis
d6	-0.138548	Ulcerative Colitis
d7	-0.092192	Ulcerative Colitis
d8	-0.100769	Ulcerative Colitis
d9	-0.121084	Ulcerative Colitis
d10	-0.0862139	Ulcerative Colitis
d1	0.00162669	Ulcerative Colitis
d2	0.0265222	Ulcerative Colitis
d3	0.0301782	Ulcerative Colitis
d4	0.0459982	Ulcerative Colitis
d5	-0.0284601	Ulcerative Colitis
d6	-0.00707029	Ulcerative Colitis
d7	-0.0214803	Ulcerative Colitis
d8	-0.0533597	Ulcerative Colitis
d9	-0.00765473	Ulcerative Colitis
d10	-0.0453259	Ulcerative Colitis
d1	0.146322	Ulcerative Colitis
d2	0.0680975	Ulcerative Colitis
d3	0.0689341	Ulcerative Colitis
d4	0.126771	Ulcerative Colitis
d5	0.0845044	Ulcerative Colitis
d6	0.0875582	Ulcerative Colitis
d7	0.059058	Ulcerative Colitis
d8	0.08554	Ulcerative Colitis
d9	0.0637126	Ulcerative Colitis
d10	0.0919292	Ulcerative Colitis
d1	0.0170415	Ulcerative Colitis
d2	0.0411481	Ulcerative Colitis
d3	0.010305	Ulcerative Colitis
d4	-0.00984969	Ulcerative Colitis
d5	0.0230737	Ulcerative Colitis
d6	0.0188202	Ulcerative Colitis
d7	-0.0102939	Ulcerative Colitis
d8	0.0128244	Ulcerative Colitis
d9	-0.0188387	Ulcerative Colitis
d10	0.0125613	Ulcerative Colitis
d1	-0.0101256	Ulcerative Colitis
d2	-0.0200012	Ulcerative Colitis
d3	0.0541414	Ulcerative Colitis
d4	0.00912253	Ulcerative Colitis
d5	0.00304527	Ulcerative Colitis
d6	-0.0256905	Ulcerative Colitis
d7	-0.0304846	Ulcerative Colitis
d8	0.0155903	Ulcerative Colitis
d9	0.0138728	Ulcerative Colitis
d10	0.0186871	Ulcerative Colitis
d1	0.0466202	Ulcerative Colitis
d2	0.0356929	Ulcerative Colitis
d3	0.0233358	Ulcerative Colitis
d4	0.00907621	Ulcerative Colitis
d5	-0.0249777	Ulcerative Colitis
d6	-0.0221267	Ulcerative Colitis
d7	0.00370707	Ulcerative Colitis
d8	-0.0484892	Ulcerative Colitis
d9	0.00589099	Ulcerative Colitis
d10	0.0138994	Ulcerative Colitis
d1	0.0487434	Ulcerative Colitis
d2	0.126691	Ulcerative Colitis
d3	0.113822	Ulcerative Colitis
d4	0.123498	Ulcerative Colitis
d5	0.147451	Ulcerative Colitis
d6	0.149077	Ulcerative Colitis
d7	0.151533	Ulcerative Colitis
d8	0.135272	Ulcerative Colitis
d9	0.150564	Ulcerative Colitis
d10	0.151416	Ulcerative Colitis
d1	-0.117005	Ulcerative Colitis
d2	0.0041082	Ulcerative Colitis
d3	-0.0122996	Ulcerative Colitis
d4	-0.0526356	Ulcerative Colitis
d5	-0.0300382	Ulcerative Colitis
d6	-0.0757117	Ulcerative Colitis
d7	-0.0890195	Ulcerative Colitis
d8	-0.0722263	Ulcerative Colitis
d9	-0.0729852	Ulcerative Colitis
d10	-0.0814982	Ulcerative Colitis
d1	-0.0817263	Ulcerative Colitis
d2	0.000198096	Ulcerative Colitis
d3	-0.056933	Ulcerative Colitis
d4	-0.0109506	Ulcerative Colitis
d5	-0.0068148	Ulcerative Colitis
d6	-0.0218352	Ulcerative Colitis
d7	-0.0267168	Ulcerative Colitis
d8	-0.0323762	Ulcerative Colitis
d9	-0.0284781	Ulcerative Colitis
d10	0.00315903	Ulcerative Colitis
d1	0.0126415	Ulcerative Colitis
d2	0.102889	Ulcerative Colitis
d3	0.0377129	Ulcerative Colitis
d4	0.0493835	Ulcerative Colitis
d5	0.0610987	Ulcerative Colitis
d6	0.0424365	Ulcerative Colitis
d7	0.0738277	Ulcerative Colitis
d8	0.040148	Ulcerative Colitis
d9	0.0855794	Ulcerative Colitis
d10	0.124356	Ulcerative Colitis
d1	0.109492	Ulcerative Colitis
d2	0.0846347	Ulcerative Colitis
d3	0.0251114	Ulcerative Colitis
d4	0.069386	Ulcerative Colitis
d5	0.0629586	Ulcerative Colitis
d6	0.0858067	Ulcerative Colitis
d7	0.10578	Ulcerative Colitis
d8	0.0547116	Ulcerative Colitis
d9	0.0506219	Ulcerative Colitis
d10	0.0502857	Ulcerative Colitis
d1	0.0111545	Ulcerative Colitis
d2	-0.0422261	Ulcerative Colitis
d3	-0.044945	Ulcerative Colitis
d4	-0.0164057	Ulcerative Colitis
d5	-0.0285075	Ulcerative Colitis
d6	-0.0392433	Ulcerative Colitis
d7	-0.00756732	Ulcerative Colitis
d8	-0.0104541	Ulcerative Colitis
d9	-0.0744797	Ulcerative Colitis
d10	-0.0504675	Ulcerative Colitis
d1	0.223662	Ulcerative Colitis
d2	0.201603	Ulcerative Colitis
d3	0.24658	Ulcerative Colitis
d4	0.308111	Ulcerative Colitis
d5	0.223647	Ulcerative Colitis
d6	0.238556	Ulcerative Colitis
d7	0.218455	Ulcerative Colitis
d8	0.245878	Ulcerative Colitis
d9	0.237535	Ulcerative Colitis
d10	0.291942	Ulcerative Colitis
d1	0.0655896	Ulcerative Colitis
d2	-0.00334637	Ulcerative Colitis
d3	0.0785156	Ulcerative Colitis
d4	-0.00122258	Ulcerative Colitis
d5	0.0107766	Ulcerative Colitis
d6	0.000257971	Ulcerative Colitis
d7	0.016059	Ulcerative Colitis
d8	0.0108445	Ulcerative Colitis
d9	0.0289817	Ulcerative Colitis
d10	0.0205861	Ulcerative Colitis
d1	0.084956	Ulcerative Colitis
d2	0.0893989	Ulcerative Colitis
d3	0.0880837	Ulcerative Colitis
d4	0.0876524	Ulcerative Colitis
d5	0.069603	Ulcerative Colitis
d6	0.120483	Ulcerative Colitis
d7	0.0740274	Ulcerative Colitis
d8	0.0769101	Ulcerative Colitis
d9	0.0953299	Ulcerative Colitis
d10	0.0355117	Ulcerative Colitis
d1	-0.00943225	Ulcerative Colitis
d2	-0.0235709	Ulcerative Colitis
d3	-0.0208577	Ulcerative Colitis
d4	-0.119886	Ulcerative Colitis
d5	-0.0796616	Ulcerative Colitis
d6	-0.0821775	Ulcerative Colitis
d7	-0.0813947	Ulcerative Colitis
d8	-0.132237	Ulcerative Colitis
d9	-0.0725758	Ulcerative Colitis
d10	-0.11323	Ulcerative Colitis
d1	-0.0242839	Ulcerative Colitis
d2	-0.0740321	Ulcerative Colitis
d3	-0.0480163	Ulcerative Colitis
d4	-0.0782231	Ulcerative Colitis
d5	-0.0584608	Ulcerative Colitis
d6	-0.0832114	Ulcerative Colitis
d7	-0.0844481	Ulcerative Colitis
d8	-0.107997	Ulcerative Colitis
d9	-0.102961	Ulcerative Colitis
d10	-0.109779	Ulcerative Colitis
d1	-0.00853881	Ulcerative Colitis
d2	-0.0324785	Ulcerative Colitis
d3	-0.0622329	Ulcerative Colitis
d4	-0.030584	Ulcerative Colitis
d5	-0.0131392	Ulcerative Colitis
d6	-0.0555031	Ulcerative Colitis
d7	-0.0313241	Ulcerative Colitis
d8	-0.0335414	Ulcerative Colitis
d9	-0.0514033	Ulcerative Colitis
d10	-0.021539	Ulcerative Colitis
d1	0.158715	Ulcerative Colitis
d2	0.244371	Ulcerative Colitis
d3	0.239734	Ulcerative Colitis
d4	0.258595	Ulcerative Colitis
d5	0.260794	Ulcerative Colitis
d6	0.272034	Ulcerative Colitis
d7	0.327602	Ulcerative Colitis
d8	0.328816	Ulcerative Colitis
d9	0.361754	Ulcerative Colitis
d10	0.302004	Ulcerative Colitis
d1	-0.00755559	Ulcerative Colitis
d2	-0.0511609	Ulcerative Colitis
d3	-0.0812563	Ulcerative Colitis
d4	-0.0657466	Ulcerative Colitis
d5	-0.083416	Ulcerative Colitis
d6	-0.078855	Ulcerative Colitis
d7	-0.10843	Ulcerative Colitis
d8	-0.0962233	Ulcerative Colitis
d9	-0.0846413	Ulcerative Colitis
d10	-0.0835771	Ulcerative Colitis
d1	0.0415828	Ulcerative Colitis
d2	-0.0549314	Ulcerative Colitis
d3	-0.0427971	Ulcerative Colitis
d4	-0.0342477	Ulcerative Colitis
d5	-0.0705818	Ulcerative Colitis
d6	-0.0481868	Ulcerative Colitis
d7	-0.0484212	Ulcerative Colitis
d8	-0.0703446	Ulcerative Colitis
d9	-0.10842	Ulcerative Colitis
d10	-0.0636583	Ulcerative Colitis
d1	-0.015124	Ulcerative Colitis
d2	-0.0499401	Ulcerative Colitis
d3	-0.0948178	Ulcerative Colitis
d4	-0.0831587	Ulcerative Colitis
d5	-0.081916	Ulcerative Colitis
d6	-0.132497	Ulcerative Colitis
d7	-0.109909	Ulcerative Colitis
d8	-0.085	Ulcerative Colitis
d9	-0.100438	Ulcerative Colitis
d10	-0.057468	Ulcerative Colitis
d1	-0.0252064	Ulcerative Colitis
d2	-0.00128904	Ulcerative Colitis
d3	-0.0231295	Ulcerative Colitis
d4	-0.0461348	Ulcerative Colitis
d5	-0.0532203	Ulcerative Colitis
d6	-0.0435268	Ulcerative Colitis
d7	-0.0563422	Ulcerative Colitis
d8	-0.0377032	Ulcerative Colitis
d9	-0.0415485	Ulcerative Colitis
d10	-0.0491316	Ulcerative Colitis
d1	0.0376394	Ulcerative Colitis
d2	-0.0101273	Ulcerative Colitis
d3	0.00781736	Ulcerative Colitis
d4	-0.0408422	Ulcerative Colitis
d5	-0.0541221	Ulcerative Colitis
d6	0.0070136	Ulcerative Colitis
d7	-0.04102	Ulcerative Colitis
d8	-0.04665	Ulcerative Colitis
d9	-0.00783153	Ulcerative Colitis
d10	-0.0242141	Ulcerative Colitis
d1	0.180544	Ulcerative Colitis
d2	0.163384	Ulcerative Colitis
d3	0.176822	Ulcerative Colitis
d4	0.221756	Ulcerative Colitis
d5	0.176324	Ulcerative Colitis
d6	0.189666	Ulcerative Colitis
d7	0.191535	Ulcerative Colitis
d8	0.190875	Ulcerative Colitis
d9	0.202628	Ulcerative Colitis
d10	0.142435	Ulcerative Colitis
d1	0.0122699	Ulcerative Colitis
d2	-9.73314e-05	Ulcerative Colitis
d3	-0.0178382	Ulcerative Colitis
d4	-0.0390092	Ulcerative Colitis
d5	-0.0531034	Ulcerative Colitis
d6	-0.0457023	Ulcerative Colitis
d7	0.0002171	Ulcerative Colitis
d8	-0.0411874	Ulcerative Colitis
d9	-0.0339103	Ulcerative Colitis
d10	-0.0274746	Ulcerative Colitis
d1	0.00206793	Ulcerative Colitis
d2	0.0885433	Ulcerative Colitis
d3	0.00848558	Ulcerative Colitis
d4	0.0958738	Ulcerative Colitis
d5	0.0469953	Ulcerative Colitis
d6	0.0696385	Ulcerative Colitis
d7	0.0792949	Ulcerative Colitis
d8	0.0457941	Ulcerative Colitis
d9	0.0649545	Ulcerative Colitis
d10	0.0540392	Ulcerative Colitis
d1	0.147075	Ulcerative Colitis
d2	0.156275	Ulcerative Colitis
d3	0.239297	Ulcerative Colitis
d4	0.194267	Ulcerative Colitis
d5	0.239066	Ulcerative Colitis
d6	0.233939	Ulcerative Colitis
d7	0.205544	Ulcerative Colitis
d8	0.237573	Ulcerative Colitis
d9	0.230095	Ulcerative Colitis
d10	0.160595	Ulcerative Colitis
d1	-0.0275544	Ulcerative Colitis
d2	0.075229	Ulcerative Colitis
d3	0.00016232	Ulcerative Colitis
d4	5.69282e-05	Ulcerative Colitis
d5	-0.0379132	Ulcerative Colitis
d6	-0.0117476	Ulcerative Colitis
d7	-0.00829908	Ulcerative Colitis
d8	-0.0264475	Ulcerative Colitis
d9	0.000523991	Ulcerative Colitis
d10	-0.0328511	Ulcerative Colitis
d1	-0.000162646	Ulcerative Colitis
d2	-0.0130099	Ulcerative Colitis
d3	0.00329842	Ulcerative Colitis
d4	-0.0306952	Ulcerative Colitis
d5	0.0159745	Ulcerative Colitis
d6	-0.0192245	Ulcerative Colitis
d7	0.00185111	Ulcerative Colitis
d8	-0.0157511	Ulcerative Colitis
d9	0.0051756	Ulcerative Colitis
d10	-0.0448481	Ulcerative Colitis
d1	0.0793442	Ulcerative Colitis
d2	0.11814	Ulcerative Colitis
d3	0.06633	Ulcerative Colitis
d4	0.0456826	Ulcerative Colitis
d5	0.0800872	Ulcerative Colitis
d6	0.0491693	Ulcerative Colitis
d7	0.101131	Ulcerative Colitis
d8	0.059647	Ulcerative Colitis
d9	0.0448361	Ulcerative Colitis
d10	0.0774942	Ulcerative Colitis
d1	0.101119	Ulcerative Colitis
d2	0.0584377	Ulcerative Colitis
d3	0.093194	Ulcerative Colitis
d4	0.00377732	Ulcerative Colitis
d5	-0.00425652	Ulcerative Colitis
d6	-0.0020654	Ulcerative Colitis
d7	0.0193863	Ulcerative Colitis
d8	-0.0154744	Ulcerative Colitis
d9	-0.00882441	Ulcerative Colitis
d10	-0.0361453	Ulcerative Colitis
d1	-0.0344039	Ulcerative Colitis
d2	-0.0428145	Ulcerative Colitis
d3	-0.0947402	Ulcerative Colitis
d4	-0.0753703	Ulcerative Colitis
d5	-0.0694199	Ulcerative Colitis
d6	-0.0749135	Ulcerative Colitis
d7	-0.0622695	Ulcerative Colitis
d8	-0.0723976	Ulcerative Colitis
d9	-0.0806374	Ulcerative Colitis
d10	-0.069445	Ulcerative Colitis
d1	0.0905635	Ulcerative Colitis
d2	-0.00516702	Ulcerative Colitis
d3	0.0570377	Ulcerative Colitis
d4	0.00901451	Ulcerative Colitis
d5	0.073824	Ulcerative Colitis
d6	0.0353155	Ulcerative Colitis
d7	0.0179208	Ulcerative Colitis
d8	0.0148505	Ulcerative Colitis
d9	0.034435	Ulcerative Colitis
d10	0.0327184	Ulcerative Colitis
d1	0.221299	Ulcerative Colitis
d2	0.10481	Ulcerative Colitis
d3	0.101115	Ulcerative Colitis
d4	0.136426	Ulcerative Colitis
d5	0.127576	Ulcerative Colitis
d6	0.144759	Ulcerative Colitis
d7	0.121745	Ulcerative Colitis
d8	0.134633	Ulcerative Colitis
d9	0.101846	Ulcerative Colitis
d10	0.0708899	Ulcerative Colitis
d1	0.071945	Ulcerative Colitis
d2	-0.0238091	Ulcerative Colitis
d3	-0.00673509	Ulcerative Colitis
d4	-0.0117564	Ulcerative Colitis
d5	-0.0730555	Ulcerative Colitis
d6	-0.0356692	Ulcerative Colitis
d7	-0.00827298	Ulcerative Colitis
d8	-0.0368233	Ulcerative Colitis
d9	-0.0626429	Ulcerative Colitis
d10	-0.0405923	Ulcerative Colitis
d1	0.100657	Ulcerative Colitis
d2	0.0644602	Ulcerative Colitis
d3	0.0742144	Ulcerative Colitis
d4	0.100264	Ulcerative Colitis
d5	0.0495414	Ulcerative Colitis
d6	0.0880243	Ulcerative Colitis
d7	0.10456	Ulcerative Colitis
d8	0.0835053	Ulcerative Colitis
d9	0.154023	Ulcerative Colitis
d10	0.140339	Ulcerative Colitis
d1	-0.0381712	Ulcerative Colitis
d2	0.0179103	Ulcerative Colitis
d3	-0.000201137	Ulcerative Colitis
d4	-0.0623018	Ulcerative Colitis
d5	-0.0618703	Ulcerative Colitis
d6	-0.0282223	Ulcerative Colitis
d7	0.00115867	Ulcerative Colitis
d8	-0.0477769	Ulcerative Colitis
d9	-0.0794241	Ulcerative Colitis
d10	-0.0743226	Ulcerative Colitis
d1	0.403809	Ulcerative Colitis
d2	0.983655	Ulcerative Colitis
d3	0.850451	Ulcerative Colitis
d4	0.921861	Ulcerative Colitis
d5	0.914663	Ulcerative Colitis
d6	0.983415	Ulcerative Colitis
d7	1.00023	Ulcerative Colitis
d8	1.11655	Ulcerative Colitis
d9	1.21784	Ulcerative Colitis
d10	1.34929	Ulcerative Colitis
d1	0.312651	Ulcerative Colitis
d2	0.328884	Ulcerative Colitis
d3	0.360983	Ulcerative Colitis
d4	0.350481	Ulcerative Colitis
d5	0.396682	Ulcerative Colitis
d6	0.439341	Ulcerative Colitis
d7	0.442476	Ulcerative Colitis
d8	0.435297	Ulcerative Colitis
d9	0.530059	Ulcerative Colitis
d10	0.525457	Ulcerative Colitis
d1	-0.0762786	Ulcerative Colitis
d2	-0.100225	Ulcerative Colitis
d3	-0.15031	Ulcerative Colitis
d4	-0.115	Ulcerative Colitis
d5	-0.106246	Ulcerative Colitis
d6	-0.159018	Ulcerative Colitis
d7	-0.139157	Ulcerative Colitis
d8	-0.138503	Ulcerative Colitis
d9	-0.166735	Ulcerative Colitis
d10	-0.106875	Ulcerative Colitis
d1	0.105647	Ulcerative Colitis
d2	0.109863	Ulcerative Colitis
d3	0.144885	Ulcerative Colitis
d4	0.113065	Ulcerative Colitis
d5	0.108124	Ulcerative Colitis
d6	0.113566	Ulcerative Colitis
d7	0.033474	Ulcerative Colitis
d8	0.115498	Ulcerative Colitis
d9	0.113248	Ulcerative Colitis
d10	0.0267384	Ulcerative Colitis
d1	-0.0140465	Ulcerative Colitis
d2	0.00557246	Ulcerative Colitis
d3	-0.0525502	Ulcerative Colitis
d4	-0.0195493	Ulcerative Colitis
d5	0.00949806	Ulcerative Colitis
d6	-0.0228258	Ulcerative Colitis
d7	0.0167713	Ulcerative Colitis
d8	-0.045198	Ulcerative Colitis
d9	-0.035364	Ulcerative Colitis
d10	-0.0237657	Ulcerative Colitis
d1	0.198034	Ulcerative Colitis
d2	0.209553	Ulcerative Colitis
d3	0.204319	Ulcerative Colitis
d4	0.223968	Ulcerative Colitis
d5	0.25141	Ulcerative Colitis
d6	0.217799	Ulcerative Colitis
d7	0.227272	Ulcerative Colitis
d8	0.243508	Ulcerative Colitis
d9	0.192598	Ulcerative Colitis
d10	0.247857	Ulcerative Colitis
d1	0.0378366	Ulcerative Colitis
d2	0.0248658	Ulcerative Colitis
d3	0.0674189	Ulcerative Colitis
d4	0.0792907	Ulcerative Colitis
d5	0.0505735	Ulcerative Colitis
d6	0.0906833	Ulcerative Colitis
d7	0.0397098	Ulcerative Colitis
d8	0.0279565	Ulcerative Colitis
d9	0.0589059	Ulcerative Colitis
d10	0.0454031	Ulcerative Colitis
d1	-0.0569707	Ulcerative Colitis
d2	-0.0208659	Ulcerative Colitis
d3	-0.0310708	Ulcerative Colitis
d4	-0.0719408	Ulcerative Colitis
d5	-0.0691534	Ulcerative Colitis
d6	-0.0495119	Ulcerative Colitis
d7	-0.0455672	Ulcerative Colitis
d8	-0.091771	Ulcerative Colitis
d9	-0.106492	Ulcerative Colitis
d10	-0.0997805	Ulcerative Colitis
d1	0.0602691	Ulcerative Colitis
d2	0.115943	Ulcerative Colitis
d3	0.138024	Ulcerative Colitis
d4	0.156232	Ulcerative Colitis
d5	0.0966274	Ulcerative Colitis
d6	0.112955	Ulcerative Colitis
d7	0.132043	Ulcerative Colitis
d8	0.143098	Ulcerative Colitis
d9	0.140757	Ulcerative Colitis
d10	0.0974452	Ulcerative Colitis
d1	0.0769191	Ulcerative Colitis
d2	0.0943354	Ulcerative Colitis
d3	0.0866865	Ulcerative Colitis
d4	0.0227273	Ulcerative Colitis
d5	0.0272467	Ulcerative Colitis
d6	0.0821347	Ulcerative Colitis
d7	0.0502972	Ulcerative Colitis
d8	0.0691829	Ulcerative Colitis
d9	0.0328441	Ulcerative Colitis
d10	0.0784854	Ulcerative Colitis
d1	0.0899628	Ulcerative Colitis
d2	-0.00764399	Ulcerative Colitis
d3	-0.0139238	Ulcerative Colitis
d4	-0.00112486	Ulcerative Colitis
d5	-0.00496881	Ulcerative Colitis
d6	-0.0192617	Ulcerative Colitis
d7	-0.0778558	Ulcerative Colitis
d8	-0.00979029	Ulcerative Colitis
d9	-0.022385	Ulcerative Colitis
d10	-0.0454332	Ulcerative Colitis
d1	0.102651	Ulcerative Colitis
d2	0.115973	Ulcerative Colitis
d3	0.0917593	Ulcerative Colitis
d4	0.13421	Ulcerative Colitis
d5	0.123993	Ulcerative Colitis
d6	0.0802775	Ulcerative Colitis
d7	0.0876154	Ulcerative Colitis
d8	0.096893	Ulcerative Colitis
d9	0.108644	Ulcerative Colitis
d10	0.113953	Ulcerative Colitis
d1	0.0879751	Ulcerative Colitis
d2	0.260317	Ulcerative Colitis
d3	0.156856	Ulcerative Colitis
d4	0.205477	Ulcerative Colitis
d5	0.208414	Ulcerative Colitis
d6	0.175142	Ulcerative Colitis
d7	0.230666	Ulcerative Colitis
d8	0.265022	Ulcerative Colitis
d9	0.280498	Ulcerative Colitis
d10	0.224745	Ulcerative Colitis
d1	-0.0112421	Ulcerative Colitis
d2	-0.0225429	Ulcerative Colitis
d3	-0.0595612	Ulcerative Colitis
d4	-0.0806175	Ulcerative Colitis
d5	-0.0743903	Ulcerative Colitis
d6	-0.0278299	Ulcerative Colitis
d7	-0.0727856	Ulcerative Colitis
d8	-0.0505455	Ulcerative Colitis
d9	-0.0664181	Ulcerative Colitis
d10	-0.0615986	Ulcerative Colitis
d1	0.0679689	Ulcerative Colitis
d2	0.0205448	Ulcerative Colitis
d3	0.0444217	Ulcerative Colitis
d4	-0.00279955	Ulcerative Colitis
d5	0.0460615	Ulcerative Colitis
d6	0.0156937	Ulcerative Colitis
d7	-0.00443955	Ulcerative Colitis
d8	0.0197597	Ulcerative Colitis
d9	0.0232317	Ulcerative Colitis
d10	-0.0340728	Ulcerative Colitis
d1	0.0524779	Ulcerative Colitis
d2	-0.0120901	Ulcerative Colitis
d3	-0.0188283	Ulcerative Colitis
d4	-0.0265155	Ulcerative Colitis
d5	-0.0939011	Ulcerative Colitis
d6	-0.0457387	Ulcerative Colitis
d7	-0.0407551	Ulcerative Colitis
d8	-0.0741885	Ulcerative Colitis
d9	-0.0756681	Ulcerative Colitis
d10	-0.037898	Ulcerative Colitis
d1	0.190866	Ulcerative Colitis
d2	0.166814	Ulcerative Colitis
d3	0.268059	Ulcerative Colitis
d4	0.186109	Ulcerative Colitis
d5	0.183884	Ulcerative Colitis
d6	0.216767	Ulcerative Colitis
d7	0.192062	Ulcerative Colitis
d8	0.251109	Ulcerative Colitis
d9	0.230044	Ulcerative Colitis
d10	0.186285	Ulcerative Colitis
d1	0.0682501	Ulcerative Colitis
d2	0.119898	Ulcerative Colitis
d3	0.0283601	Ulcerative Colitis
d4	0.0816148	Ulcerative Colitis
d5	0.0836691	Ulcerative Colitis
d6	0.0754092	Ulcerative Colitis
d7	0.0604067	Ulcerative Colitis
d8	0.110231	Ulcerative Colitis
d9	0.125833	Ulcerative Colitis
d10	0.0682946	Ulcerative Colitis
d1	0.0232566	Ulcerative Colitis
d2	0.00904269	Ulcerative Colitis
d3	0.00690159	Ulcerative Colitis
d4	-0.0363327	Ulcerative Colitis
d5	-0.0223951	Ulcerative Colitis
d6	-0.00816264	Ulcerative Colitis
d7	-0.0448864	Ulcerative Colitis
d8	-0.0653983	Ulcerative Colitis
d9	-0.0358587	Ulcerative Colitis
d10	-0.0567497	Ulcerative Colitis
d1	0.113981	Ulcerative Colitis
d2	0.0139856	Ulcerative Colitis
d3	0.0748941	Ulcerative Colitis
d4	0.063515	Ulcerative Colitis
d5	0.0769725	Ulcerative Colitis
d6	0.10375	Ulcerative Colitis
d7	0.0666977	Ulcerative Colitis
d8	0.0557279	Ulcerative Colitis
d9	0.0416249	Ulcerative Colitis
d10	0.0275413	Ulcerative Colitis
d1	0.106607	Ulcerative Colitis
d2	0.0959052	Ulcerative Colitis
d3	0.132715	Ulcerative Colitis
d4	0.209814	Ulcerative Colitis
d5	0.177098	Ulcerative Colitis
d6	0.129641	Ulcerative Colitis
d7	0.104421	Ulcerative Colitis
d8	0.0943234	Ulcerative Colitis
d9	0.113624	Ulcerative Colitis
d10	0.155136	Ulcerative Colitis
d1	0.149875	Ulcerative Colitis
d2	0.169602	Ulcerative Colitis
d3	0.156586	Ulcerative Colitis
d4	0.143869	Ulcerative Colitis
d5	0.116321	Ulcerative Colitis
d6	0.136281	Ulcerative Colitis
d7	0.144994	Ulcerative Colitis
d8	0.0948109	Ulcerative Colitis
d9	0.180196	Ulcerative Colitis
d10	0.169403	Ulcerative Colitis
d1	0.113815	Ulcerative Colitis
d2	0.147543	Ulcerative Colitis
d3	0.22162	Ulcerative Colitis
d4	0.165562	Ulcerative Colitis
d5	0.177047	Ulcerative Colitis
d6	0.208047	Ulcerative Colitis
d7	0.186939	Ulcerative Colitis
d8	0.207607	Ulcerative Colitis
d9	0.194266	Ulcerative Colitis
d10	0.165625	Ulcerative Colitis
d1	0.621161	Ulcerative Colitis
d2	0.650579	Ulcerative Colitis
d3	0.756893	Ulcerative Colitis
d4	0.864949	Ulcerative Colitis
d5	0.856744	Ulcerative Colitis
d6	1.02018	Ulcerative Colitis
d7	0.99201	Ulcerative Colitis
d8	1.02956	Ulcerative Colitis
d9	1.1171	Ulcerative Colitis
d10	1.19379	Ulcerative Colitis
d1	0.201191	Ulcerative Colitis
d2	0.129565	Ulcerative Colitis
d3	0.147424	Ulcerative Colitis
d4	0.12661	Ulcerative Colitis
d5	0.159638	Ulcerative Colitis
d6	0.142593	Ulcerative Colitis
d7	0.126304	Ulcerative Colitis
d8	0.123009	Ulcerative Colitis
d9	0.109001	Ulcerative Colitis
d10	0.0854775	Ulcerative Colitis
d1	0.0504751	Ulcerative Colitis
d2	-0.0715417	Ulcerative Colitis
d3	-0.0547048	Ulcerative Colitis
d4	-0.0371145	Ulcerative Colitis
d5	-0.0203564	Ulcerative Colitis
d6	-0.0713033	Ulcerative Colitis
d7	-0.0383819	Ulcerative Colitis
d8	-0.0718745	Ulcerative Colitis
d9	-0.0745849	Ulcerative Colitis
d10	-0.07395	Ulcerative Colitis
d1	-0.00303622	Ulcerative Colitis
d2	0.00267233	Ulcerative Colitis
d3	-0.0259245	Ulcerative Colitis
d4	-0.035522	Ulcerative Colitis
d5	-0.0651099	Ulcerative Colitis
d6	-0.0486933	Ulcerative Colitis
d7	-0.0159406	Ulcerative Colitis
d8	-0.03227	Ulcerative Colitis
d9	-0.0534407	Ulcerative Colitis
d10	-0.0346712	Ulcerative Colitis
d1	0.0314356	Ulcerative Colitis
d2	0.0582671	Ulcerative Colitis
d3	0.0596232	Ulcerative Colitis
d4	0.0529307	Ulcerative Colitis
d5	0.0352609	Ulcerative Colitis
d6	0.0692904	Ulcerative Colitis
d7	0.0151705	Ulcerative Colitis
d8	0.0692517	Ulcerative Colitis
d9	0.0462109	Ulcerative Colitis
d10	-0.00754216	Ulcerative Colitis
d1	0.0794912	Ulcerative Colitis
d2	0.118678	Ulcerative Colitis
d3	0.131645	Ulcerative Colitis
d4	0.0824009	Ulcerative Colitis
d5	0.136674	Ulcerative Colitis
d6	0.110959	Ulcerative Colitis
d7	0.0969384	Ulcerative Colitis
d8	0.0950711	Ulcerative Colitis
d9	0.125968	Ulcerative Colitis
d10	0.10911	Ulcerative Colitis
d1	-0.186743	Ulcerative Colitis
d2	-0.0561544	Ulcerative Colitis
d3	-0.114459	Ulcerative Colitis
d4	-0.088164	Ulcerative Colitis
d5	-0.0921902	Ulcerative Colitis
d6	-0.100806	Ulcerative Colitis
d7	-0.081958	Ulcerative Colitis
d8	-0.102312	Ulcerative Colitis
d9	-0.125551	Ulcerative Colitis
d10	-0.13274	Ulcerative Colitis
d1	-0.0134246	Ulcerative Colitis
d2	-0.0221348	Ulcerative Colitis
d3	-0.0542064	Ulcerative Colitis
d4	-0.111424	Ulcerative Colitis
d5	-0.0404607	Ulcerative Colitis
d6	-0.0951039	Ulcerative Colitis
d7	-0.0910854	Ulcerative Colitis
d8	-0.101658	Ulcerative Colitis
d9	-0.108784	Ulcerative Colitis
d10	-0.0943826	Ulcerative Colitis
d1	-0.0198453	Ulcerative Colitis
d2	0.0590575	Ulcerative Colitis
d3	-0.011456	Ulcerative Colitis
d4	-0.0254225	Ulcerative Colitis
d5	-0.0123614	Ulcerative Colitis
d6	0.0076116	Ulcerative Colitis
d7	0.0352128	Ulcerative Colitis
d8	-0.0020355	Ulcerative Colitis
d9	-0.00822031	Ulcerative Colitis
d10	0.0850273	Ulcerative Colitis
d1	0.138985	Ulcerative Colitis
d2	0.112407	Ulcerative Colitis
d3	0.109497	Ulcerative Colitis
d4	0.0862273	Ulcerative Colitis
d5	0.0920017	Ulcerative Colitis
d6	0.0945592	Ulcerative Colitis
d7	0.115062	Ulcerative Colitis
d8	0.102434	Ulcerative Colitis
d9	0.10657	Ulcerative Colitis
d10	0.086593	Ulcerative Colitis
d1	-0.0116557	Ulcerative Colitis
d2	-0.076758	Ulcerative Colitis
d3	-0.0406538	Ulcerative Colitis
d4	-0.0714326	Ulcerative Colitis
d5	-0.038613	Ulcerative Colitis
d6	-0.0808033	Ulcerative Colitis
d7	-0.0503991	Ulcerative Colitis
d8	-0.0702632	Ulcerative Colitis
d9	-0.0791768	Ulcerative Colitis
d10	-0.0780878	Ulcerative Colitis
d1	-0.12867	Ulcerative Colitis
d2	-0.029764	Ulcerative Colitis
d3	-0.0335679	Ulcerative Colitis
d4	-0.00568714	Ulcerative Colitis
d5	-0.00748651	Ulcerative Colitis
d6	-0.0546358	Ulcerative Colitis
d7	-0.0637772	Ulcerative Colitis
d8	-0.0792499	Ulcerative Colitis
d9	-0.0761702	Ulcerative Colitis
d10	-0.0595133	Ulcerative Colitis
d1	-0.0538264	Ulcerative Colitis
d2	-0.0163197	Ulcerative Colitis
d3	-0.00454104	Ulcerative Colitis
d4	0.0181878	Ulcerative Colitis
d5	0.0181935	Ulcerative Colitis
d6	-0.00532199	Ulcerative Colitis
d7	0.0136352	Ulcerative Colitis
d8	-0.0190832	Ulcerative Colitis
d9	-0.0445958	Ulcerative Colitis
d10	-0.0356905	Ulcerative Colitis
d1	-0.0152569	Ulcerative Colitis
d2	-0.0767921	Ulcerative Colitis
d3	-0.0599701	Ulcerative Colitis
d4	-0.0801658	Ulcerative Colitis
d5	-0.0934294	Ulcerative Colitis
d6	-0.0814076	Ulcerative Colitis
d7	-0.0698577	Ulcerative Colitis
d8	-0.0414902	Ulcerative Colitis
d9	-0.0857017	Ulcerative Colitis
d10	-0.072169	Ulcerative Colitis
d1	0.0272095	Ulcerative Colitis
d2	-0.0268963	Ulcerative Colitis
d3	-0.0100397	Ulcerative Colitis
d4	-0.0751348	Ulcerative Colitis
d5	-0.046532	Ulcerative Colitis
d6	-0.043959	Ulcerative Colitis
d7	-0.0339306	Ulcerative Colitis
d8	-0.0421518	Ulcerative Colitis
d9	-0.0562046	Ulcerative Colitis
d10	-0.0484581	Ulcerative Colitis
d1	0.0976596	Ulcerative Colitis
d2	0.0573983	Ulcerative Colitis
d3	0.0585356	Ulcerative Colitis
d4	0.146088	Ulcerative Colitis
d5	0.0544209	Ulcerative Colitis
d6	0.092623	Ulcerative Colitis
d7	0.0853741	Ulcerative Colitis
d8	0.0839054	Ulcerative Colitis
d9	0.0898217	Ulcerative Colitis
d10	0.0990491	Ulcerative Colitis
d1	0.0873256	Ulcerative Colitis
d2	0.0733503	Ulcerative Colitis
d3	0.112932	Ulcerative Colitis
d4	0.120055	Ulcerative Colitis
d5	0.1331	Ulcerative Colitis
d6	0.104136	Ulcerative Colitis
d7	0.112723	Ulcerative Colitis
d8	0.131772	Ulcerative Colitis
d9	0.107151	Ulcerative Colitis
d10	0.126795	Ulcerative Colitis
d1	-0.00629782	Ulcerative Colitis
d2	-0.0902669	Ulcerative Colitis
d3	-0.0414536	Ulcerative Colitis
d4	-0.0775945	Ulcerative Colitis
d5	-0.078625	Ulcerative Colitis
d6	-0.0587866	Ulcerative Colitis
d7	-0.0649345	Ulcerative Colitis
d8	-0.0482143	Ulcerative Colitis
d9	-0.0527986	Ulcerative Colitis
d10	-0.0697844	Ulcerative Colitis
d1	0.481613	Ulcerative Colitis
d2	0.566324	Ulcerative Colitis
d3	0.595637	Ulcerative Colitis
d4	0.688156	Ulcerative Colitis
d5	0.677009	Ulcerative Colitis
d6	0.679591	Ulcerative Colitis
d7	0.790518	Ulcerative Colitis
d8	0.829099	Ulcerative Colitis
d9	0.889945	Ulcerative Colitis
d10	0.935484	Ulcerative Colitis
d1	0.0820493	Ulcerative Colitis
d2	0.0809535	Ulcerative Colitis
d3	0.0949251	Ulcerative Colitis
d4	0.0934847	Ulcerative Colitis
d5	0.0975867	Ulcerative Colitis
d6	0.0530966	Ulcerative Colitis
d7	0.0675158	Ulcerative Colitis
d8	0.0685881	Ulcerative Colitis
d9	0.072436	Ulcerative Colitis
d10	0.0326012	Ulcerative Colitis
d1	0.0959623	Ulcerative Colitis
d2	0.11331	Ulcerative Colitis
d3	0.0957489	Ulcerative Colitis
d4	0.0308258	Ulcerative Colitis
d5	0.0914964	Ulcerative Colitis
d6	0.073209	Ulcerative Colitis
d7	0.079851	Ulcerative Colitis
d8	0.0959686	Ulcerative Colitis
d9	0.0456954	Ulcerative Colitis
d10	0.00772534	Ulcerative Colitis
d1	0.11154	Ulcerative Colitis
d2	-0.00829579	Ulcerative Colitis
d3	0.0772457	Ulcerative Colitis
d4	0.0606269	Ulcerative Colitis
d5	0.0465918	Ulcerative Colitis
d6	0.0377649	Ulcerative Colitis
d7	0.0537321	Ulcerative Colitis
d8	0.0162754	Ulcerative Colitis
d9	0.0599914	Ulcerative Colitis
d10	-0.00379834	Ulcerative Colitis
d1	0.110827	Ulcerative Colitis
d2	0.104539	Ulcerative Colitis
d3	0.11503	Ulcerative Colitis
d4	0.107746	Ulcerative Colitis
d5	0.14461	Ulcerative Colitis
d6	0.112903	Ulcerative Colitis
d7	0.0720764	Ulcerative Colitis
d8	0.0786609	Ulcerative Colitis
d9	0.0614966	Ulcerative Colitis
d10	0.0305555	Ulcerative Colitis
d1	0.0364204	Ulcerative Colitis
d2	0.112883	Ulcerative Colitis
d3	0.0203629	Ulcerative Colitis
d4	0.0537752	Ulcerative Colitis
d5	0.0544313	Ulcerative Colitis
d6	0.0417153	Ulcerative Colitis
d7	0.0336559	Ulcerative Colitis
d8	0.0197417	Ulcerative Colitis
d9	0.02558	Ulcerative Colitis
d10	-0.00721913	Ulcerative Colitis
d1	0.0192421	Ulcerative Colitis
d2	-0.0091911	Ulcerative Colitis
d3	-0.0478003	Ulcerative Colitis
d4	-0.0378883	Ulcerative Colitis
d5	-0.0392947	Ulcerative Colitis
d6	-0.0442239	Ulcerative Colitis
d7	-0.0753021	Ulcerative Colitis
d8	-0.0551801	Ulcerative Colitis
d9	-0.0464816	Ulcerative Colitis
d10	-0.0429295	Ulcerative Colitis
d1	0.115139	Ulcerative Colitis
d2	0.0659086	Ulcerative Colitis
d3	0.0552813	Ulcerative Colitis
d4	0.0602126	Ulcerative Colitis
d5	0.073582	Ulcerative Colitis
d6	0.0705844	Ulcerative Colitis
d7	0.112538	Ulcerative Colitis
d8	0.0524694	Ulcerative Colitis
d9	0.0663837	Ulcerative Colitis
d10	0.0281914	Ulcerative Colitis
d1	0.0556262	Ulcerative Colitis
d2	0.0830712	Ulcerative Colitis
d3	0.0667598	Ulcerative Colitis
d4	0.0724306	Ulcerative Colitis
d5	0.066164	Ulcerative Colitis
d6	0.0835126	Ulcerative Colitis
d7	0.0868626	Ulcerative Colitis
d8	0.114572	Ulcerative Colitis
d9	0.104096	Ulcerative Colitis
d10	0.118346	Ulcerative Colitis
d1	0.102647	Ulcerative Colitis
d2	0.0921661	Ulcerative Colitis
d3	0.095446	Ulcerative Colitis
d4	0.129981	Ulcerative Colitis
d5	0.136607	Ulcerative Colitis
d6	0.141145	Ulcerative Colitis
d7	0.158393	Ulcerative Colitis
d8	0.172258	Ulcerative Colitis
d9	0.211094	Ulcerative Colitis
d10	0.187653	Ulcerative Colitis
d1	0.00609795	Ulcerative Colitis
d2	-0.0164291	Ulcerative Colitis
d3	-0.0436395	Ulcerative Colitis
d4	0.0185678	Ulcerative Colitis
d5	0.000814203	Ulcerative Colitis
d6	-0.0357688	Ulcerative Colitis
d7	-0.003126	Ulcerative Colitis
d8	-0.0445951	Ulcerative Colitis
d9	-0.0376683	Ulcerative Colitis
d10	-0.0874829	Ulcerative Colitis
d1	0.000691087	Ulcerative Colitis
d2	-0.0413996	Ulcerative Colitis
d3	-0.0679925	Ulcerative Colitis
d4	-0.0764557	Ulcerative Colitis
d5	-0.0599477	Ulcerative Colitis
d6	-0.108782	Ulcerative Colitis
d7	-0.0417476	Ulcerative Colitis
d8	-0.0971796	Ulcerative Colitis
d9	-0.0859068	Ulcerative Colitis
d10	-0.0783622	Ulcerative Colitis
d1	0.0893591	Ulcerative Colitis
d2	0.140071	Ulcerative Colitis
d3	0.187021	Ulcerative Colitis
d4	0.188629	Ulcerative Colitis
d5	0.159293	Ulcerative Colitis
d6	0.163961	Ulcerative Colitis
d7	0.126647	Ulcerative Colitis
d8	0.141494	Ulcerative Colitis
d9	0.155535	Ulcerative Colitis
d10	0.134281	Ulcerative Colitis
d1	0.0980215	Ulcerative Colitis
d2	0.0943058	Ulcerative Colitis
d3	0.144806	Ulcerative Colitis
d4	0.0996124	Ulcerative Colitis
d5	0.113326	Ulcerative Colitis
d6	0.101427	Ulcerative Colitis
d7	0.106549	Ulcerative Colitis
d8	0.0935631	Ulcerative Colitis
d9	0.101978	Ulcerative Colitis
d10	0.110014	Ulcerative Colitis
d1	-0.125851	Ulcerative Colitis
d2	0.031225	Ulcerative Colitis
d3	-0.0430789	Ulcerative Colitis
d4	0.0202997	Ulcerative Colitis
d5	-0.0247203	Ulcerative Colitis
d6	-0.0638262	Ulcerative Colitis
d7	-0.0219775	Ulcerative Colitis
d8	0.00696043	Ulcerative Colitis
d9	-0.041582	Ulcerative Colitis
d10	-0.0689691	Ulcerative Colitis
d1	0.0189852	Ulcerative Colitis
d2	-0.0294396	Ulcerative Colitis
d3	-0.0229757	Ulcerative Colitis
d4	0.00297079	Ulcerative Colitis
d5	-0.0105996	Ulcerative Colitis
d6	-0.0110916	Ulcerative Colitis
d7	-0.0293574	Ulcerative Colitis
d8	-0.0338585	Ulcerative Colitis
d9	-0.0428471	Ulcerative Colitis
d10	-0.00250339	Ulcerative Colitis
d1	0.126504	Ulcerative Colitis
d2	0.0492977	Ulcerative Colitis
d3	0.118692	Ulcerative Colitis
d4	0.0755577	Ulcerative Colitis
d5	0.108051	Ulcerative Colitis
d6	0.095182	Ulcerative Colitis
d7	0.124736	Ulcerative Colitis
d8	0.139416	Ulcerative Colitis
d9	0.124724	Ulcerative Colitis
d10	0.135325	Ulcerative Colitis
d1	0.0463103	Ulcerative Colitis
d2	0.0689548	Ulcerative Colitis
d3	0.0972909	Ulcerative Colitis
d4	0.0504538	Ulcerative Colitis
d5	0.0470015	Ulcerative Colitis
d6	0.0201088	Ulcerative Colitis
d7	0.00150456	Ulcerative Colitis
d8	0.00796958	Ulcerative Colitis
d9	-0.0033585	Ulcerative Colitis
d10	0.00226989	Ulcerative Colitis
d1	0.030773	Ulcerative Colitis
d2	0.0138778	Ulcerative Colitis
d3	0.0271166	Ulcerative Colitis
d4	0.0410066	Ulcerative Colitis
d5	-0.0258039	Ulcerative Colitis
d6	0.0303471	Ulcerative Colitis
d7	-0.0106433	Ulcerative Colitis
d8	0.0360246	Ulcerative Colitis
d9	-0.0155737	Ulcerative Colitis
d10	-0.00165218	Ulcerative Colitis
d1	0.0966489	Ulcerative Colitis
d2	0.0923307	Ulcerative Colitis
d3	0.156987	Ulcerative Colitis
d4	0.107503	Ulcerative Colitis
d5	0.122276	Ulcerative Colitis
d6	0.129168	Ulcerative Colitis
d7	0.120668	Ulcerative Colitis
d8	0.125068	Ulcerative Colitis
d9	0.110389	Ulcerative Colitis
d10	0.0903013	Ulcerative Colitis
d1	0.135593	Ulcerative Colitis
d2	0.113913	Ulcerative Colitis
d3	0.109753	Ulcerative Colitis
d4	0.113813	Ulcerative Colitis
d5	0.137366	Ulcerative Colitis
d6	0.107008	Ulcerative Colitis
d7	0.0873709	Ulcerative Colitis
d8	0.112452	Ulcerative Colitis
d9	0.12307	Ulcerative Colitis
d10	0.1095	Ulcerative Colitis
d1	0.0505844	Ulcerative Colitis
d2	0.106346	Ulcerative Colitis
d3	0.0736313	Ulcerative Colitis
d4	0.0785636	Ulcerative Colitis
d5	0.0957705	Ulcerative Colitis
d6	0.105968	Ulcerative Colitis
d7	0.0837476	Ulcerative Colitis
d8	0.0891053	Ulcerative Colitis
d9	0.0588643	Ulcerative Colitis
d10	0.0761603	Ulcerative Colitis
d1	-0.0280378	Ulcerative Colitis
d2	0.0069587	Ulcerative Colitis
d3	-0.0203449	Ulcerative Colitis
d4	-0.069491	Ulcerative Colitis
d5	-0.0798682	Ulcerative Colitis
d6	-0.0625362	Ulcerative Colitis
d7	-0.0645091	Ulcerative Colitis
d8	-0.0713207	Ulcerative Colitis
d9	-0.0821736	Ulcerative Colitis
d10	-0.0838817	Ulcerative Colitis
d1	0.119625	Ulcerative Colitis
d2	0.174447	Ulcerative Colitis
d3	0.113412	Ulcerative Colitis
d4	0.188923	Ulcerative Colitis
d5	0.202093	Ulcerative Colitis
d6	0.156059	Ulcerative Colitis
d7	0.155518	Ulcerative Colitis
d8	0.189979	Ulcerative Colitis
d9	0.181255	Ulcerative Colitis
d10	0.235726	Ulcerative Colitis
d1	0.147164	Ulcerative Colitis
d2	0.143106	Ulcerative Colitis
d3	0.16976	Ulcerative Colitis
d4	0.102749	Ulcerative Colitis
d5	0.128898	Ulcerative Colitis
d6	0.136731	Ulcerative Colitis
d7	0.131338	Ulcerative Colitis
d8	0.147514	Ulcerative Colitis
d9	0.149614	Ulcerative Colitis
d10	0.164939	Ulcerative Colitis
d1	0.14722	Ulcerative Colitis
d2	0.0827155	Ulcerative Colitis
d3	0.0739277	Ulcerative Colitis
d4	0.112668	Ulcerative Colitis
d5	0.045863	Ulcerative Colitis
d6	0.081749	Ulcerative Colitis
d7	0.0403957	Ulcerative Colitis
d8	0.0742479	Ulcerative Colitis
d9	0.0408671	Ulcerative Colitis
d10	0.000124151	Ulcerative Colitis
d1	0.0217556	Ulcerative Colitis
d2	0.0868063	Ulcerative Colitis
d3	0.085712	Ulcerative Colitis
d4	0.0922597	Ulcerative Colitis
d5	0.0692647	Ulcerative Colitis
d6	0.0757397	Ulcerative Colitis
d7	0.0721238	Ulcerative Colitis
d8	0.135021	Ulcerative Colitis
[truncated: 262 more rows]
