# Supplementary material for: Vitamin B12 is a limiting factor for induced cellular plasticity and tissue repair
Source: Nat Metab. 2023 Nov 16;5(11):1911–30. doi: 10.1038/s42255-023-00916-6 (PMC10663163; doi:10.1038/s42255-023-00916-6)
Supplement: Supplementary file 10 — Data and statistical analysis for all graphs/plots. [file 42255_2023_916_MOESM10_ESM.xlsx]

## Sheet: Summary
Source Files Extended Data Figure 1
Ext. Data Fig 1a	Serum doxycycline levels in reprogrammable mice treated with doxycycline for 7 days with or without pre-treatment with antibiotic cocktail
Ext. Data Fig 1b	OSKM transgene expression in WT and reprogrammable mice after 7 days of doxycycline treatment in the indicated organs
Ext. Data Fig 1c	Histology score, SCA1 and KRT14 levels by histology in the indicated tissue from WT and reprogrammable mice
Ext. Data Fig 1d	Weight changes in reprogrammable mice treated with doxycycline for 7 days with or without pre-treatment with antibiotic cocktail

## Sheet: Ext. Data Fig.1a
Ext. Data Fig. 1a Serum doxycycline levels in reprogrammable mice treated with doxycycline for 7 days with or without pre-treatment with antibiotic cocktail
	OSKM	OSKM + ABX
	1933519	1204599
	6177937	2016851
	5809946	3102493
	7990105	188991
	4094206	2626077		Unpaired t test
	6442949	11141586		P value	0.0296
	4240053	2461649		P value summary	*
	3468793	296282		Significantly different (P < 0.05)?	Yes
	2631881	-1148599		One- or two-tailed P value?	Two-tailed
	6142674	1438930
	12505082	1715256		male
	2827645	-353819		female
	965785
	2523517

## Sheet: Ext. Data Fig.1b
Ext. Data Fig. 1b OSKM transgene expression in WT and reprogrammable mice after 7 days of doxycycline treatment in the indicated organs
colon	WT	OSKM	OSKM + ABX	stomach	WT	OSKM	OSKM + ABX	pancreas	WT	OSKM	OSKM + ABX	kidney	WT	OSKM	OSKM + ABX
	0.0003	0.7383	0.3624		0.001151	0.206825	0.391354		0.00101989	0.475088	0.009953		0	0.105317	0.001384
	0.0007	0.4465	0.2223		0	0.445914	0.147514		0.00097157	0.452739	0.01531		0	0.020969	0.000314
	0.0002	0.0208	0.4732		0	0.392765	0.116373		0.000156714	0.117122	0.003364		0	0.098927	0.001619
	0.0001	0.2056	0.0598		0	0.592959	0.152746		0	0.12807	0.008066		0	0.164806	0.006729
		0.355	0.3366			0.337833	0.076043			0.309179	0.008872			0.012803	0.001453
		0.0389	0.74			0.046724	0.077088			0.102074	0.004627			0.02435	0.04211
		0.985	0.2196			0.437524	0.244594			0.323358	0.006607			0.109161	0.00211
		0.0076	0.3684			0.149411	0.145701			0.361136	0.008384			0.193344	0.004431
		Unpaired t test				Unpaired t test				Unpaired t test				Unpaired t test
		P value	0.9897			P value	0.0504			P value	0.0001			P value	0.0041
		P value summary	ns			P value summary	ns			P value summary	***			P value summary	**
		Significantly different (P < 0.05)?	No			Significantly different (P < 0.05)?	No			Significantly different (P < 0.05)?	Yes			Significantly different (P < 0.05)?	Yes
		One- or two-tailed P value?	Two-tailed			One- or two-tailed P value?	Two-tailed			One- or two-tailed P value?	Two-tailed			One- or two-tailed P value?	Two-tailed

## Sheet: Ext. Data Fig.1c
Ext. Data Fig. 1c Histology score, SCA1 and KRT14 levels by histology in the indicated tissue from WT and reprogrammable mice
stomach
histologic score	WT		OSKM		SCA1	WT		OSKM		KRT14	WT		OSKM			male
	untreated	doxy	doxy	doxy + ABX		untreated	doxy	doxy	doxy + ABX		untreated	doxy	doxy	doxy + ABX		female
	0	0	6	1		0.220871	0.292471	5.60508	0.12256		0.0612	0.044	0.1304	0.0625
	0	0	5	3		0.04428	0.0779	9.57202	0.061695		0.0743	0.0771	0.2077	0.0255
	0	0	5	0		0.082699	0.032358	8.23309	0.513786		0.0622	0.0736	0.307	0.0887
	0	0	5.5	0		0.059441	0.011866	4.15441	0.276794		0.0636	0.0098	0.0677	0.0892
			5.5	0				1.907	0.069458				0.1237	0.0487
			5	0				Unpaired t test (doxy vs. doxy abx)					Unpaired t test (doxy vs. doxy abx)
			6.5	0				P value	0.0034				P value	0.042
			6.5	5.5				P value summary	**				P value summary	*
				0				Significantly different (P < 0.05)?	Yes				Significantly different (P < 0.05)?	Yes
				5				One- or two-tailed P value?	Two-tailed				One- or two-tailed P value?	Two-tailed
				0
			Unpaired t test (doxy vs. doxy abx)
			P value	<0.0001
			P value summary	****
			Significantly different (P < 0.05)?	Yes
			One- or two-tailed P value?	Two-tailed
pancreas
dysplasia (%)	WT		OSKM		SCA1	WT		OSKM		KRT14	WT		OSKM
	untreated	doxy	doxy	doxy + ABX		untreated	doxy	doxy	doxy + ABX		untreated	doxy	doxy	doxy + ABX
	0	0	18.0053	0		0.002	0.0011	2.18	0.0199		0.0284	0.0069	1.9572	0.0991
	0	0	48.2188	0		0.003	0.0581	2.72	0.0427		0.2507	0.0111	1.5911	0.2071
	0	0	89.9355	0.41		0.0049	0.006	1.56	0.069		0.0745	0.2878	0.6312	0.0123
	0	0	19.1586	0		0.0004	0.039	1.19	0.0151		0.0203	0.4679	1.7104	0.554
			23.9836	0				4.49	0.07				2.1217	0.1379
			21.7892	1.7168				Unpaired t test (doxy vs. doxy abx)					Unpaired t test (doxy vs. doxy abx)
			0	0				P value	0.0033				P value	0.001
			81.9218	0				P value summary	**				P value summary	***
				0				Significantly different (P < 0.05)?	Yes				Significantly different (P < 0.05)?	Yes
				0				One- or two-tailed P value?	Two-tailed				One- or two-tailed P value?	Two-tailed
				0
			Unpaired t test (doxy vs. doxy abx)
			P value	0.0012
			P value summary	**
			Significantly different (P < 0.05)?	Yes
			One- or two-tailed P value?	Two-tailed
kidney
					SCA1	WT		OSKM		KRT14	WT		OSKM
						untreated	doxy	doxy	doxy + ABX		untreated	doxy	doxy	doxy + ABX
						3.54207	4.07813	2.5977	5.58856		0.0064	0.0264	0.0179	0.0449
						2.29582	2.27118	6.17522	4.90694		0.0064	0.0159	0.0166	0.0192
						5.95249	7.43785	7.76986	8.81108		0.026	0.0104	0.0143	0.0101
						4.971	4.50432	8.86074	5.91601		0.0233	0.0544	0.0381	0.0109
								6.62801	5.14362				0.0136	0.0204
						Unpaired t test (WT doxy vs. OSKM doxy)		Unpaired t test (doxy vs. doxy abx)					Unpaired t test (doxy vs. doxy abx)
						P value	0.2688	P value	0.8004				P value	0.901
						P value summary	ns	P value summary	ns				P value summary	ns
						Significantly different (P < 0.05)?	No	Significantly different (P < 0.05)?	No				Significantly different (P < 0.05)?	No
						One- or two-tailed P value?	Two-tailed	One- or two-tailed P value?	Two-tailed				One- or two-tailed P value?	Two-tailed

## Sheet: Ext. Data Fig.1d
Ext. Data Fig. 1d Weight changes in reprogrammable mice treated with doxycycline for 7 days with or without pre-treatment with antibiotic cocktail
WT doxy			OSKM doxy			OSKM Abx + doxy
Day 0	Day 7	% change from D0	Day 0	Day 7	% change from D0	Day 0	Day 7	% change from D0
33	32.4	-1.81818	33.4	25.4	-23.9521	19.1	17	-10.9948
33.2	32.8	-1.20482	32.4	24	-25.9259	20.7	19.4	-6.28019
23.1	24	3.8961	33.5	24.1	-28.0597	21.7	20.7	-4.60829
25.4	26.4	3.93701	32	24.1	-24.6875	22.6	17.3	-23.4513
			23.5	16.2	-31.0638	20.8	18.5	-11.0577
			25	19.5	-22	32.4	26.6	-17.9012
			21.6	16.8	-22.2222	25.7	23.1	-10.1167		male
			23.3	19.3	-17.1674	29.1	26.1	-10.3093		female
						25.8	22.7	-12.0155
						19.7	18	-8.62944
						25.3	20.6	-18.5771
				Unpaired t test (OSKM vs. OSKM Abx)
				P value	<0.0001
				P value summary	****
				Significantly different (P < 0.05)?	Yes
				One- or two-tailed P value?	Two-tailed
