# Supplementary material for: Vitamin B12 is a limiting factor for induced cellular plasticity and tissue repair
Source: Nat Metab. 2023 Nov 16;5(11):1911–30. doi: 10.1038/s42255-023-00916-6 (PMC10663163; doi:10.1038/s42255-023-00916-6)
Supplement: Supplementary file 11 — Data and statistical analysis for all graphs/plots. [file 42255_2023_916_MOESM11_ESM.xlsx]

## Sheet: Summary
Source Files Extended Data Figure 2
Ext. Data Fig 2a	Change in Shannon Diversity Index in microbial composition of stool samples in WT and OSKM mice after 7 days of doxycycline treatment
Ext. Data Fig 2b	Microbial stool diversity as categorized by 16S rRNA sequencing depicting the top the 17 genera (by abundance) in WT and OSKM mice before and after 7 days of doxycycline treatment
Ext. Data Fig 2c	Normalized abundance of stool bacterial genera capable of de novo synthesis of vitamin B12 in WT and OSKM mice before and after 7 days of doxycycline treatment

## Sheet: Ext. Data Fig. 2a
Ext. Data Fig. 2a Change in Shannon Diversity Index in microbial composition of stool samples in WT and OSKM mice after 7 days of doxycycline treatment
WT				OSKM
mouse	Day 0	Day 7	delta	mouse	Day 0	Day 7	delta
1	4.81834	3.87864	-0.939695	5	4.86013	4.03631	-0.82382
2	5.38958	3.65313	-1.73645	6	5.03561	2.84816	-2.18744
3	4.743	3.03137	-1.71162	7	4.98058	4.11403	-0.866544		male
4	4.1385	3.88643	-0.25207	8	4.70427	1.95544	-2.74883		female
	Unpaired t test (delta)
	P value	0.4385
	P value summary	ns
	Significantly different (P < 0.05)?	No
	One- or two-tailed P value?	Two-tailed

## Sheet: Ext. Data Fig. 2b
Ext. Data Fig. 2b Microbial stool diversity as categorized by 16S rRNA sequencing depicting the top the 17 genera (by abundance) in WT and OSKM mice before and after 7 days of doxycycline treatment
sample	genotype	genus	fraction
mouse1D0	WT	Chlamydia	0.000842501
mouse1D0	WT	Akkermansia	0.0735061
mouse1D0	WT	Bacteroides	0.0433911
mouse1D0	WT	Prevotella	0.0408673
mouse1D0	WT	Alistipes	0.0251599
mouse1D0	WT	Parabacteroides	0.00681735
mouse1D0	WT	Muribaculum	0.0087789
mouse1D0	WT	Muribaculaceae_un	0.346016
mouse1D0	WT	Bacteroidaceae_un	0.000411336
mouse1D0	WT	Bacteroidales_un	0.116026
mouse1D0	WT	Bacteroidetes_un	0.00680273
mouse1D0	WT	Oscillibacter	0.00563186
mouse1D0	WT	Lachnoclostridium	0.00170729
mouse1D0	WT	Lachnospiraceae_un	0.014836
mouse1D0	WT	Clostridium	0.00816822
mouse1D0	WT	Clostridiales_un	0.0129799
mouse1D0	WT	Firmicutes_un	0.0081465
mouse1D0	WT	others	0.27991
mouse1D7	WT	Chlamydia	0.00252147
mouse1D7	WT	Akkermansia	0.0615785
mouse1D7	WT	Bacteroides	0.480696
mouse1D7	WT	Prevotella	0.0130308
mouse1D7	WT	Alistipes	0.0143311
mouse1D7	WT	Parabacteroides	0.00458423
mouse1D7	WT	Muribaculum	0.0028941
mouse1D7	WT	Muribaculaceae_un	0.218072
mouse1D7	WT	Bacteroidaceae_un	0.00270187
mouse1D7	WT	Bacteroidales_un	0.0961885
mouse1D7	WT	Bacteroidetes_un	0.00607024
mouse1D7	WT	Oscillibacter	0.000385087
mouse1D7	WT	Lachnoclostridium	0.00103947
mouse1D7	WT	Lachnospiraceae_un	0.00126908
mouse1D7	WT	Clostridium	0.00125639
mouse1D7	WT	Clostridiales_un	0.00263659
mouse1D7	WT	Firmicutes_un	0.00174386
mouse1D7	WT	others	0.0890006
mouse2D0	WT	Chlamydia	0.00065584
mouse2D0	WT	Akkermansia	0.0302792
mouse2D0	WT	Bacteroides	0.0431324
mouse2D0	WT	Prevotella	0.0282682
mouse2D0	WT	Alistipes	0.0255004
mouse2D0	WT	Parabacteroides	0.00512091
mouse2D0	WT	Muribaculum	0.0043309
mouse2D0	WT	Muribaculaceae_un	0.175013
mouse2D0	WT	Bacteroidaceae_un	0.00038724
mouse2D0	WT	Bacteroidales_un	0.0679998
mouse2D0	WT	Bacteroidetes_un	0.00489534
mouse2D0	WT	Oscillibacter	0.00922617
mouse2D0	WT	Lachnoclostridium	0.00623637
mouse2D0	WT	Lachnospiraceae_un	0.116482
mouse2D0	WT	Clostridium	0.0161331
mouse2D0	WT	Clostridiales_un	0.0453806
mouse2D0	WT	Firmicutes_un	0.0233075
mouse2D0	WT	others	0.397651
mouse2D7	WT	Chlamydia	0.00363512
mouse2D7	WT	Akkermansia	0.0601015
mouse2D7	WT	Bacteroides	0.571749
mouse2D7	WT	Prevotella	0.0101634
mouse2D7	WT	Alistipes	0.0146034
mouse2D7	WT	Parabacteroides	0.00395765
mouse2D7	WT	Muribaculum	0.00205828
mouse2D7	WT	Muribaculaceae_un	0.149695
mouse2D7	WT	Bacteroidaceae_un	0.00306326
mouse2D7	WT	Bacteroidales_un	0.0914223
mouse2D7	WT	Bacteroidetes_un	0.00550419
mouse2D7	WT	Oscillibacter	0.00232893
mouse2D7	WT	Lachnoclostridium	0.000195783
mouse2D7	WT	Lachnospiraceae_un	0.000508054
mouse2D7	WT	Clostridium	0.00051586
mouse2D7	WT	Clostridiales_un	0.0018628
mouse2D7	WT	Firmicutes_un	0.00192452
mouse2D7	WT	others	0.0767107
mouse3D0	WT	Chlamydia	0.00109325
mouse3D0	WT	Akkermansia	0.0571029
mouse3D0	WT	Bacteroides	0.113758
mouse3D0	WT	Prevotella	0.0184863
mouse3D0	WT	Alistipes	0.0160058
mouse3D0	WT	Parabacteroides	0.0583082
mouse3D0	WT	Muribaculum	0.00223036
mouse3D0	WT	Muribaculaceae_un	0.122325
mouse3D0	WT	Bacteroidaceae_un	0.000668728
mouse3D0	WT	Bacteroidales_un	0.219543
mouse3D0	WT	Bacteroidetes_un	0.00408868
mouse3D0	WT	Oscillibacter	0.00014074
mouse3D0	WT	Lachnoclostridium	0.0498551
mouse3D0	WT	Lachnospiraceae_un	0.00442902
mouse3D0	WT	Clostridium	0.00768145
mouse3D0	WT	Clostridiales_un	0.179726
mouse3D0	WT	Firmicutes_un	0.00665841
mouse3D0	WT	others	0.137899
mouse3D7	WT	Chlamydia	0.00566955
mouse3D7	WT	Akkermansia	3.81659e-05
mouse3D7	WT	Bacteroides	0.388679
mouse3D7	WT	Prevotella	0.00156514
mouse3D7	WT	Alistipes	0.293643
mouse3D7	WT	Parabacteroides	0.0268939
mouse3D7	WT	Muribaculum	0.000123871
mouse3D7	WT	Muribaculaceae_un	0.00613792
mouse3D7	WT	Bacteroidaceae_un	0.00204266
mouse3D7	WT	Bacteroidales_un	0.224517
mouse3D7	WT	Bacteroidetes_un	0.00575851
mouse3D7	WT	Oscillibacter	1.68379e-06
mouse3D7	WT	Lachnoclostridium	2.03739e-05
mouse3D7	WT	Lachnospiraceae_un	3.96252e-05
mouse3D7	WT	Clostridium	8.44701e-05
mouse3D7	WT	Clostridiales_un	0.000136948
mouse3D7	WT	Firmicutes_un	8.5312e-05
mouse3D7	WT	others	0.0445635
mouse4D0	WT	Chlamydia	0.00720758
mouse4D0	WT	Akkermansia	0.101335
mouse4D0	WT	Bacteroides	0.126443
mouse4D0	WT	Prevotella	0.0241477
mouse4D0	WT	Alistipes	0.0195638
mouse4D0	WT	Parabacteroides	0.0495977
mouse4D0	WT	Muribaculum	0.00529321
mouse4D0	WT	Muribaculaceae_un	0.231552
mouse4D0	WT	Bacteroidaceae_un	0.000729259
mouse4D0	WT	Bacteroidales_un	0.298577
mouse4D0	WT	Bacteroidetes_un	0.00519058
mouse4D0	WT	Oscillibacter	3.92416e-05
mouse4D0	WT	Lachnoclostridium	0.00448593
mouse4D0	WT	Lachnospiraceae_un	0.000553964
mouse4D0	WT	Clostridium	0.00129438
mouse4D0	WT	Clostridiales_un	0.0172349
mouse4D0	WT	Firmicutes_un	0.00130179
mouse4D0	WT	others	0.105454
mouse4D7	WT	Chlamydia	0.00700072
mouse4D7	WT	Akkermansia	7.69126e-05
mouse4D7	WT	Bacteroides	0.0604473
mouse4D7	WT	Prevotella	0.00242885
mouse4D7	WT	Alistipes	0.708589
mouse4D7	WT	Parabacteroides	0.0159367
mouse4D7	WT	Muribaculum	0.000137229
mouse4D7	WT	Muribaculaceae_un	0.00125579
mouse4D7	WT	Bacteroidaceae_un	0.000344718
mouse4D7	WT	Bacteroidales_un	0.148388
mouse4D7	WT	Bacteroidetes_un	0.00737521
mouse4D7	WT	Oscillibacter	1.74361e-06
mouse4D7	WT	Lachnoclostridium	4.43652e-05
mouse4D7	WT	Lachnospiraceae_un	7.69126e-05
mouse4D7	WT	Clostridium	0.000139747
mouse4D7	WT	Clostridiales_un	0.000294799
mouse4D7	WT	Firmicutes_un	0.00012328
mouse4D7	WT	others	0.0473388
mouse5D0	OSKM	Chlamydia	0.0107198
mouse5D0	OSKM	Akkermansia	0.0675899
mouse5D0	OSKM	Bacteroides	0.0448838
mouse5D0	OSKM	Prevotella	0.0306622
mouse5D0	OSKM	Alistipes	0.0175797
mouse5D0	OSKM	Parabacteroides	0.00535861
mouse5D0	OSKM	Muribaculum	0.00836519
mouse5D0	OSKM	Muribaculaceae_un	0.344789
mouse5D0	OSKM	Bacteroidaceae_un	0.000465711
mouse5D0	OSKM	Bacteroidales_un	0.11284
mouse5D0	OSKM	Bacteroidetes_un	0.00609611
mouse5D0	OSKM	Oscillibacter	0.00371199
mouse5D0	OSKM	Lachnoclostridium	0.00197179
mouse5D0	OSKM	Lachnospiraceae_un	0.0254894
mouse5D0	OSKM	Clostridium	0.00862213
mouse5D0	OSKM	Clostridiales_un	0.0157838
mouse5D0	OSKM	Firmicutes_un	0.00982759
mouse5D0	OSKM	others	0.285244
mouse5D7	OSKM	Chlamydia	0.137637
mouse5D7	OSKM	Akkermansia	0.0423387
mouse5D7	OSKM	Bacteroides	0.328753
mouse5D7	OSKM	Prevotella	0.00728899
mouse5D7	OSKM	Alistipes	0.24549
mouse5D7	OSKM	Parabacteroides	0.00372449
mouse5D7	OSKM	Muribaculum	0.00122622
mouse5D7	OSKM	Muribaculaceae_un	0.0390254
mouse5D7	OSKM	Bacteroidaceae_un	0.00187238
mouse5D7	OSKM	Bacteroidales_un	0.0665853
mouse5D7	OSKM	Bacteroidetes_un	0.00623839
mouse5D7	OSKM	Oscillibacter	0.00407493
mouse5D7	OSKM	Lachnoclostridium	0.00105832
mouse5D7	OSKM	Lachnospiraceae_un	0.0024789
mouse5D7	OSKM	Clostridium	0.00168966
mouse5D7	OSKM	Clostridiales_un	0.00776833
mouse5D7	OSKM	Firmicutes_un	0.00471881
mouse5D7	OSKM	others	0.0980313
mouse6D0	OSKM	Chlamydia	0.0008319
mouse6D0	OSKM	Akkermansia	0.0291847
mouse6D0	OSKM	Bacteroides	0.0398748
mouse6D0	OSKM	Prevotella	0.028413
mouse6D0	OSKM	Alistipes	0.00779665
mouse6D0	OSKM	Parabacteroides	0.0119277
mouse6D0	OSKM	Muribaculum	0.00189369
mouse6D0	OSKM	Muribaculaceae_un	0.24476
mouse6D0	OSKM	Bacteroidaceae_un	0.000304125
mouse6D0	OSKM	Bacteroidales_un	0.288795
mouse6D0	OSKM	Bacteroidetes_un	0.00519422
mouse6D0	OSKM	Oscillibacter	0.0156898
mouse6D0	OSKM	Lachnoclostridium	0.0044231
mouse6D0	OSKM	Lachnospiraceae_un	0.0451495
mouse6D0	OSKM	Clostridium	0.0082658
mouse6D0	OSKM	Clostridiales_un	0.0263458
mouse6D0	OSKM	Firmicutes_un	0.0174122
mouse6D0	OSKM	others	0.223738
mouse6D7	OSKM	Chlamydia	0.143803
mouse6D7	OSKM	Akkermansia	4.81443e-05
mouse6D7	OSKM	Bacteroides	0.350316
mouse6D7	OSKM	Prevotella	0.00190842
mouse6D7	OSKM	Alistipes	0.288895
mouse6D7	OSKM	Parabacteroides	0.0152017
mouse6D7	OSKM	Muribaculum	0.000139095
mouse6D7	OSKM	Muribaculaceae_un	0.0125009
mouse6D7	OSKM	Bacteroidaceae_un	0.00185361
mouse6D7	OSKM	Bacteroidales_un	0.12493
mouse6D7	OSKM	Bacteroidetes_un	0.00490446
mouse6D7	OSKM	Oscillibacter	1.17025e-05
mouse6D7	OSKM	Lachnoclostridium	0.000193604
mouse6D7	OSKM	Lachnospiraceae_un	0.000220396
mouse6D7	OSKM	Clostridium	0.000202432
mouse6D7	OSKM	Clostridiales_un	0.00151875
mouse6D7	OSKM	Firmicutes_un	0.000257865
mouse6D7	OSKM	others	0.0530952
mouse7D0	OSKM	Chlamydia	0.034988
mouse7D0	OSKM	Akkermansia	0.000133115
mouse7D0	OSKM	Bacteroides	0.0573949
mouse7D0	OSKM	Prevotella	0.0335185
mouse7D0	OSKM	Alistipes	0.0392388
mouse7D0	OSKM	Parabacteroides	0.00531021
mouse7D0	OSKM	Muribaculum	0.00637482
mouse7D0	OSKM	Muribaculaceae_un	0.415387
mouse7D0	OSKM	Bacteroidaceae_un	0.000713856
mouse7D0	OSKM	Bacteroidales_un	0.11432
mouse7D0	OSKM	Bacteroidetes_un	0.00745573
mouse7D0	OSKM	Oscillibacter	0.00404737
mouse7D0	OSKM	Lachnoclostridium	0.00246994
mouse7D0	OSKM	Lachnospiraceae_un	0.0345018
mouse7D0	OSKM	Clostridium	0.00541058
mouse7D0	OSKM	Clostridiales_un	0.016285
mouse7D0	OSKM	Firmicutes_un	0.0111584
mouse7D0	OSKM	others	0.211292
mouse7D7	OSKM	Chlamydia	0.0302376
mouse7D7	OSKM	Akkermansia	6.9596e-05
mouse7D7	OSKM	Bacteroides	0.472262
mouse7D7	OSKM	Prevotella	0.00755342
mouse7D7	OSKM	Alistipes	0.24393
mouse7D7	OSKM	Parabacteroides	0.00435319
mouse7D7	OSKM	Muribaculum	0.000987434
mouse7D7	OSKM	Muribaculaceae_un	0.0440454
mouse7D7	OSKM	Bacteroidaceae_un	0.00268436
mouse7D7	OSKM	Bacteroidales_un	0.0875405
mouse7D7	OSKM	Bacteroidetes_un	0.00639935
mouse7D7	OSKM	Oscillibacter	0.00493399
mouse7D7	OSKM	Lachnoclostridium	0.00063657
mouse7D7	OSKM	Lachnospiraceae_un	0.0010168
mouse7D7	OSKM	Clostridium	0.00106613
mouse7D7	OSKM	Clostridiales_un	0.00512148
mouse7D7	OSKM	Firmicutes_un	0.0050243
mouse7D7	OSKM	others	0.0821374
mouse8D0	OSKM	Chlamydia	0.0027371
mouse8D0	OSKM	Akkermansia	0.0681747
mouse8D0	OSKM	Bacteroides	0.101206
mouse8D0	OSKM	Prevotella	0.0126181
mouse8D0	OSKM	Alistipes	0.0176844
mouse8D0	OSKM	Parabacteroides	0.033779
mouse8D0	OSKM	Muribaculum	0.00209316
mouse8D0	OSKM	Muribaculaceae_un	0.109684
mouse8D0	OSKM	Bacteroidaceae_un	0.00058462
mouse8D0	OSKM	Bacteroidales_un	0.19071
mouse8D0	OSKM	Bacteroidetes_un	0.00343205
mouse8D0	OSKM	Oscillibacter	0.000181008
mouse8D0	OSKM	Lachnoclostridium	0.0649458
mouse8D0	OSKM	Lachnospiraceae_un	0.00575549
mouse8D0	OSKM	Clostridium	0.00996114
mouse8D0	OSKM	Clostridiales_un	0.240356
mouse8D0	OSKM	Firmicutes_un	0.00861434
mouse8D0	OSKM	others	0.127483
mouse8D7	OSKM	Chlamydia	0.275204
mouse8D7	OSKM	Akkermansia	2.72509e-05
mouse8D7	OSKM	Bacteroides	0.497824
mouse8D7	OSKM	Prevotella	0.00124364
mouse8D7	OSKM	Alistipes	0.067013
mouse8D7	OSKM	Parabacteroides	0.00498175
mouse8D7	OSKM	Muribaculum	0.000125067
mouse8D7	OSKM	Muribaculaceae_un	0.00634071
mouse8D7	OSKM	Bacteroidaceae_un	0.00277744
mouse8D7	OSKM	Bacteroidales_un	0.0824287
mouse8D7	OSKM	Bacteroidetes_un	0.00405651
mouse8D7	OSKM	Oscillibacter	5.16333e-06
mouse8D7	OSKM	Lachnoclostridium	2.0223e-05
mouse8D7	OSKM	Lachnospiraceae_un	1.93625e-05
mouse8D7	OSKM	Clostridium	5.40715e-05
mouse8D7	OSKM	Clostridiales_un	0.00175869
mouse8D7	OSKM	Firmicutes_un	5.72269e-05
mouse8D7	OSKM	others	0.0560633

## Sheet: Ext. Data Fig. 2c
Ext. Data Fig. 2c Normalized abundance of stool bacterial genera capable of de novo synthesis of vitamin B12 in WT and OSKM mice before and after 7 days of doxycycline treatment
genus	normalized abundance	sample	genotype		pvalue-OSKMvsWT	genus
Proteus	-0.126575	mouse1D7	WT		2.29819	Proteus
Escherichia	-0.935679	mouse1D7	WT		1.61459	Escherichia
Salmonella	-0.707245	mouse1D7	WT		0.979081	Salmonella
Methanosarcina	-0.0681334	mouse1D7	WT		0.423048	Azotobacter
Flavobacterium	-0.0411121	mouse1D7	WT		0.319777	Propionibacterium
Agrobacterium	0.275052	mouse1D7	WT		0.207133	Streptococcus
Serratia	-0.253133	mouse1D7	WT		0.188196	Eubacterium
Azotobacter	0.301079	mouse1D7	WT		0.120559	Alcaligenes
Propionibacterium	0.55058	mouse1D7	WT		0.0882603	Rhodopseudomonas
Bacillus	-1.07726	mouse1D7	WT		-0.0144598	Clostridium
Rhizobium	-0.575437	mouse1D7	WT		-0.0659434	Pseudomonas
Xanthomonas	-0.318221	mouse1D7	WT		-0.0696402	Arthrobacter
Streptococcus	-0.909519	mouse1D7	WT		-0.114864	Mycobacterium
Eubacterium	-0.317901	mouse1D7	WT		-0.168646	Corynebacterium
Streptomyces	-0.541801	mouse1D7	WT		-0.18721	Streptomyces
Corynebacterium	-0.465943	mouse1D7	WT		-0.213722	Xanthomonas
Alcaligenes	0.818527	mouse1D7	WT		-0.236503	Rhizobium
Mycobacterium	-0.648657	mouse1D7	WT		-0.309737	Bacillus
Rhodopseudomonas	0.569645	mouse1D7	WT		-0.432439	Serratia
Arthrobacter	-0.947464	mouse1D7	WT		-0.482211	Agrobacterium
Pseudomonas	-0.435767	mouse1D7	WT		-0.524464	Flavobacterium
Clostridium	-0.218386	mouse1D7	WT		-0.715227	Methanosarcina
Proteus	-0.637597	mouse1D0	WT
Escherichia	-0.978367	mouse1D0	WT
Salmonella	-1.0266	mouse1D0	WT
Methanosarcina	-0.534236	mouse1D0	WT
Flavobacterium	-0.727771	mouse1D0	WT
Agrobacterium	-0.0362187	mouse1D0	WT
Serratia	-0.710366	mouse1D0	WT
Azotobacter	-0.0628839	mouse1D0	WT
Propionibacterium	1.39297	mouse1D0	WT
Bacillus	-0.498278	mouse1D0	WT
Rhizobium	-0.809142	mouse1D0	WT
Xanthomonas	-1.06232	mouse1D0	WT
Streptococcus	-1.02744	mouse1D0	WT
Eubacterium	0.573574	mouse1D0	WT
Streptomyces	-0.75111	mouse1D0	WT
Corynebacterium	-0.822916	mouse1D0	WT
Alcaligenes	-0.504142	mouse1D0	WT
Mycobacterium	-0.689041	mouse1D0	WT
Rhodopseudomonas	-0.0161862	mouse1D0	WT
Arthrobacter	-0.747423	mouse1D0	WT
Pseudomonas	-0.790928	mouse1D0	WT
Clostridium	0.528011	mouse1D0	WT
Proteus	1.12954	mouse5D7	OSKM
Escherichia	-0.477498	mouse5D7	OSKM
Salmonella	0.0954662	mouse5D7	OSKM
Methanosarcina	-0.204002	mouse5D7	OSKM
Flavobacterium	-0.00629089	mouse5D7	OSKM
Agrobacterium	0.977346	mouse5D7	OSKM
Serratia	-0.0952968	mouse5D7	OSKM
Azotobacter	-0.012471	mouse5D7	OSKM
Propionibacterium	0.0150673	mouse5D7	OSKM
Bacillus	-1.05344	mouse5D7	OSKM
Rhizobium	-0.322039	mouse5D7	OSKM
Xanthomonas	0.412704	mouse5D7	OSKM
Streptococcus	-0.0286232	mouse5D7	OSKM
Eubacterium	-0.0575793	mouse5D7	OSKM
Streptomyces	0.241315	mouse5D7	OSKM
Corynebacterium	-0.643368	mouse5D7	OSKM
Alcaligenes	1.01624	mouse5D7	OSKM
Mycobacterium	0.396263	mouse5D7	OSKM
Rhodopseudomonas	-0.21577	mouse5D7	OSKM
Arthrobacter	0.191904	mouse5D7	OSKM
Pseudomonas	0.118734	mouse5D7	OSKM
Clostridium	-0.0516073	mouse5D7	OSKM
Proteus	-0.432934	mouse5D0	OSKM
Escherichia	-0.895394	mouse5D0	OSKM
Salmonella	-1.13931	mouse5D0	OSKM
Methanosarcina	-0.594857	mouse5D0	OSKM
Flavobacterium	-0.730375	mouse5D0	OSKM
Agrobacterium	-0.223256	mouse5D0	OSKM
Serratia	-0.719619	mouse5D0	OSKM
Azotobacter	-0.0492697	mouse5D0	OSKM
Propionibacterium	0.790108	mouse5D0	OSKM
Bacillus	0.206056	mouse5D0	OSKM
Rhizobium	-0.900548	mouse5D0	OSKM
Xanthomonas	-1.01767	mouse5D0	OSKM
Streptococcus	-0.795792	mouse5D0	OSKM
Eubacterium	0.837928	mouse5D0	OSKM
Streptomyces	-0.77822	mouse5D0	OSKM
Corynebacterium	-1.10796	mouse5D0	OSKM
Alcaligenes	-0.595439	mouse5D0	OSKM
Mycobacterium	-0.882653	mouse5D0	OSKM
Rhodopseudomonas	0.292501	mouse5D0	OSKM
Arthrobacter	-0.586964	mouse5D0	OSKM
Pseudomonas	-1.02033	mouse5D0	OSKM
Clostridium	0.642086	mouse5D0	OSKM
Proteus	-0.0547856	mouse2D7	WT
Escherichia	-0.850259	mouse2D7	WT
Salmonella	-0.384871	mouse2D7	WT
Methanosarcina	0.0165068	mouse2D7	WT
Flavobacterium	0.0256658	mouse2D7	WT
Agrobacterium	0.906082	mouse2D7	WT
Serratia	-0.226612	mouse2D7	WT
Azotobacter	0.322159	mouse2D7	WT
Propionibacterium	-0.724414	mouse2D7	WT
Bacillus	-0.673134	mouse2D7	WT
Rhizobium	-0.138864	mouse2D7	WT
Xanthomonas	-0.1417	mouse2D7	WT
Streptococcus	-0.800574	mouse2D7	WT
Eubacterium	-0.525395	mouse2D7	WT
Streptomyces	-0.416449	mouse2D7	WT
Corynebacterium	-0.238805	mouse2D7	WT
Alcaligenes	1.19265	mouse2D7	WT
Mycobacterium	-0.211753	mouse2D7	WT
Rhodopseudomonas	0.212868	mouse2D7	WT
Arthrobacter	-0.837396	mouse2D7	WT
Pseudomonas	-0.372094	mouse2D7	WT
Clostridium	-0.858051	mouse2D7	WT
Proteus	-0.47199	mouse2D0	WT
Escherichia	-0.649253	mouse2D0	WT
Salmonella	-1.23468	mouse2D0	WT
Methanosarcina	-0.499327	mouse2D0	WT
Flavobacterium	-1.35845	mouse2D0	WT
Agrobacterium	-0.0947647	mouse2D0	WT
Serratia	-0.776511	mouse2D0	WT
Azotobacter	0.0222936	mouse2D0	WT
Propionibacterium	0.449711	mouse2D0	WT
Bacillus	1.211	mouse2D0	WT
Rhizobium	-0.505732	mouse2D0	WT
Xanthomonas	-1.35044	mouse2D0	WT
Streptococcus	-0.188483	mouse2D0	WT
Eubacterium	1.49973	mouse2D0	WT
Streptomyces	-0.945981	mouse2D0	WT
Corynebacterium	-0.0817214	mouse2D0	WT
Alcaligenes	-0.930649	mouse2D0	WT
Mycobacterium	-0.936393	mouse2D0	WT
Rhodopseudomonas	0.140403	mouse2D0	WT
Arthrobacter	-0.470855	mouse2D0	WT
Pseudomonas	-1.01743	mouse2D0	WT
Clostridium	0.962087	mouse2D0	WT
Proteus	2.3	mouse6D7	OSKM
Escherichia	0.463176	mouse6D7	OSKM
Salmonella	1.41579	mouse6D7	OSKM
Methanosarcina	1.28298	mouse6D7	OSKM
Flavobacterium	1.08269	mouse6D7	OSKM
Agrobacterium	-1.51723	mouse6D7	OSKM
Serratia	1.40575	mouse6D7	OSKM
Azotobacter	1.30453	mouse6D7	OSKM
Propionibacterium	-1.59161	mouse6D7	OSKM
Bacillus	0.441068	mouse6D7	OSKM
Rhizobium	1.0384	mouse6D7	OSKM
Xanthomonas	0.772414	mouse6D7	OSKM
Streptococcus	1.48894	mouse6D7	OSKM
Eubacterium	0.425781	mouse6D7	OSKM
Streptomyces	1.06554	mouse6D7	OSKM
Corynebacterium	0.782068	mouse6D7	OSKM
Alcaligenes	1.00619	mouse6D7	OSKM
Mycobacterium	1.24743	mouse6D7	OSKM
Rhodopseudomonas	0.397323	mouse6D7	OSKM
Arthrobacter	1.0961	mouse6D7	OSKM
Pseudomonas	0.962172	mouse6D7	OSKM
Clostridium	-0.661879	mouse6D7	OSKM
Proteus	-0.727523	mouse6D0	OSKM
Escherichia	-0.402612	mouse6D0	OSKM
Salmonella	-1.04252	mouse6D0	OSKM
Methanosarcina	-0.314668	mouse6D0	OSKM
Flavobacterium	-1.31338	mouse6D0	OSKM
Agrobacterium	0.0414683	mouse6D0	OSKM
Serratia	-0.750695	mouse6D0	OSKM
Azotobacter	-0.171452	mouse6D0	OSKM
Propionibacterium	0.22136	mouse6D0	OSKM
Bacillus	0.294246	mouse6D0	OSKM
Rhizobium	-0.607007	mouse6D0	OSKM
Xanthomonas	-1.02324	mouse6D0	OSKM
Streptococcus	-0.408494	mouse6D0	OSKM
Eubacterium	0.96509	mouse6D0	OSKM
Streptomyces	-0.761692	mouse6D0	OSKM
Corynebacterium	-0.517099	mouse6D0	OSKM
Alcaligenes	-0.66958	mouse6D0	OSKM
Mycobacterium	-0.909403	mouse6D0	OSKM
Rhodopseudomonas	-0.596207	mouse6D0	OSKM
Arthrobacter	-0.461446	mouse6D0	OSKM
Pseudomonas	-0.753587	mouse6D0	OSKM
Clostridium	0.631255	mouse6D0	OSKM
Proteus	-0.166055	mouse7D7	OSKM
Escherichia	-0.644336	mouse7D7	OSKM
Salmonella	-0.0010477	mouse7D7	OSKM
Methanosarcina	0.0685868	mouse7D7	OSKM
Flavobacterium	0.132266	mouse7D7	OSKM
Agrobacterium	-0.0874053	mouse7D7	OSKM
Serratia	0.0380958	mouse7D7	OSKM
Azotobacter	-1.05518	mouse7D7	OSKM
Propionibacterium	1.8639	mouse7D7	OSKM
Bacillus	-0.87483	mouse7D7	OSKM
Rhizobium	-0.358578	mouse7D7	OSKM
Xanthomonas	0.256091	mouse7D7	OSKM
Streptococcus	-0.082879	mouse7D7	OSKM
Eubacterium	-0.112585	mouse7D7	OSKM
Streptomyces	0.156026	mouse7D7	OSKM
Corynebacterium	-0.198635	mouse7D7	OSKM
Alcaligenes	0.0784982	mouse7D7	OSKM
Mycobacterium	0.380839	mouse7D7	OSKM
Rhodopseudomonas	1.2802	mouse7D7	OSKM
Arthrobacter	0.221577	mouse7D7	OSKM
Pseudomonas	-0.0823809	mouse7D7	OSKM
Clostridium	-0.202859	mouse7D7	OSKM
Proteus	-0.0551781	mouse7D0	OSKM
Escherichia	-0.713712	mouse7D0	OSKM
Salmonella	-0.967516	mouse7D0	OSKM
Methanosarcina	-0.499458	mouse7D0	OSKM
Flavobacterium	-0.602402	mouse7D0	OSKM
Agrobacterium	-0.542928	mouse7D0	OSKM
Serratia	-0.859222	mouse7D0	OSKM
Azotobacter	0.813301	mouse7D0	OSKM
Propionibacterium	0.23546	mouse7D0	OSKM
Bacillus	-0.859431	mouse7D0	OSKM
Rhizobium	-1.18168	mouse7D0	OSKM
Xanthomonas	-0.991006	mouse7D0	OSKM
Streptococcus	-0.969823	mouse7D0	OSKM
Eubacterium	0.836274	mouse7D0	OSKM
Streptomyces	-0.874442	mouse7D0	OSKM
Corynebacterium	-1.15977	mouse7D0	OSKM
Alcaligenes	-0.00499162	mouse7D0	OSKM
Mycobacterium	0.0450911	mouse7D0	OSKM
Rhodopseudomonas	0.511171	mouse7D0	OSKM
Arthrobacter	-0.568084	mouse7D0	OSKM
Pseudomonas	-0.992123	mouse7D0	OSKM
Clostridium	0.0757266	mouse7D0	OSKM
Proteus	-0.393946	mouse3D7	WT
Escherichia	0.118623	mouse3D7	WT
Salmonella	1.23428	mouse3D7	WT
Methanosarcina	1.73256	mouse3D7	WT
Flavobacterium	1.81503	mouse3D7	WT
Agrobacterium	1.47831	mouse3D7	WT
Serratia	1.84305	mouse3D7	WT
Azotobacter	-1.72276	mouse3D7	WT
Propionibacterium	-1.78108	mouse3D7	WT
Bacillus	0.989964	mouse3D7	WT
Rhizobium	2.17545	mouse3D7	WT
Xanthomonas	1.66149	mouse3D7	WT
Streptococcus	1.16087	mouse3D7	WT
Eubacterium	-1.49226	mouse3D7	WT
Streptomyces	1.87208	mouse3D7	WT
Corynebacterium	1.37533	mouse3D7	WT
Alcaligenes	-2.14902	mouse3D7	WT
Mycobacterium	1.60022	mouse3D7	WT
Rhodopseudomonas	1.51632	mouse3D7	WT
Arthrobacter	1.6969	mouse3D7	WT
Pseudomonas	1.58947	mouse3D7	WT
Clostridium	-1.00883	mouse3D7	WT
Proteus	-0.592944	mouse3D0	WT
Escherichia	1.70145	mouse3D0	WT
Salmonella	0.198833	mouse3D0	WT
Methanosarcina	-0.815231	mouse3D0	WT
Flavobacterium	-0.175576	mouse3D0	WT
Agrobacterium	0.30709	mouse3D0	WT
Serratia	-0.316401	mouse3D0	WT
Azotobacter	-0.470552	mouse3D0	WT
Propionibacterium	0.238909	mouse3D0	WT
Bacillus	0.845415	mouse3D0	WT
Rhizobium	-0.117424	mouse3D0	WT
Xanthomonas	0.171461	mouse3D0	WT
Streptococcus	0.0666136	mouse3D0	WT
Eubacterium	0.577749	mouse3D0	WT
Streptomyces	-0.325896	mouse3D0	WT
Corynebacterium	-0.105351	mouse3D0	WT
Alcaligenes	-0.783505	mouse3D0	WT
Mycobacterium	-0.831241	mouse3D0	WT
Rhodopseudomonas	-0.963397	mouse3D0	WT
Arthrobacter	-0.640162	mouse3D0	WT
Pseudomonas	-0.115845	mouse3D0	WT
Clostridium	1.56732	mouse3D0	WT
Proteus	2.15634	mouse8D7	OSKM
Escherichia	0.856231	mouse8D7	OSKM
Salmonella	1.51119	mouse8D7	OSKM
Methanosarcina	-0.112302	mouse8D7	OSKM
Flavobacterium	-0.0483958	mouse8D7	OSKM
Agrobacterium	-2.3	mouse8D7	OSKM
Serratia	-0.426827	mouse8D7	OSKM
Azotobacter	2.3	mouse8D7	OSKM
Propionibacterium	-0.931909	mouse8D7	OSKM
Bacillus	-0.738439	mouse8D7	OSKM
Rhizobium	0.314757	mouse8D7	OSKM
Xanthomonas	0.433553	mouse8D7	OSKM
Streptococcus	1.96848	mouse8D7	OSKM
Eubacterium	-2.04954	mouse8D7	OSKM
Streptomyces	0.427995	mouse8D7	OSKM
Corynebacterium	0.419778	mouse8D7	OSKM
Alcaligenes	1.5757	mouse8D7	OSKM
Mycobacterium	0.736861	mouse8D7	OSKM
Rhodopseudomonas	1.38696	mouse8D7	OSKM
Arthrobacter	0.854776	mouse8D7	OSKM
Pseudomonas	1.24097	mouse8D7	OSKM
Clostridium	-2.0235	mouse8D7	OSKM
Proteus	-0.765582	mouse8D0	OSKM
Escherichia	1.51498	mouse8D0	OSKM
Salmonella	0.0633863	mouse8D0	OSKM
Methanosarcina	-0.859099	mouse8D0	OSKM
Flavobacterium	-0.448241	mouse8D0	OSKM
Agrobacterium	0.380029	mouse8D0	OSKM
Serratia	-0.418529	mouse8D0	OSKM
Azotobacter	-0.304235	mouse8D0	OSKM
Propionibacterium	-0.313871	mouse8D0	OSKM
Bacillus	0.668196	mouse8D0	OSKM
Rhizobium	-0.313259	mouse8D0	OSKM
Xanthomonas	0.00321834	mouse8D0	OSKM
Streptococcus	0.266405	mouse8D0	OSKM
Eubacterium	0.743191	mouse8D0	OSKM
Streptomyces	-0.454491	mouse8D0	OSKM
Corynebacterium	-0.229881	mouse8D0	OSKM
Alcaligenes	-0.670547	mouse8D0	OSKM
Mycobacterium	-0.907025	mouse8D0	OSKM
Rhodopseudomonas	-1.747	mouse8D0	OSKM
Arthrobacter	-0.538719	mouse8D0	OSKM
Pseudomonas	-0.298834	mouse8D0	OSKM
Clostridium	1.8103	mouse8D0	OSKM
Proteus	-0.790097	mouse4D7	WT
Escherichia	-0.0445234	mouse4D7	WT
Salmonella	1.54844	mouse4D7	WT
Methanosarcina	2.3	mouse4D7	WT
Flavobacterium	2.29632	mouse4D7	WT
Agrobacterium	-0.212056	mouse4D7	WT
Serratia	2.3	mouse4D7	WT
Azotobacter	-1.1451	mouse4D7	WT
Propionibacterium	-0.918463	mouse4D7	WT
Bacillus	2.20593	mouse4D7	WT
Rhizobium	2.21395	mouse4D7	WT
Xanthomonas	2.24686	mouse4D7	WT
Streptococcus	1.38385	mouse4D7	WT
Eubacterium	-1.39263	mouse4D7	WT
Streptomyces	2.3	mouse4D7	WT
Corynebacterium	2.3	mouse4D7	WT
Alcaligenes	0.846788	mouse4D7	WT
Mycobacterium	2.18386	mouse4D7	WT
Rhodopseudomonas	-1.5035	mouse4D7	WT
Arthrobacter	2.3	mouse4D7	WT
Pseudomonas	2.28117	mouse4D7	WT
Clostridium	-0.876261	mouse4D7	WT
Proteus	-0.467183	mouse4D0	WT
Escherichia	1.93717	mouse4D0	WT
Salmonella	0.436397	mouse4D0	WT
Methanosarcina	-1.12554	mouse4D0	WT
Flavobacterium	0.100025	mouse4D0	WT
Agrobacterium	0.997568	mouse4D0	WT
Serratia	-0.198808	mouse4D0	WT
Azotobacter	-0.335881	mouse4D0	WT
Propionibacterium	0.503282	mouse4D0	WT
Bacillus	-1.08706	mouse4D0	WT
Rhizobium	0.0871587	mouse4D0	WT
Xanthomonas	-0.0531949	mouse4D0	WT
Streptococcus	-1.12354	mouse4D0	WT
Eubacterium	-0.51143	mouse4D0	WT
Streptomyces	-0.321519	mouse4D0	WT
Corynebacterium	0.170044	mouse4D0	WT
Alcaligenes	-0.226734	mouse4D0	WT
Mycobacterium	-0.574403	mouse4D0	WT
Rhodopseudomonas	-1.26532	mouse4D0	WT
Arthrobacter	-0.653546	mouse4D0	WT
Pseudomonas	-0.313201	mouse4D0	WT
Clostridium	-0.31542	mouse4D0	WT
