# Supplementary material for: Vitamin B12 is a limiting factor for induced cellular plasticity and tissue repair
Source: Nat Metab. 2023 Nov 16;5(11):1911–30. doi: 10.1038/s42255-023-00916-6 (PMC10663163; doi:10.1038/s42255-023-00916-6)
Supplement: Supplementary file 12 — Data and statistical analysis for all graphs/plots. [file 42255_2023_916_MOESM12_ESM.xlsx]

## Sheet: Summary
Source Files Extended Data Figure 3
Ext. Data Fig 3a	Phosphatidylcholine levels in WT and OSKM mice treated with doxycycline for 7 days
Ext. Data Fig 3b	Vitamin B12 levels in the kidney of WT and OSKM mice with or without vitamin B12 supplementation as detected by histology
Ext. Data Fig 3c	Dysplasia score as determined by histopathologic analysis in OSKM mice treated with and without vitamin B12 and antibiotic combinations
Ext. Data Fig 3d	SCA1 and KRT14 analysis in the colon of OSKM mice treated with and without vitamin B12 and antibiotic combinations
Ext. Data Fig 3e	SCA1 and KRT14 analysis in the stomach of OSKM mice treated with and without vitamin B12 and antibiotic combinations
Ext. Data Fig 3f	NANOG levels by histopathologic analysis in the stomach of OSKM mice with and without vitamin B12 supplementation
Ext. Data Fig 3g	OSKM transgene expression by qPCR in various tissues of OSKM mice with and without vitamin B12 supplementation

## Sheet: Ext. Data Fig. 3a
Ext. Data Fig. 3a Phosphatidylcholine levels in WT and OSKM mice treated with doxycycline for 7 days
	Log2 Peak Area (corrected) on day 7
PC	WT						OSKM
18:01:00	0.133	0.376	0.29	0.567	-0.105	-0.558	-0.632	-0.553	-0.255	-0.568	-0.737	-0.42
20:01:00	0.12	0.016	0.004	0.448	0.191	-0.32	-0.248	-0.345	-0.373	-0.458	-0.581	-0.361
20:02:00	0.58	1.083	0.938	0.742	0.289	-0.59	-1.448	-0.902	-0.836	-1.378	-1.145	-1.368		male
20:03:00	0.385	0.716	0.704	0.635	0.062	-0.778	-1.872	-1.101	-1.551	-1.332	-1.377	-1.535		female
	Peak Area (corrected) on day 7
PC	WT						OSKM
18:01:00	1.09657	1.29774	1.22264	1.48144	0.929805	0.679243	0.645281	0.681601	0.837987	0.674551	0.599986	0.747425
20:01:00	1.08673	1.01115	1.00278	1.36415	1.14155	0.80107	0.842063	0.787308	0.772175	0.727995	0.6685	0.778625
20:02:00	1.49485	2.11844	1.91587	1.67249	1.22179	0.664343	0.366529	0.535144	0.560195	0.384752	0.45219	0.387428
20:03:00	1.30586	1.64262	1.62902	1.55294	1.04391	0.583175	0.273194	0.466193	0.341273	0.397217	0.385019	0.345079
	WT AVG
18:01:00	1.11791
20:01:00	1.06791
20:02:00	1.51463
20:03:00	1.29292
	Relative abundance on Day 7 (relative to WT)
PC	WT						OSKM
18:01:00	0.980915	1.16087	1.09369	1.32519	0.831738	0.607603	0.577223	0.609712	0.749604	0.603406	0.536705	0.668593
20:01:00	1.01763	0.946855	0.939012	1.2774	1.06897	0.750131	0.788518	0.737245	0.723074	0.681703	0.625992	0.729114
20:02:00	0.98694	1.39865	1.26491	1.10422	0.806661	0.438617	0.241992	0.353317	0.369856	0.254023	0.298548	0.25579
20:03:00	1.01001	1.27047	1.25995	1.20111	0.807406	0.451052	0.2113	0.360574	0.263956	0.307225	0.29779	0.266899
	log2 Relative abundance on Day 7 (relative to WT)
PC	WT						OSKM
18:01:00	-0.0277994	0.215201	0.129201	0.406201	-0.265799	-0.718799	-0.792799	-0.713799	-0.415799	-0.728799	-0.897799	-0.580799
20:01:00	0.0252154	-0.0787846	-0.0907846	0.353215	0.0962154	-0.414785	-0.342785	-0.439785	-0.467785	-0.552785	-0.675785	-0.455785
20:02:00	-0.0189662	0.484034	0.339034	0.143034	-0.309966	-1.18897	-2.04697	-1.50097	-1.43497	-1.97697	-1.74397	-1.96697
20:03:00	0.0143669	0.345367	0.333367	0.264367	-0.308633	-1.14863	-2.24263	-1.47163	-1.92163	-1.70263	-1.74763	-1.90563
	PC	p-value		Table Analyzed	PC bar d7 VS wt
	18:01:00	0.004633
	20:01:00	0.001935		Column A	WT
	20:02:00	9.3e-05		vs.	vs,
	20:03:00	5e-05		Column B	OSKM
				Test details
				Test name	Unpaired t test
				Variance assumption	Individual variance for each row
				Multiple comparisons	False Discovery Rate (FDR)
				Method	Two-stage step-up (Benjamini, Krieger, and Yekutieli)
				Desired FDR (Q)	5,00%

## Sheet: Ext. Data Fig. 3b
Ext. Data Fig. 3b Vitamin B12 levels in the kidney of WT and OSKM mice with or without vitamin B12 supplementation as detected by histology
WT	OSKM	OSKM + B12
0.623582	0.183609	1.92913
0.482671	0.321624	2.31784		male
0.666327	0.354276	2.34029		female
	0.116374	3.39501
	0.155228	3.50805
Column B	OSKM		Column C	OSKM + B12
vs.	vs,		vs.	vs,
Column A	WT		Column A	WT
Unpaired t test			Unpaired t test
P value	0.0028		P value	0.0025
P value summary	**		P value summary	**
Significantly different (P < 0.05)?	Yes		Significantly different (P < 0.05)?	Yes
One- or two-tailed P value?	Two-tailed		One- or two-tailed P value?	Two-tailed

## Sheet: Ext. Data Fig. 3c
Ext. Data Fig. 3c Dysplasia score as determined by histopathologic analysis in OSKM mice treated with and without vitamin B12 and antibiotic combinations
colon	doxy	dox b12	abx	abx b12	stomach	doxy	dox b12	abx	abx b12
	8.5	10.5	6.5	11.5		4	3.5	2	0
	10	9.5	6	5.5		3.5	4	1	1
	10	11.5	5	8		4.5	3.5	0	2.5
	9	12.5	6	8.5		3.5	4	0	1.5
	9.5	13	2	6.5		3	4.5	1	3.5		male
		11.5	5.5	10.5			4.5		1		female
		12	0	4.5			4		1		vitamin B12 + B9
		13.5	3	6			4.5		0
		11	0				4
		12	0				5
Column B	dox b12	Column C	abx		Column B	Doxy + B12	Column C	doxy
vs.	vs,	vs.	vs,		vs.	vs,	vs.	vs,
Column A	doxy	Column A	doxy		Column A	Doxy	Column A	Doxy
Unpaired t test		Unpaired t test			Unpaired t test		Unpaired t test
P value	0.0015	P value	0.0004		P value	0.1282	P value	0.0002
P value summary	**	P value summary	***		P value summary	ns	P value summary	***
Significantly different (P < 0.05)?	Yes	Significantly different (P < 0.05)?	Yes		Significantly different (P < 0.05)?	No	Significantly different (P < 0.05)?	Yes
One- or two-tailed P value?	Two-tailed	One- or two-tailed P value?	Two-tailed		One- or two-tailed P value?	Two-tailed	One- or two-tailed P value?	Two-tailed
Column D	abx b12	Column D	abx b12		Column D	Doxy + B12	Column D	Doxy + B12
vs.	vs,	vs.	vs,		vs.	vs,	vs.	vs,
Column A	doxy	Column C	abx		Column A	Doxy	Column C	doxy
Unpaired t test		Unpaired t test			Unpaired t test		Unpaired t test
P value	0.1481	P value	0.0036		P value	0.0017	P value	0.4218
P value summary	ns	P value summary	**		P value summary	**	P value summary	ns
Significantly different (P < 0.05)?	No	Significantly different (P < 0.05)?	Yes		Significantly different (P < 0.05)?	Yes	Significantly different (P < 0.05)?	No
One- or two-tailed P value?	Two-tailed	One- or two-tailed P value?	Two-tailed		One- or two-tailed P value?	Two-tailed	One- or two-tailed P value?	Two-tailed

## Sheet: Ext. Data Fig. 3d
Ext. Data Fig. 3d SCA1 and KRT14 analysis in the colon of OSKM mice treated with and without vitamin B12 and antibiotic combinations
SCA1	doxy	dox b12	abx	abx b12	KRT14	doxy	dox b12	abx	abx b12
	3.8111	3.3408	0.4276	1.7458		0.4907	1.0759	0.0978	0.1558
	7.8422		0.6143	0.8098		0.5815		0.1914	0.1536
	5.3671			1.2804		0.4159			0.2734
	3.0568	2.9774		2.9501		0.1853	1.608		0.6461
	4.8966					0.8442
		1.6823	0.887				3.8	0.3256			male
			0.6917	0.3555				0.1187	0.0733		female
		2.5681					0.9763				vitamin B12 + B9
		3.9494	0.5006				1.25	0.0884
Number of values	5	5	5	5	Number of values	5	5	5	5
Minimum	3.057	1.682	0.4276	0.3555	Minimum	0.1853	0.9763	0.0884	0.0733
Maximum	7.842	3.949	0.887	2.95	Maximum	0.8442	3.8	0.3256	0.6461
Range	4.785	2.267	0.4594	2.595	Range	0.6589	2.824	0.2372	0.5728
Mean	4.995	2.904	0.6242	1.428	Mean	0.5035	1.742	0.1644	0.2604
Std. Deviation	1.831	0.8507	0.1786	0.9965	Std. Deviation	0.2404	1.175	0.09876	0.2271
Std. Error of Mean	0.8189	0.3804	0.07989	0.4456	Std. Error of Mean	0.1075	0.5256	0.04417	0.1016
Uncorrected Fisher's LSD	Below threshold?	Summary	Individual P Value		Uncorrected Fisher's LSD	Below threshold?	Summary	Individual P Value
doxy vs. dox b12	Yes	**	0.0099		doxy vs. dox b12	Yes	**	0.0056
doxy vs. abx	Yes	****	<0,0001		doxy vs. abx	No	ns	0.3942
doxy vs. abx b12	Yes	***	0.0001		doxy vs. abx b12	No	ns	0.5392

## Sheet: Ext. Data Fig. 3e
Ext. Data Fig. 3e SCA1 and KRT14 analysis in the stomach of OSKM mice treated with and without vitamin B12 and antibiotic combinations
SCA1	doxy	dox b12	abx	abx b12	KRT14	doxy	dox b12	abx	abx b12
	1.7	4.32	2	4.95		0.5103	2.6701	0.1066	0.311
	3.3	5.75	0.73	1.05		1.1105	1.5606	0.1283	0.7394
	2.69	5.03	1.07	1.17		0.3309	1.1767	0.0833	0.2054
	1.98	10.33	0.89	1.67		0.5742	1.7476	0.6133	0.2893
	2.42	4.02	1.05	1.17		0.7689	2.0697	0.3524	0.4056
											male
											female
											vitamin B12 + B9
Number of values	5	5	5	5	Number of values	5	5	5	5
Minimum	1.7	4.02	0.73	1.05	Minimum	0.3309	1.177	0.0833	0.2054
Maximum	3.3	10.33	2	4.95	Maximum	1.111	2.67	0.6133	0.7394
Range	1.6	6.31	1.27	3.9	Range	0.7796	1.493	0.53	0.534
Mean	2.418	5.89	1.148	2.002	Mean	0.659	1.845	0.2568	0.3901
Std. Deviation	0.6244	2.571	0.4957	1.665	Std. Deviation	0.297	0.5631	0.2266	0.2078
Std. Error of Mean	0.2792	1.15	0.2217	0.7447	Std. Error of Mean	0.1328	0.2518	0.1013	0.09295
Uncorrected Fisher's LSD	Below threshold?	Summary	Individual P Value		Uncorrected Fisher's LSD	Below threshold?	Summary	Individual P Value
doxy vs. dox b12	Yes	**	0.0032		doxy vs. dox b12	Yes	****	<0,0001
doxy vs. abx	No	ns	0.2226		doxy vs. abx	No	ns	0.0909
doxy vs. abx b12	No	ns	0.6832		doxy vs. abx b12	No	ns	0.2467

## Sheet: Ext. Data Fig 3f
Ext. Data Fig. 3f NANOG levels by histopathologic analysis in the stomach of OSKM mice with and without vitamin B12 supplementation
	OSKM	OSKM + B12
	1.4078
	0.363057	2.21523
	1.24785
	1.25162
	1.19181	0.477147
				male
		3.61719		female
				vitamin B12 + B9
		1.29112
		0.159754
	Unpaired t test
	P value	0.5022
	P value summary	ns
	Significantly different (P < 0.05)?	No
	One- or two-tailed P value?	Two-tailed

## Sheet: Ext. Data Fig. 3g
Ext. Data Fig. 3g OSKM transgene expression by qPCR in various tissues of OSKM mice with and without vitamin B12 supplementation
pancreas	OSKM	OSKM + B12	colon	OSKM	OSKM + B12	stomach	OSKM	OSKM + B12	kidney	OSKM	OSKM + B12
	0.0692	0.1597		0.062537	0.054249		0.1976	0.6929		0.1131	0.0842
	0.2097	0.0808		0.046377	0.040695		0.3083	0.4433		0.2544	0.1476
	0.0439	0.0373		0.035407	0.027465		0.2034	0.1841		0.0657	0.0319
	0.0438	0.0606		0.064161	0.038195		0.1935	0.2377		0.0558	0.0505
	0.0634	0.4304		0.03455	0.053009		0.1597	0.4939		0.0784	0.1159
		0.0865			0.053009			0.1581			0.1372
		0.1029			0.025122			0.1564			0.0929
		0.0723			0.015935			0.2797			0.2424
		0.0685			0.023021			0.4545			0.11
		0.073			0.038976			0.4631			0.118
	Unpaired t test			Unpaired t test			Unpaired t test			Unpaired t test
	P value	0.5897		P value	0.1504		P value	0.1087		P value	0.9909
	P value summary	ns		P value summary	ns		P value summary	ns		P value summary	ns
	Significantly different (P < 0.05)?	No		Significantly different (P < 0.05)?	No		Significantly different (P < 0.05)?	No		Significantly different (P < 0.05)?	No
	One- or two-tailed P value?	Two-tailed		One- or two-tailed P value?	Two-tailed		One- or two-tailed P value?	Two-tailed		One- or two-tailed P value?	Two-tailed
