# Supplementary material for: Vitamin B12 is a limiting factor for induced cellular plasticity and tissue repair
Source: Nat Metab. 2023 Nov 16;5(11):1911–30. doi: 10.1038/s42255-023-00916-6 (PMC10663163; doi:10.1038/s42255-023-00916-6)
Supplement: Supplementary file 13 — Data and statistical analysis for all graphs/plots. [file 42255_2023_916_MOESM13_ESM.xlsx]

## Sheet: Summary
Source Files Extended Data Figure 4
Ext. Data Fig 4b	Untargeted serum metabolomics showing 1-carbon metabolites over time in WT and OSKM mice treated with doxycycline for 7 days
Ext. Data Fig 4c	Targeted one-carbon serum metabolomics over time in WT and OSKM mice treated with doxycycline for 7 days
Ext. Data Fig 4d	Expression of Bhmt and Cbs in previously published RNA sequencing data from paired MEFs and induced (by OSKM) pluripotent stem cells
Ext. Data Fig 4e	Untargeted serum metabolomics showing betaine over time in WT and OSKM mice treated with doxycycline for 7 days
Ext. Data Fig 4f	Expression of Mmut in various organs from WT and OSKM mice treated with doxycycline for 7 days

## Sheet: Ext. Data Fig. 4b
Ext. Data Fig. 4b Untargeted serum metabolomics showing 1-carbon metabolites over time in WT and OSKM mice treated with doxycycline for 7 days																		male
																		female
					AVG WT D0:		1.07516							AVG WT D0:		1.20338							AVG WT D0:		1.11165							AVG WT D0:		1.10774							AVG WT D0:		0.760453
Day	WT	Glycine							Day	WT	Serine							Day	WT	Threonine							Day	WT	Methionine							Day	WT	SAM							Day	WT	MMA
0	Log2 peak area	-0.216	-0.093	0.376	-0.015	0.366	0.106		0	Log2 peak area	-0.566	0.387	0.286	0.27	0.628	0.341		0	Log2 peak area	-0.458	0.399	0.04	0.096	0.392	0.28		0	Log2 peak area	-0.374	0.539	0.198	0.127	0.345	-0.132		0	Log2 peak area	-0.1874	-1.4637	-0.3456	-0.5736	-0.3306	0.0947		0	peak area	42794.2	30237.2	23976.8
3		-0.373	0.185	0.397	0.017	0.362	-0.265		3		0.672	0.997	1.05	0.479	0.087	-1.003		3		0.325	0.417	0.65	0.396	-0.015	-0.303		3		0.267	0.253	0.179	0.397	-0.117	-0.047		3		-0.6719	-0.5134	0.8009	-0.2463	1.2415	-0.1061		3		45340.8	38407.1	43523
5		0.174	0.127	0.158	0.02	-0.418	-0.034		5		-0.32	0.119	0.874	-0.414	0.458	-0.452		5		-0.702	0.201	0.526	-0.244	0.047	-0.145		5		-0.045	0.33	0.309	-0.24	0.171	-0.462		5		0.356	-0.7091	-0.3824	-1.1444	-0.3692	0.4844		5		34380.7	22120.2	28593.7
7		-0.028	0.277	-0.476	0.371	0.612	0.48		7		-1.298	-0.38	-0.874	-0.15	1.452	0.512		7		-0.525	0.266	-0.948	0.055	0.98	0.178		7		-0.358	0.19	-0.748	0.383	0.782	-0.055		7		0.3842	-0.4807	-0.1113	0.0907	-0.7836	1.1052		7		18348.8	19127.6	17725
0	value	0.860949	0.937571	1.29774	0.989657	1.28877	1.07624		0	value	0.675487	1.30767	1.21926	1.20581	1.54542	1.26663		0	value	0.727995	1.31859	1.02811	1.06881	1.31221	1.21419		0	value	0.77164	1.45297	1.14711	1.09202	1.27015	0.912565		0	value	0.878187	0.362562	0.786981	0.671938	0.795206	1.06784		0	value
3		0.772175	1.13682	1.31677	1.01185	1.28521	0.832199		3		1.59328	1.99585	2.07053	1.39378	1.06216	0.498961		3		1.25266	1.33515	1.56917	1.31585	0.989657	0.810565		3		1.2033	1.19168	1.1321	1.31677	0.922103	0.967947		3		0.62768	0.700569	1.74219	0.843056	2.36444	0.929096		3
5		1.12818	1.09202	1.11574	1.01396	0.748461	0.976709		5		0.80107	1.08598	1.83274	0.75054	1.37364	0.731029		5		0.614719	1.14949	1.43993	0.844401	1.03311	0.904379		5		0.96929	1.25701	1.23885	0.846745	1.12584	0.725979		5		1.27987	0.611702	0.76716	0.452378	0.774212	1.399		5
7		0.980779	1.21167	0.718968	1.29325	1.52838	1.39474		7		0.40669	0.768438	0.545632	0.90125	2.73587	1.42603		7		0.694959	1.20247	0.518351	1.03886	1.97247	1.13131		7		0.780245	1.14076	0.595428	1.30405	1.71951	0.962594		7		1.30514	0.71663	0.925753	1.06489	0.580915	2.15129		7
0	Relative to D0	0.800767	0.872033	1.20702	0.920478	1.19869	1.00101		0	Relative to D0	0.561325	1.08667	1.01319	1.00202	1.28423	1.05256		0	Relative to D0	0.654876	1.18616	0.924852	0.961457	1.18042	1.09224		0	Relative to D0	0.696589	1.31165	1.03554	0.985808	1.14661	0.823807		0	Relative to D0	1.15482	0.476771	1.03488	0.883603	1.0457	1.40422		0	Relative to D0	1.11473	0.787639	0.624565
3		0.718199	1.05735	1.22472	0.941123	1.19537	0.774027		3		1.324	1.65853	1.7206	1.15822	0.882647	0.414633		3		1.12685	1.20105	1.41156	1.18369	0.890257	0.729153		3		1.08627	1.07578	1.02199	1.1887	0.832417	0.873802		3		0.825402	0.921253	2.29099	1.10862	3.10926	1.22177		3		1.18107	1.00046	1.13372
5		1.04932	1.01569	1.03775	0.943082	0.696143	0.908435		5		0.665684	0.902443	1.52299	0.623693	1.14148	0.60748		5		0.552978	1.03404	1.29531	0.759591	0.92935	0.813545		5		0.875014	1.13475	1.11836	0.764389	1.01634	0.655369		5		1.68304	0.804391	1.00882	0.59488	1.01809	1.8397		5		0.895572	0.576202	0.744828
7		0.912221	1.12697	0.668711	1.20285	1.42154	1.29725		7		0.337956	0.638566	0.453416	0.748933	2.27349	1.18502		7		0.625159	1.0817	0.466288	0.934518	1.77435	1.01769		7		0.704357	1.02981	0.537516	1.17722	1.55227	0.86897		7		1.71626	0.942373	1.21737	1.40033	0.763907	2.82896		7		0.477963	0.498249	0.461712
					AVG OSKM D0:		1.16674							AVG OSKM D0:		1.56888							AVG OSKM D0:		1.38838							AVG OSKM D0:		1.29469							AVG OSKM D0:		0.71865
Day	OSKM	Glycine							Day	OSKM	Serine							Day	OSKM	Threonine							Day	OSKM	Methionine							Day	OSKM	SAM							Day	OSKM	MMA
0	Log2 peak area	0.319	0.417	0.006	0.405	-0.181	0.272		0	Log2 peak area	-0.061	0.763	0.963	0.28	0.258	1.262		0	Log2 peak area	-0.061	0.573	0.858	-0.203	0.307	0.975		0	Log2 peak area	-0.09	0.415	0.435	0.532	0.342	0.516		0	Log2 peak area	-1.928	-0.066	-0.208	-0.447	-0.577	-0.279		0	peak area	28903.2	30581.6	26229.1
3		0.079	-0.261	-0.643	0.302	-0.485	-0.659		3		-0.192	-0.027	-0.802	0.554	-0.098	-0.376		3		0.142	-0.271	-0.673	0.242	-0.114	0.167		3		-0.08	-0.711	-0.529	0.188	-0.459	-0.241		3		-0.316	0.583	-0.282	0.367	0.027	0.774		3		24545.4	29706.7	30521.3
5		-0.154	-0.353	-0.648	0.369	-0.485	-0.797		5		-0.658	-0.669	-0.398	0.502	-0.098	-0.54		5		-0.007	-0.504	0.204	-0.365	-0.114	-0.38		5		-0.031	-0.595	-0.008	-0.198	-0.459	-0.649		5		0.156	0.461	0.493	0.323	0.027	-0.751		5		20175	12136.7	27158.9
7		-0.154	0.317	0.047	0.398	-0.393	-0.049		7		-1.653	-0.82	-0.071	-0.72	-0.897	-0.103		7		-1.213	-0.436	0.078	-0.763	-0.657	0.005		7		0.293	-0.102	-0.272	-0.22	-0.266	-0.029		7		0.966	1.201	0.341	0.484	0.39	0.6		7		10493.6	9394.94	12634.2
0	value	1.24747	1.33515	1.00417	1.32409	0.882091	1.20748		0	value	0.958599	1.69702	1.94936	1.21419	1.19582	2.39828		0	value	0.958599	1.48761	1.81252	0.868742	1.23713	1.96564		0	value	0.939523	1.3333	1.35191	1.44593	1.26751	1.42998		0	value	0.262793	0.955283	0.865737	0.733567	0.670356	0.824162		0
3		1.05629	0.834509	0.64038	1.23285	0.714497	0.633317		3		0.875391	0.981459	0.573554	1.46815	0.934327	0.770571		3		1.10343	0.828745	0.627201	1.18263	0.924023	1.12272		3		0.946058	0.610897	0.693035	1.13918	0.72749	0.846159		3		0.803294	1.49796	0.82245	1.28967	1.01889	1.71		3
5		0.898755	0.782954	0.638164	1.29146	0.714497	0.575545		5		0.633756	0.628942	0.75891	1.41618	0.934327	0.687771		5		0.99516	0.705149	1.15189	0.776469	0.924023	0.768438		5		0.978742	0.662044	0.99447	0.871758	0.72749	0.637722		5		1.11419	1.3765	1.40737	1.25093	1.01889	0.594192		5
7		0.898755	1.24574	1.03311	1.31768	0.761544	0.966606		7		0.317978	0.566442	0.951978	0.607097	0.537002	0.931095		7		0.431371	0.739181	1.05555	0.58927	0.634196	1.00347		7		1.22519	0.93174	0.828171	0.858565	0.831622	0.980099		7		1.95342	2.29899	1.26663	1.39862	1.31039	1.51572		7
0	Relative to D0	1.06919	1.14434	0.860661	1.13486	0.756031	1.03492		0	Relative to D0	0.611009	1.08167	1.24252	0.773926	0.762213	1.52866		0	Relative to D0	0.690447	1.07148	1.3055	0.625726	0.891065	1.41579		0	Relative to D0	0.725672	1.02982	1.04419	1.11681	0.979006	1.1045		0	Relative to D0	0.365676	1.32927	1.20467	1.02076	0.9328	1.14682		0	Relative to D0	0.992276	1.04989	0.900469
3		0.90533	0.715248	0.548862	1.05666	0.612387	0.542809		3		0.557973	0.62558	0.365582	0.935796	0.595538	0.491161		3		0.794766	0.596917	0.451752	0.851809	0.665542	0.808658		3		0.730719	0.471846	0.535289	0.879886	0.561902	0.653559		3		1.11778	2.08441	1.14444	1.79457	1.41779	2.37947		3		0.842668	1.01986	1.04782
5		0.770313	0.671061	0.546963	1.10689	0.612387	0.493293		5		0.403955	0.400887	0.483728	0.902668	0.595538	0.438384		5		0.71678	0.507895	0.829666	0.559264	0.665542	0.55348		5		0.755964	0.511352	0.768112	0.673332	0.561902	0.492566		5		1.5504	1.91539	1.95835	1.74067	1.41779	0.826817		5		0.692628	0.416665	0.93239
7		0.770313	1.06771	0.885471	1.12937	0.652711	0.828467		7		0.202679	0.361049	0.606789	0.386963	0.342284	0.593478		7		0.310702	0.532407	0.76028	0.424431	0.45679	0.722767		7		0.946313	0.719661	0.639665	0.663142	0.642331	0.757013		7		2.71818	3.19904	1.76252	1.94617	1.82341	2.10912		7		0.360256	0.322537	0.433743
Day	Below threshold?	P value	Column A	WT					Day	Below threshold?	P value	Column A	WT					Day	Below threshold?	P value	Column A	WT					Day	Below threshold?	P value	Column A	WT					Day	Below threshold?	P value	Column A	WT					Day	Below threshold?	P value	Column A	WT
0	No	0.999996	vs.	vs,					0	No	>0,999999	vs.	vs,					0	No	0.999998	vs.	vs,					0	No	0.999999	vs.	vs,					0	No	0.999998	vs.	vs,					0	No	>0,999999	vs.	vs,
3	No	0.062541	Column B	OSKM					3	Yes	0.01979	Column B	OSKM					3	Yes	0.007115	Column B	OSKM					3	Yes	0.001068	Column B	OSKM					3	No	0.869655	Column B	OSKM					3	No	0.296366	Column B	OSKM
5	Yes	0.044746							5	No	0.050823							5	Yes	0.048191							5	Yes	0.009599							5	No	0.050082							5	No	0.766785
7	No	0.137974	Test details						7	No	0.110539	Test details						7	Yes	0.047876	Test details						7	No	0.137399	Test details						7	Yes	0.033137	Test details						7	No	0.139534	Test details
			Test name	Unpaired t test								Test name	Unpaired t test								Test name	Unpaired t test								Test name	Unpaired t test								Test name	Unpaired t test								Test name	Unpaired t test
			Variance assumption	Individual variance for each row								Variance assumption	Individual variance for each row								Variance assumption	Individual variance for each row								Variance assumption	Individual variance for each row								Variance assumption	Individual variance for each row								Variance assumption	Individual variance for each row
			Multiple comparisons	Set P value threshold								Multiple comparisons	Set P value threshold								Multiple comparisons	Set P value threshold								Multiple comparisons	Set P value threshold								Multiple comparisons	Set P value threshold								Multiple comparisons	Set P value threshold
			Method	No correction for multiple comparisons								Method	No correction for multiple comparisons								Method	No correction for multiple comparisons								Method	No correction for multiple comparisons								Method	No correction for multiple comparisons								Method	No correction for multiple comparisons
			Alpha	0.05								Alpha	0.05								Alpha	0.05								Alpha	0.05								Alpha	0.05								Alpha	0.05
[truncated: 3 more columns]

## Sheet: Ext. Data Fig. 4c
Ext. Data Fig. 4b Untargeted serum metabolomics showing 1-carbon metabolites over time in WT and OSKM mice treated with doxycycline for 7 days
	SAM/SAH									Hcy
	WT				OSKM					WT				OSKM
	mouse ID	Day	Class	Ratio	mouse ID	Day	Class	Ratio		mouse ID	Day	Class	log(Hcy)	mouse ID	Day	Class	Ratio
	1812	D0	WT	3.82931	1823	D0	OSKM	NA		1812	D0	WT	4.85845	1823	D0	OSKM	4.7832		all male mice
	1794	D0	WT	3.45712	1822	D0	OSKM	4.06077		1794	D0	WT	4.73149	1822	D0	OSKM	4.48726
	1800	D0	WT	3.41604	1808	D0	OSKM	4.17951		1800	D0	WT	4.71762	1808	D0	OSKM	4.53587
	1798	D0	WT	3.59974	1807	D0	OSKM	4.03328		1798	D0	WT	4.74859	1807	D0	OSKM	4.84967
					1809	D0	OSKM	4.35608						1809	D0	OSKM	4.92678
	1812	D6	WT	3.23548	1823	D6	OSKM	3.78702		1812	D6	WT	4.71209	1823	D6	OSKM	4.77435
	1806	D6	WT	3.17296						1806	D6	WT	4.86784
	1800	D6	WT	2.88648	1808	D6	OSKM	3.29204		1800	D6	WT	4.97211	1808	D6	OSKM	4.64269
	1794	D6	WT	3.05139	1809	D6	OSKM	4.67593		1794	D6	WT	4.87235	1809	D6	OSKM	4.9151
	1798	D6	WT	3.73305	1807	D6	OSKM	6.17707		1798	D6	WT	4.9442	1807	D6	OSKM	5.0435
	1812	D7	WT	3.15685	1822	D7	OSKM	3.98122		1812	D7	WT	4.55552	1822	D7	OSKM	4.60282
	1794	D7	WT	3.60151	1807	D7	OSKM	5.94722		1794	D7	WT	4.83561	1807	D7	OSKM	4.96828
	1806	D7	WT	3.01463	1808	D7	OSKM	4.22234		1806	D7	WT	4.70071	1808	D7	OSKM	4.64247
	1798	D7	WT	4.76814	1809	D7	OSKM	6.6411		1798	D7	WT	4.94338	1809	D7	OSKM	4.96952
	1800	D7	WT	2.83484	1823	D7	OSKM	3.18885		1800	D7	WT	4.85654	1823	D7	OSKM	4.83953
Log2-Ratio of SAM/SAH values for every individual. Then compare if there are differences of Ratios due to Class factor using a Two-way ANOVA.

## Sheet: Ext. Data Fig. 4d
Ext. Data Fig. 4d Expression of Bhmt and Cbs in previously published RNA sequencing data from paired MEFs and induced (by OSKM) pluripotent stem cells
	Bhmt		Cbs
	MEF	iPSC	MEF	iPSC
MEF1	0	0.06785	0.027233	0.575185
MEF2	0	0.017465	0.009844	0.929454

## Sheet: Ext. Data Fig. 4e
Ext. Data Fig. 4e Untargeted serum metabolomics showing betaine over time in WT and OSKM mice treated with doxycycline for 7 days
					AVG WT D0:		2.19932e+08
Day	WT	Betaine
0	metabolite area	3.26155e+08	2.41784e+08	2.08824e+08	2.17393e+08	1.28545e+08	1.96893e+08
3		3.79498e+08	2.45194e+08	1.78256e+08	5.66224e+07	2.24726e+08	3.00775e+08
5		3.7219e+08	1.78506e+08	1.3726e+08	2.58753e+08	3.28595e+08	232855029.695
7		2.88936e+08	3.30896e+08	2.74967e+08	3.08071e+08	2.21437e+08	248259853.15		male
0	Relative to D0	1.48298	1.09936	0.949492	0.988456	0.584473	0.895243		female
3		1.72552	1.11486	0.810505	0.257454	1.0218	1.36758
5		1.69229	0.811643	0.6241	1.17651	1.49407	1.05876
7		1.31375	1.50454	1.25024	1.40075	1.00684	1.1288
					AVG OSKM D0:		2.40583e+08
Day	OSKM	Betaine
0	metabolite area	2.69695e+08	3.45729e+08	2.13572e+08	2.33853e+08	1.85406e+08	1.95245e+08
3		1.46221e+08	2.60074e+08	1.37393e+08	1.20951e+08	1.17636e+08	1.6043e+08
5		4.9505e+07	2.37906e+08	1.05763e+08	1.77326e+08	1.90202e+08	1.35394e+08
7		1.21905e+08	2.08665e+08	1.31971e+08	1.1804e+08	1.95517e+08	1.42845e+08
0	Relative to D0	1.121	1.43704	0.887726	0.972025	0.770651	0.811549
3		0.607778	1.08101	0.571086	0.502741	0.488961	0.666838
5		0.205771	0.988873	0.439612	0.737066	0.790586	0.562776
7		0.506707	0.867329	0.548548	0.490639	0.81268	0.593745
Day	Below threshold?	P value	Column A	WT
0	No	>0,999999	vs.	vs,
3	No	0.105465	Column B	OSKM
5	Yes	0.025943
7	Yes	8.3e-05	Test details
			Test name	Unpaired t test
			Variance assumption	Individual variance for each row
			Multiple comparisons	Set P value threshold
			Method	No correction for multiple comparisons
			Alpha	0.05

## Sheet: Ext. Data Fig. 4f
Ext. Data Fig. 4f Expression of Mmut in various organs from WT and OSKM mice treated with doxycycline for 7 days
pancreas	WT	OSKM	colon	WT	OSKM	stomach	WT	OSKM	kidney	WT	OSKM
	0.008275	0.001801		0.0188981	0.0431064		0.099219	0.054259		0.3564	0.09553
	0.005313	0.003004		0.0253462	0.0309324		0.057206	0.034442		0.26226	0.12433
	0.003836	0.004791		0.0040303	0.0306025		0.047839	0.015931		0.29079	0.10892
	0.010603	0.005703		0.0056978	0.0111551		0.054259	0.021202		0.2271	0.10649
		0.005247			0.00968598			0.034158			0.0072
		0.006982			0.0264112			0.017399			0.25003
		0.005951			0.0208708			0.016274			0.0963
		0.004856			0.017103			0.032868			0.11517
	Unpaired t test			Unpaired t test			Unpaired t test			Unpaired t test
	P value	0.1254		P value	0.1593		P value	0.0057		P value	0.0013
	P value summary	ns		P value summary	ns		P value summary	**		P value summary	**
	Significantly different (P < 0.05)?	No		Significantly different (P < 0.05)?	No		Significantly different (P < 0.05)?	Yes		Significantly different (P < 0.05)?	Yes
	One- or two-tailed P value?	Two-tailed		One- or two-tailed P value?	Two-tailed		One- or two-tailed P value?	Two-tailed		One- or two-tailed P value?	Two-tailed
