# Supplementary material for: Vitamin B12 is a limiting factor for induced cellular plasticity and tissue repair
Source: Nat Metab. 2023 Nov 16;5(11):1911–30. doi: 10.1038/s42255-023-00916-6 (PMC10663163; doi:10.1038/s42255-023-00916-6)
Supplement: Supplementary file 14 — Data and statistical analysis for all graphs/plots. [file 42255_2023_916_MOESM14_ESM.xlsx]

## Sheet: Summary
Source Files Extended Data Figure 5
Ext. Data Fig 5a	Expression of methionine synthase by immunoblot (separate file) and qPCR in the colon and stomach of WT and OSKM mice
Ext. Data Fig 5b	Expression of Cd320 by qPCR in various tissues of WT and OSKM mice treated with doxycycline for 7 days
Ext. Data Fig 5d	Expression of various genes from a methionine deprivation signature by qPCR in various organs from WT and OSKM mice with and without vitamin B12
Ext. Data Fig 5e	Cyanocobalamin levels measured by mass spectrometry in the stool of WT and OSKM mice supplemented with vitamin B12 during doxycycline treatment for 7 days
Ext. Data Fig 5f	Levels of vitamin B12 in the serum of WT and OSKM mice treated with doxycycline, 24 hours after receiving a bolus of vitamin B12 by oral gavage

## Sheet: Ext. Data Fig. 5a
Ext. Data Fig. 5a Untargeted serum metabolomics showing 1-carbon metabolites over time in WT and OSKM mice treated with doxycycline for 7 days
			colon			stomach
			WT	OSKM		WT	OSKM
			2.2348	5.938		16.011	23.958
			2.1061	3.8356		14.514	64.28
			0.003279	0.268544		0.058	60.843
			0.481	0.386332		0.0383	59.701
				2.29169			35.623
				1.42055			0.03
				6.96566			74.561
				0.000314			14.929
			Unpaired t test			Unpaired t test
			P value	0.3386		P value	0.0364
			P value summary	ns		P value summary	*
			Significantly different (P < 0.05)?	No		Significantly different (P < 0.05)?	Yes
			One- or two-tailed P value?	Two-tailed		One- or two-tailed P value?	Two-tailed

## Sheet: Ext. Data Fig. 5b
Ext. Data Fig. 5b Expression of Cd320 by qPCR in various tissues of WT and OSKM mice treated with doxycycline for 7 days
	pancreas			colon			stomach			kidney
	WT	OSKM		WT	OSKM		WT	OSKM		WT	OSKM
	0.034359	0.704934		30.7577	67.4613		46.229	28.108		32.8633	31.6958
	0.144569	0.657527		51.5428	51.4558		57.294	38.469		24.682	26.6537
	0.002987	0.111605		0.003279	0.034934		20.93	69.09		25.5893	38.1031
	0.019664	0.173717		5.4322	7.23313		16.15	41.894		26.7375	32.1663
		0.082841			5.87755			4.791			0.61629
		0.91123			6.39529			5.387			37.7019
		1.28556			18.0259			66.54			19.7385
		1.23982			0.000314			3.197			14.6073
	Unpaired t test			Unpaired t test			Unpaired t test			Unpaired t test
	P value	0.0388		P value	0.8803		P value	0.8494		P value	0.7383
	P value summary	*		P value summary	ns		P value summary	ns		P value summary	ns
	Significantly different (P < 0.05)?	Yes		Significantly different (P < 0.05)?	No		Significantly different (P < 0.05)?	No		Significantly different (P < 0.05)?	No
	One- or two-tailed P value?	Two-tailed		One- or two-tailed P value?	Two-tailed		One- or two-tailed P value?	Two-tailed		One- or two-tailed P value?	Two-tailed

## Sheet: Ext. Data Fig. 5d
Ext. Data Fig. 5d Expression of various genes from a methionine deprivation signature by qPCR in various organs from WT and OSKM mice with and without vitamin B12
PANCREAS	WT doxy			OSKM			OSKM B12
Gene	mouse 1	mouse 2	mouse 3	mouse 1	mouse 2	mouse 3	mouse 1	mouse 2	mouse 3
Mtr	0	0	3.6353e-05	0.182458	0.0107757	0.0294201	0.0123845	0	0.020537
igfbp3	0	0	0.00486494	0.0166	0.0578989	0.568714	0.00148899	0.000519412	0.00268904
timp1	0	0	0	1.24617	0.996791	1.76541	0.0302066	0.0015058	0.0588235
casp3	0	0	3.67356e-05	0.00129931	0.00357834	0.00529969	0	0	0.000131892
gadd45a	1.61238e-05	0	0.000256525	0.00337492	0.00188585	0.0188126	0.000195106	0.000243063	0.000107927
p15	0.00426975	0.00383213	4.43807e-05	8.44643e-06	0.000125152	5.226e-06	0.00462657	0.00389	0.00354334
Cdh1	0	0	6.02731e-06	0.0395953	0.0014302	0.0245765	0.000513699	6.98244e-05	0.000925246
Igfbp7	0.011113	0.00334895	9.60192e-06	0.0350054	0.00160398	0.0438957	0.0014234	0.000350903	0.00183482
wnt5a	0	0	0	0.000901192	0.000460311	0.00152455	8.71934e-06	9.29894e-06	3.04699e-05
Pdgfrb	0	0	6.74063e-06	0.00183119	0.00794348	0.0208604	0.000217633	5.02482e-05	0.000300145
pdgfra	0	0	0.000239227	0.0222811	0.0317817	0.112058	0.00052202	8.97281e-05	0.00118227
COLON	WT doxy			OSKM			OSKM B12
Gene	mouse 1	mouse 2	mouse 3	mouse 1	mouse 2	mouse 3	mouse 1	mouse 2	mouse 3
Mtr	0.00241708	0.00164872	0.00348843	0.010862	0.00318025	0.00689438	0.000748631	0.000706876	0.00175262
igfbp3	0.00806831	0.00298157	0.00361116	0.00909069	0.0050482	0.00633111	0.000946513	0.00116383	0.0018653
timp1	0.00641355	0.00206114	0.00341412	0.00611869	0.00236905	0.00296191	0.00280292	0.00405133	0.0048429
casp3	0.00751379	0.00745302	0.00768465	0.0119607	0.00718164	0.0131313	0.00104709	0.00657419	0.00764697
gadd45a	0.00823179	0.00718367	0.00651747	0.0167034	0.0149986	0.0156057	0.00196839	0.000796004	0.0103984
p15	0.008323	0.00438509	0.00435441	0.00997937	0.00777907	0.00866144	2.9796e-05	8.8161e-06	0.00541467
Cdh1	0.0049172	0.00388317	0.00555598	0.00527376	0.00409124	0.00543506	0.000430492	0.000383678	0.000807984
Igfbp7	0.00157181	0.000684175	0.0020906	0.002989	0.00061732	0.00378102	0.000102822	0.000343627	0.00053241
wnt5a	0.000608197	0.000303171	0.000534203	0.000391937	0.000125092	0.000294314	6.41881e-05	0.000115267	8.21639e-05
Pdgfrb	0.000622386	0.000325671	0	0.00025051	0.000363508	0.000485681	8.8088e-05	0.000319122	7.56494e-05
pdgfra	0.00948123	0.00844932	0.00868379	0.00586918	0.00273556	0.00769329	0.000563987	0.00175257	0.00216617
STOMACH	WT doxy			OSKM			OSKM B12
Gene	mouse 1	mouse 2	mouse 3	mouse 1	mouse 2	mouse 3	mouse 1	mouse 2	mouse 3
Mtr	0.000221223	0.00106718	0.000712497	0.0144448	0.00964155	0.0117525	0.00413493	0.0101901	0.010774
igfbp3	0.00347604	0.0014434	0.000901208	0.00979424	0.0158537	0.00573375	0.00455968	0.00250596	0.00547597
timp1	0.0014686	0.000950949	0.00102918	0.0259585	0.0251087	0.0133527	0.0251951	0.0334692	0.0273978
casp3	0.00184315	0.000964846	0.000556793	0.00166844	0.00140633	0.00194637	0.00178968	0.0017508	0.00129236
gadd45a	0.000307129	0.000343832	0.000251667	0.000602797	0.000348925	0.00100161	0.000459563	0.00055085	0.000583621
p15	0.000299551	0.000213603	0.000301549	0.000389534	0.000470793	0.000625127	0.000223341	0.000335906	0.000505557
Cdh1	0.0018825	0.00128141	0.00070004	0.00191605	0.00152496	0.00256591	0.00165922	0.00157839	0.00162364
Igfbp7	5.94163e-05	5.77847e-05	0.000111677	0.000645908	0.000268217	0.00125901	0.000156989	0.000383099	0.000496777
wnt5a	0.000108998	9.35482e-05	0.000116049	0.00027795	0.000158936	0.000572635	0.000303815	0.000302775	0.000343744
Pdgfrb	0.000138429	0.000127829	8.70153e-05	0.000282141	0.000331093	0.000471168	0.000388847	0.000183392	0.000254619
pdgfra	0.004209	0.00295661	0.0022573	0.00453506	0.00492941	0.00677562	0.00309967	0.00425154	0.00335893
KIDNEY	WT doxy			OSKM			OSKM B12
Gene	mouse 1	mouse 2	mouse 3	mouse 1	mouse 2	mouse 3	mouse 1	mouse 2	mouse 3
Mtr	0.00164589	0.00203335	0	0.000490392	0.00232667	8.62223e-05	0.00931517	0.00241016	0.00371024
igfbp3	0.0106459	0.0213018	0.0189617	0.00214034	0.00585838	0.0102391	0.0197657	0.0124899	0.0191477
timp1	0.00113375	0.0237635	0.0158077	0.00182945	0.000555013	0.000863174	0.0387121	0.0340127	0.0144663
casp3	0.000156298	0.000396757	0.000497185	0.000789209	0.000567079	0.00932336	0.00138106	0.00102989	0.0013774
gadd45a	0.000627266	0.00111293	0.00152936	0.00378315	0.000968833	0.00122123	0.00769384	0.0114679	0.0074664
p15	6.33828e-05	0.000317561	0.000238618	0.000410394	6.14935e-05	4.33214e-05	0.000252328	0.000541701	0.000585577
Cdh1	0.000207461	0.000369462	0.000317381	0.000339204	0.000283934	2.11072e-05	0.000595899	0.000377951	0.000522436
Igfbp7	0.000517412	0.0024012	0.000905098	0.0134931	0.0120091	0.0142225	0.0273462	0.0219195	0.0372929
wnt5a	0.000112758	0.000146964	0.000100965	5.58472e-05	0	0	0.000579942	0.000319755	0.000532299
Pdgfrb	0.000294059	0.000710961	0	0.00014502	0.000253254	0	0.00120489	0.000367429	0.00072636
pdgfra	0.00122296	0.00194963	0.00174241	0.000733769	0.00207463	0.00159435	0.00573275	0.00217603	0.00351197

## Sheet: Ext. Data Fig. 5e
Ext. Data Fig. 5e Cyanocobalamin levels measured by mass spectrometry in the stool of WT and OSKM mice supplemented with vitamin B12 during doxycycline treatment for 7 days
	pre-bolus	wt doxy	oskm
	71001.6	362869	990383
	0	858446	1622555		all males
	0	1350000	3585415
	0		2225121
	0		3806881
		Column B	oskm
		vs.	vs,
		Column A	wt doxy
		Unpaired t test
		P value	0.0812
		P value summary	ns
		Significantly different (P < 0.05)?	No
		One- or two-tailed P value?	Two-tailed

## Sheet: Ext. Data Fig. 5f
Ext. Data Fig. 5f Levels of vitamin B12 in the serum of WT and OSKM mice treated with doxycycline, 24 hours after receiving a bolus of vitamin B12 by oral gavage
		wt doxy	oskm
		15.38	27.39
		14.71	27.31		all males
		19.96	29.75
		13.3	18.49
		14.25	48.73
		Unpaired t test
		P value	0.0201
		P value summary	*
		Significantly different (P < 0.05)?	Yes
		One- or two-tailed P value?	Two-tailed
