# Supplementary material for: Vitamin B12 is a limiting factor for induced cellular plasticity and tissue repair
Source: Nat Metab. 2023 Nov 16;5(11):1911–30. doi: 10.1038/s42255-023-00916-6 (PMC10663163; doi:10.1038/s42255-023-00916-6)
Supplement: Supplementary file 16 — Data and statistical analysis for all graphs/plots. [file 42255_2023_916_MOESM16_ESM.xlsx]

## Sheet: Summary
Source Files Extended Data Figure 6
Ext. Data Fig 6a	Expression of Cd320 and Mtr during a time course of in vitro reprogramming of high-efficiency reprogramming MEFs
Ext. Data Fig 6c	Effect of vitamin B12 supplementation on viral OSKM reprogramming efficiency and H3K36me3 levels (separate file)
Ext. Data Fig 6e	Effect of C13-labeled serine on the efficiency of in vitro reprogramming with or without vitamin B12 supplementation
Ext. Data Fig 6f	Effect of vitamin B12 on various histone H3 methylation marks during in vitro reprogramming
Ext. Data Fig 6g	Expression of Setd2 in the colon and stomach of WT and OSKM mice treated with doxycycline for 7 days
Ext. Data Fig 6h	H3K36me3 levels measured by histology in the colon and stomach of OSKM mice with or without vitamin B12 supplementation

## Sheet: Ext. Data Fig. 6a
Ext. Data Fig. 6a Expression of Cd320 and Mtr during a time course of in vitro reprogramming of high-efficiency reprogramming MEFs
Gene name	Mbd3 MEF	Mbd3 Day1	Mbd3 Day2	Mbd3 Day3	Mbd3 Day4	Mbd3 Day5	Mbd3 Day6	Mbd3 Day7	Mbd3 Day8	Mbd3 IPS	Gatad2a MEF	Gatad2a Day1	Gatad2a Day2	Gatad2a Day3	Gatad2a Day4	Gatad2a Day5	Gatad2a Day6	Gatad2a Day7	Gatad2a Day8	Gatad2a IPS
Mtr	0.129835	0.848585	0.969679	0.853719	0.482509	0.841994	0.790432	0.434223	0.356113	0.366085	0.149365	0.978079	0.843975	0.896881	0.892981	0.786388	0.674678	0.405247	0.457401	0.319783
Cd320	0.0876464	0.478866	0.680061	0.81084	0.98734	0.774295	0.75021	0.492135	0.525004	0.434961	0.129758	0.329087	0.723938	0.978647	0.590488	0.590123	0.480055	0.345514	0.298725	0.430731

## Sheet: Ext. Data Fig. 6c
Ext. Data Fig. 6c Effect of vitamin B12 supplementation on viral OSKM reprogramming efficiency and H3K36me3 levels
		OSKM	OSKM + B12
		23	63
		17	62				Immunoblot in separate file
		8	37
		Paired t test
		P value	0.0151
		P value summary	*
		Significantly different (P < 0.05)?	Yes
		One- or two-tailed P value?	Two-tailed

## Sheet: Ext. Data Fig. 6e
Ext. Data Fig. 6e Effect of C13-labeled serine on the efficiency of in vitro reprogramming with or without vitamin B12 supplementation
		serine		C13 serine
		OSKM	OSKM + B12	OSKM	OSKM + B12
	MEF1	29	61	35	58
	MEF2	16	34	17	38
	MEF3	8	25	9	27
		Column B	OSKM + B12	Column D	OSKM + B12 C13
		vs.	vs,	vs.	vs,
		Column A	OSKM	Column C	OSKM C13
		Paired t test		Paired t test
		P value	0.0439	P value	0.0049
		P value summary	*	P value summary	**
		Significantly different (P < 0.05)?	Yes	Significantly different (P < 0.05)?	Yes
		One- or two-tailed P value?	Two-tailed	One- or two-tailed P value?	Two-tailed

## Sheet: Ext. Data Fig. 6f
Ext. Data Fig. 6f Effect of vitamin B12 on various histone H3 methylation marks during in vitro reprogramming
						log2FC
		D3 doxy	D3 doxy B12	D10 doxy	D10 doxy B12	D3 FC	D10 FC
	H3K4me1	0.335314	0.266433	0.170661	0.0938292	-0.331741	-0.863023
	H3K4me2	0.537776	0.513585	0.228758	0.550296	-0.0664032	1.26638
	H3K4me3	0.410441	0.408414	0.153232	0.0498732	-0.00714519	-1.61938
	H3K9me1	0.570883	0.434706	0.132898	0.415046	-0.393153	1.64296
	H3K9me2	0.474109	0.361087	0.205519	0.144548	-0.392872	-0.507727
	H3K9me3	0.471562	0.376862	0.246187	0.570583	-0.32341	1.21268
	H3K27me1	0.550509	0.503067	0.0922295	0.144548	-0.130015	0.648246
	H3K27me2	0.499576	0.466258	0.0835149	0.455621	-0.0995754	2.44773
	H3K27me3	0.346774	0.358457	0.179375	0.127642	0.0478055	-0.490884
	H3K36me1	0.518676	0.445223	0.164851	0.577346	-0.220303	1.80827
	H3K36me2	0.472835	0.355828	0.196805	0.107354	-0.410157	-0.874386
	H3K36me3	0.266553	0.361087	0.0573711	0.455621	0.437921	2.98944
	H3K79me1	0.429542	0.345311	0.153232	0.0735418	-0.314901	-1.05908
	H3K79me2	0.531409	0.52936	0.211329	0.536771	-0.00557336	1.34482
	H3K79me3	0.446095	0.513585	0.202614	0.110735	0.203251	-0.87162

## Sheet: Ext. Data Fig. 6g
Ext. Data Fig. 6g Expression of Setd2 in the colon and stomach of WT and OSKM mice treated with doxycycline for 7 days
		colon			stomach
		WT	OSKM		WT	OSKM
		14.4669	22.8297		18.6703	7.5566
		38.2673	24.251		16.163	41.3803
		8.31609	38.2673		10.6226	7.41606
		53.6657	6.87079		19.123	7.87251
			9.30278			18.0173
			13.2014			10.0268
			16.9097		Unpaired t test
			5.23762		P value	0.9154
					P value summary	ns
		Unpaired t test			Significantly different (P < 0.05)?	No
		P value	0.2302		One- or two-tailed P value?	Two-tailed
		P value summary	ns
		Significantly different (P < 0.05)?	No
		One- or two-tailed P value?	Two-tailed

## Sheet: Ext. Data Fig. 6h
Ext. Data Fig. 6h H3K36me3 levels measured by histology in the colon and stomach of OSKM mice with or without vitamin B12 supplementation
		colon			stomach
		OSKM	OSKM + B12		OSKM	OSKM + B12
		33.22	62.78		35.13	84.37
		49.79			53.88
		11.58			60.48
		39.87	42.9		46.34	73.09		male
		39.96			65.32			female
			55.12			68.99		received B12 + B9
			48.87			72.2
			52.05			76.1
		Unpaired t test			Unpaired t test
		P value	0.0415		P value	0.0051
		P value summary	*		P value summary	**
		Significantly different (P < 0.05)?	Yes		Significantly different (P < 0.05)?	Yes
		One- or two-tailed P value?	Two-tailed		One- or two-tailed P value?	Two-tailed
