# Supplementary material for: Vitamin B12 is a limiting factor for induced cellular plasticity and tissue repair
Source: Nat Metab. 2023 Nov 16;5(11):1911–30. doi: 10.1038/s42255-023-00916-6 (PMC10663163; doi:10.1038/s42255-023-00916-6)
Supplement: Supplementary file 18 — Data and statistical analysis for all graphs/plots. [file 42255_2023_916_MOESM18_ESM.xlsx]

## Sheet: Summary
Source Files Extended Data Figure 7
Ext. Data Fig 7b	Reprogramming score based on RNAseq, plotted by individual MEF with or without vitamin B12 supplementation
Ext. Data Fig 7d	Cryptic transcription (CT) during OSKM reprogramming with or without vitamin B12 supplementation, plotted by individual MEF
Ext. Data Fig 7e	Fold change of cryptic transcription (CT) during in vitro reprogramming with various one-carbon modulators, as compared to vitamin B12 supplementation
Ext. Data Fig 7f	Cryptic transcription (CT) of the top 25% of genes whose CT increases upon reprogramming and decrease with vitamin B12 supplementation

## Sheet: Ext. Data Fig. 7b
Ext. Data Fig. 7b Reprogramming score based on RNAseq, plotted by individual MEF with or without vitamin B12 supplementation
	sample	score
	MEF1 OSKM	307.664
	MEF1 OSKM B12	425.409
	MEF2 OSKM	131.345
	MEF2 OSKM B12	299.524
	MEF3 OSKM	-214.481
	MEF3 OSKM B12	-147.043

## Sheet: Ext. Data Fig. 7d
Ext. Data Fig. 7d Cryptic transcription (CT) during OSKM reprogramming with or without vitamin B12 supplementation, plotted by individual MEF
Gene	FC(B12vsnoB12)	condition	MEF
ENSMUSG00000000001	0.949672	MEF	MEF1
ENSMUSG00000000031	1.02241	MEF	MEF1
ENSMUSG00000000037	1.00115	MEF	MEF1
ENSMUSG00000000056	1.80214	MEF	MEF1		MEF	p-value (Wilcoxon)
ENSMUSG00000000085	1.10085	MEF	MEF1		MEF1	< 2.22e-16
ENSMUSG00000000093	0.785723	MEF	MEF1		MEF2	< 2.22e-16
ENSMUSG00000000094	0.330671	MEF	MEF1		MEF3	1e-05
ENSMUSG00000000120	1.43764	MEF	MEF1
ENSMUSG00000000127	0.92065	MEF	MEF1
ENSMUSG00000000134	0.938955	MEF	MEF1
ENSMUSG00000000142	0.566518	MEF	MEF1
ENSMUSG00000000148	0.793628	MEF	MEF1
ENSMUSG00000000168	0.857189	MEF	MEF1
ENSMUSG00000000184	1.12848	MEF	MEF1
ENSMUSG00000000194	1.00925	MEF	MEF1
ENSMUSG00000000197	4.60469	MEF	MEF1
ENSMUSG00000000223	1.06392	MEF	MEF1
ENSMUSG00000000247	0.722222	MEF	MEF1
ENSMUSG00000000253	0.698336	MEF	MEF1
ENSMUSG00000000266	0.979541	MEF	MEF1
ENSMUSG00000000275	0.991647	MEF	MEF1
ENSMUSG00000000278	0.982646	MEF	MEF1
ENSMUSG00000000282	1.20218	MEF	MEF1
ENSMUSG00000000290	0.875239	MEF	MEF1
ENSMUSG00000000296	0.861212	MEF	MEF1
ENSMUSG00000000305	0.443431	MEF	MEF1
ENSMUSG00000000318	1.06455	MEF	MEF1
ENSMUSG00000000325	1.63853	MEF	MEF1
ENSMUSG00000000326	1.56842	MEF	MEF1
ENSMUSG00000000339	1.32002	MEF	MEF1
ENSMUSG00000000340	1.08981	MEF	MEF1
ENSMUSG00000000355	1.17374	MEF	MEF1
ENSMUSG00000000365	0.669771	MEF	MEF1
ENSMUSG00000000374	0.656917	MEF	MEF1
ENSMUSG00000000378	1.12176	MEF	MEF1
ENSMUSG00000000384	1.14615	MEF	MEF1
ENSMUSG00000000386	2.36302	MEF	MEF1
ENSMUSG00000000399	0.861883	MEF	MEF1
ENSMUSG00000000402	0.941283	MEF	MEF1
ENSMUSG00000000416	2.28589	MEF	MEF1
ENSMUSG00000000420	1.27867	MEF	MEF1
ENSMUSG00000000439	1.38955	MEF	MEF1
ENSMUSG00000000440	1.64643	MEF	MEF1
ENSMUSG00000000441	0.87031	MEF	MEF1
ENSMUSG00000000489	0.898881	MEF	MEF1
ENSMUSG00000000530	1.39969	MEF	MEF1
ENSMUSG00000000531	0.997908	MEF	MEF1
ENSMUSG00000000532	1.21487	MEF	MEF1
ENSMUSG00000000538	0.802358	MEF	MEF1
ENSMUSG00000000555	1.07212	MEF	MEF1
ENSMUSG00000000561	0.992322	MEF	MEF1
ENSMUSG00000000568	1.13866	MEF	MEF1
ENSMUSG00000000581	0.806023	MEF	MEF1
ENSMUSG00000000600	0.768161	MEF	MEF1
ENSMUSG00000000605	1.13156	MEF	MEF1
ENSMUSG00000000628	1.08441	MEF	MEF1
ENSMUSG00000000631	2.3762	MEF	MEF1
ENSMUSG00000000693	0.947035	MEF	MEF1
ENSMUSG00000000708	0.837339	MEF	MEF1
ENSMUSG00000000711	1.25788	MEF	MEF1
ENSMUSG00000000732	0.792243	MEF	MEF1
ENSMUSG00000000738	0.911719	MEF	MEF1
ENSMUSG00000000739	0.959988	MEF	MEF1
ENSMUSG00000000743	0.986148	MEF	MEF1
ENSMUSG00000000751	0.937751	MEF	MEF1
ENSMUSG00000000753	0.984234	MEF	MEF1
ENSMUSG00000000759	0.867673	MEF	MEF1
ENSMUSG00000000776	1.01652	MEF	MEF1
ENSMUSG00000000787	0.952879	MEF	MEF1
ENSMUSG00000000804	0.922876	MEF	MEF1
ENSMUSG00000000811	1.39082	MEF	MEF1
ENSMUSG00000000823	1.29877	MEF	MEF1
ENSMUSG00000000826	1.03883	MEF	MEF1
ENSMUSG00000000827	0.887234	MEF	MEF1
ENSMUSG00000000838	0.81623	MEF	MEF1
ENSMUSG00000000884	0.962329	MEF	MEF1
ENSMUSG00000000901	0.884286	MEF	MEF1
ENSMUSG00000000902	0.944298	MEF	MEF1
ENSMUSG00000000915	1.57883	MEF	MEF1
ENSMUSG00000000916	1.66559	MEF	MEF1
ENSMUSG00000000934	0.743272	MEF	MEF1
ENSMUSG00000000957	1.0808	MEF	MEF1
ENSMUSG00000000958	1.71149	MEF	MEF1
ENSMUSG00000000959	0.974597	MEF	MEF1
ENSMUSG00000000976	0.766047	MEF	MEF1
ENSMUSG00000001017	1.03455	MEF	MEF1
ENSMUSG00000001036	0.94461	MEF	MEF1
ENSMUSG00000001052	1.26485	MEF	MEF1
ENSMUSG00000001053	0.3	MEF	MEF1
ENSMUSG00000001054	0.80977	MEF	MEF1
ENSMUSG00000001062	1.05473	MEF	MEF1
ENSMUSG00000001065	0.68913	MEF	MEF1
ENSMUSG00000001082	1.0801	MEF	MEF1
ENSMUSG00000001089	0.939274	MEF	MEF1
ENSMUSG00000001098	1.0526	MEF	MEF1
ENSMUSG00000001100	1.0962	MEF	MEF1
ENSMUSG00000001105	0.937297	MEF	MEF1
ENSMUSG00000001119	0.907247	MEF	MEF1
ENSMUSG00000001120	0.890743	MEF	MEF1
ENSMUSG00000001123	1.02339	MEF	MEF1
ENSMUSG00000001127	1.01009	MEF	MEF1
ENSMUSG00000001128	0.847004	MEF	MEF1
ENSMUSG00000001131	1.10398	MEF	MEF1
ENSMUSG00000001134	1.26233	MEF	MEF1
ENSMUSG00000001138	1.00775	MEF	MEF1
ENSMUSG00000001143	0.874432	MEF	MEF1
ENSMUSG00000001150	1.62727	MEF	MEF1
ENSMUSG00000001151	1.21001	MEF	MEF1
ENSMUSG00000001156	0.967322	MEF	MEF1
ENSMUSG00000001157	1.08092	MEF	MEF1
ENSMUSG00000001158	1.03242	MEF	MEF1
ENSMUSG00000001166	0.686	MEF	MEF1
ENSMUSG00000001173	0.863708	MEF	MEF1
ENSMUSG00000001175	1.00584	MEF	MEF1
ENSMUSG00000001211	0.950178	MEF	MEF1
ENSMUSG00000001227	6.01984	MEF	MEF1
ENSMUSG00000001228	0.861	MEF	MEF1
ENSMUSG00000001229	0.968882	MEF	MEF1
ENSMUSG00000001240	0.87309	MEF	MEF1
ENSMUSG00000001247	2.42896	MEF	MEF1
ENSMUSG00000001248	1.09937	MEF	MEF1
ENSMUSG00000001280	1.06497	MEF	MEF1
ENSMUSG00000001285	0.991429	MEF	MEF1
ENSMUSG00000001288	0.94331	MEF	MEF1
ENSMUSG00000001289	0.947726	MEF	MEF1
ENSMUSG00000001300	1.03514	MEF	MEF1
ENSMUSG00000001323	1.38956	MEF	MEF1
ENSMUSG00000001334	0.56148	MEF	MEF1
ENSMUSG00000001348	2.16961	MEF	MEF1
ENSMUSG00000001349	1.4292	MEF	MEF1
ENSMUSG00000001366	1.03538	MEF	MEF1
ENSMUSG00000001376	1.03264	MEF	MEF1
ENSMUSG00000001380	0.811907	MEF	MEF1
ENSMUSG00000001383	1.04426	MEF	MEF1
ENSMUSG00000001403	0.920445	MEF	MEF1
ENSMUSG00000001415	1.0739	MEF	MEF1
ENSMUSG00000001416	1.13623	MEF	MEF1
ENSMUSG00000001419	1.16616	MEF	MEF1
ENSMUSG00000001424	1.11905	MEF	MEF1
ENSMUSG00000001435	1.15969	MEF	MEF1
ENSMUSG00000001436	1.14323	MEF	MEF1
ENSMUSG00000001440	0.953706	MEF	MEF1
ENSMUSG00000001441	0.996527	MEF	MEF1
ENSMUSG00000001445	1.01298	MEF	MEF1
ENSMUSG00000001467	1.0753	MEF	MEF1
ENSMUSG00000001472	0.994535	MEF	MEF1
ENSMUSG00000001482	1.20935	MEF	MEF1
ENSMUSG00000001504	0.869079	MEF	MEF1
ENSMUSG00000001506	1.01546	MEF	MEF1
ENSMUSG00000001507	1.35628	MEF	MEF1
ENSMUSG00000001517	1.21245	MEF	MEF1
ENSMUSG00000001518	0.852404	MEF	MEF1
ENSMUSG00000001524	1.18341	MEF	MEF1
ENSMUSG00000001542	1.03838	MEF	MEF1
ENSMUSG00000001552	1.18669	MEF	MEF1
ENSMUSG00000001555	1.01906	MEF	MEF1
ENSMUSG00000001558	1	MEF	MEF1
ENSMUSG00000001569	1.00622	MEF	MEF1
ENSMUSG00000001576	1.04839	MEF	MEF1
ENSMUSG00000001604	1.00235	MEF	MEF1
ENSMUSG00000001627	0.990618	MEF	MEF1
ENSMUSG00000001630	1.53618	MEF	MEF1
ENSMUSG00000001632	0.953432	MEF	MEF1
ENSMUSG00000001674	0.925242	MEF	MEF1
ENSMUSG00000001700	1.05623	MEF	MEF1
ENSMUSG00000001729	0.963056	MEF	MEF1
ENSMUSG00000001750	1.11264	MEF	MEF1
ENSMUSG00000001751	0.886265	MEF	MEF1
ENSMUSG00000001755	0.90738	MEF	MEF1
ENSMUSG00000001761	1.02747	MEF	MEF1
ENSMUSG00000001767	1.05252	MEF	MEF1
ENSMUSG00000001768	0.740208	MEF	MEF1
ENSMUSG00000001774	1.01602	MEF	MEF1
ENSMUSG00000001783	0.909417	MEF	MEF1
ENSMUSG00000001785	0.642986	MEF	MEF1
ENSMUSG00000001786	1.53033	MEF	MEF1
ENSMUSG00000001794	1.48178	MEF	MEF1
ENSMUSG00000001802	1.29815	MEF	MEF1
ENSMUSG00000001829	1.01548	MEF	MEF1
ENSMUSG00000001833	1.09383	MEF	MEF1
ENSMUSG00000001844	1.03551	MEF	MEF1
ENSMUSG00000001847	1.15995	MEF	MEF1
ENSMUSG00000001855	1.06736	MEF	MEF1
ENSMUSG00000001864	1.07028	MEF	MEF1
ENSMUSG00000001870	1.01421	MEF	MEF1
ENSMUSG00000001891	1.08947	MEF	MEF1
ENSMUSG00000001909	0.872785	MEF	MEF1
ENSMUSG00000001910	1.60022	MEF	MEF1
ENSMUSG00000001911	1.12971	MEF	MEF1
ENSMUSG00000001918	1.01709	MEF	MEF1
ENSMUSG00000001924	1.02887	MEF	MEF1
ENSMUSG00000001942	1.00293	MEF	MEF1
ENSMUSG00000001948	1.36364	MEF	MEF1
ENSMUSG00000001962	1.07243	MEF	MEF1
ENSMUSG00000001964	0.76445	MEF	MEF1
ENSMUSG00000001983	0.997732	MEF	MEF1
ENSMUSG00000001985	0.77649	MEF	MEF1
ENSMUSG00000001986	1.06266	MEF	MEF1
ENSMUSG00000001995	0.870746	MEF	MEF1
ENSMUSG00000001998	0.532374	MEF	MEF1
ENSMUSG00000001999	0.953397	MEF	MEF1
ENSMUSG00000002006	1.26767	MEF	MEF1
ENSMUSG00000002010	1.13217	MEF	MEF1
ENSMUSG00000002015	0.942071	MEF	MEF1
ENSMUSG00000002017	1.083	MEF	MEF1
ENSMUSG00000002020	0.955522	MEF	MEF1
ENSMUSG00000002028	0.672529	MEF	MEF1
ENSMUSG00000002031	0.86981	MEF	MEF1
ENSMUSG00000002032	1.45783	MEF	MEF1
ENSMUSG00000002052	0.902873	MEF	MEF1
ENSMUSG00000002055	0.6379	MEF	MEF1
ENSMUSG00000002058	1.10467	MEF	MEF1
ENSMUSG00000002059	1.04107	MEF	MEF1
ENSMUSG00000002068	0.964575	MEF	MEF1
ENSMUSG00000002102	1.01579	MEF	MEF1
ENSMUSG00000002103	1.14626	MEF	MEF1
ENSMUSG00000002104	1.90127	MEF	MEF1
ENSMUSG00000002105	0.876653	MEF	MEF1
ENSMUSG00000002108	0.866751	MEF	MEF1
ENSMUSG00000002109	0.94485	MEF	MEF1
ENSMUSG00000002111	1.08174	MEF	MEF1
ENSMUSG00000002129	0.986502	MEF	MEF1
ENSMUSG00000002147	1.22726	MEF	MEF1
ENSMUSG00000002210	1.02525	MEF	MEF1
ENSMUSG00000002221	1.11308	MEF	MEF1
ENSMUSG00000002222	1.16458	MEF	MEF1
ENSMUSG00000002227	1.19	MEF	MEF1
ENSMUSG00000002228	1.1836	MEF	MEF1
ENSMUSG00000002233	1.05953	MEF	MEF1
ENSMUSG00000002249	0.812231	MEF	MEF1
ENSMUSG00000002257	1.16975	MEF	MEF1
ENSMUSG00000002265	1.07965	MEF	MEF1
ENSMUSG00000002266	1.2465	MEF	MEF1
ENSMUSG00000002280	1.31384	MEF	MEF1
ENSMUSG00000002289	0.9814	MEF	MEF1
ENSMUSG00000002297	0.886731	MEF	MEF1
ENSMUSG00000002307	1.35535	MEF	MEF1
ENSMUSG00000002308	1.036	MEF	MEF1
ENSMUSG00000002319	1.08563	MEF	MEF1
ENSMUSG00000002320	0.882262	MEF	MEF1
ENSMUSG00000002326	1.26892	MEF	MEF1
ENSMUSG00000002329	1.03807	MEF	MEF1
ENSMUSG00000002332	1.01854	MEF	MEF1
ENSMUSG00000002342	0.992626	MEF	MEF1
ENSMUSG00000002343	1.19664	MEF	MEF1
ENSMUSG00000002345	1.11034	MEF	MEF1
ENSMUSG00000002346	1.11621	MEF	MEF1
ENSMUSG00000002365	1.10111	MEF	MEF1
ENSMUSG00000002372	1.14576	MEF	MEF1
ENSMUSG00000002395	0.98515	MEF	MEF1
ENSMUSG00000002409	1.12282	MEF	MEF1
ENSMUSG00000002413	1.70369	MEF	MEF1
ENSMUSG00000002428	0.98552	MEF	MEF1
ENSMUSG00000002455	0.804671	MEF	MEF1
ENSMUSG00000002458	1.0759	MEF	MEF1
ENSMUSG00000002475	2.03819	MEF	MEF1
ENSMUSG00000002486	1.21531	MEF	MEF1
ENSMUSG00000002489	0.854775	MEF	MEF1
ENSMUSG00000002496	0.836357	MEF	MEF1
ENSMUSG00000002504	1.12774	MEF	MEF1
ENSMUSG00000002524	0.913685	MEF	MEF1
ENSMUSG00000002546	0.854494	MEF	MEF1
ENSMUSG00000002550	0.893106	MEF	MEF1
ENSMUSG00000002565	0.663441	MEF	MEF1
ENSMUSG00000002578	0.776271	MEF	MEF1
ENSMUSG00000002602	1.03105	MEF	MEF1
ENSMUSG00000002608	0.832206	MEF	MEF1
ENSMUSG00000002617	1.5	MEF	MEF1
ENSMUSG00000002625	0.88528	MEF	MEF1
ENSMUSG00000002635	0.953068	MEF	MEF1
ENSMUSG00000002658	1.0778	MEF	MEF1
ENSMUSG00000002660	1.04212	MEF	MEF1
ENSMUSG00000002668	0.943409	MEF	MEF1
ENSMUSG00000002679	0.850438	MEF	MEF1
ENSMUSG00000002688	1.04423	MEF	MEF1
ENSMUSG00000002699	0.802533	MEF	MEF1
ENSMUSG00000002718	0.863774	MEF	MEF1
ENSMUSG00000002731	1.20623	MEF	MEF1
ENSMUSG00000002733	1.52753	MEF	MEF1
ENSMUSG00000002741	0.979921	MEF	MEF1
ENSMUSG00000002748	1.07012	MEF	MEF1
ENSMUSG00000002763	0.922066	MEF	MEF1
ENSMUSG00000002767	0.943078	MEF	MEF1
ENSMUSG00000002771	0.90452	MEF	MEF1
ENSMUSG00000002778	1.09535	MEF	MEF1
ENSMUSG00000002804	1.05769	MEF	MEF1
ENSMUSG00000002812	1.03317	MEF	MEF1
ENSMUSG00000002814	1.07597	MEF	MEF1
ENSMUSG00000002820	1.22319	MEF	MEF1
ENSMUSG00000002825	1.19755	MEF	MEF1
ENSMUSG00000002833	1.58343	MEF	MEF1
ENSMUSG00000002835	1.10624	MEF	MEF1
ENSMUSG00000002845	0.89036	MEF	MEF1
ENSMUSG00000002846	1.29675	MEF	MEF1
ENSMUSG00000002847	0.725656	MEF	MEF1
ENSMUSG00000002871	0.876727	MEF	MEF1
ENSMUSG00000002881	1.35538	MEF	MEF1
ENSMUSG00000002885	1.31634	MEF	MEF1
ENSMUSG00000002897	0.897343	MEF	MEF1
ENSMUSG00000002900	0.976055	MEF	MEF1
ENSMUSG00000002908	1.30874	MEF	MEF1
ENSMUSG00000002910	0.780125	MEF	MEF1
ENSMUSG00000002944	0.622009	MEF	MEF1
ENSMUSG00000002948	1.0503	MEF	MEF1
ENSMUSG00000002949	1.19798	MEF	MEF1
ENSMUSG00000002957	1.14927	MEF	MEF1
ENSMUSG00000002963	1.0658	MEF	MEF1
ENSMUSG00000002968	1.05662	MEF	MEF1
ENSMUSG00000002980	1.36985	MEF	MEF1
ENSMUSG00000002981	1.17945	MEF	MEF1
ENSMUSG00000002983	1.02959	MEF	MEF1
ENSMUSG00000002996	1.09446	MEF	MEF1
ENSMUSG00000002997	1.16997	MEF	MEF1
ENSMUSG00000003032	1.04657	MEF	MEF1
ENSMUSG00000003033	0.975413	MEF	MEF1
ENSMUSG00000003037	1.14262	MEF	MEF1
ENSMUSG00000003068	1.04471	MEF	MEF1
ENSMUSG00000003072	1.08904	MEF	MEF1
ENSMUSG00000003099	0.993232	MEF	MEF1
ENSMUSG00000003119	1.00834	MEF	MEF1
ENSMUSG00000003131	1.11464	MEF	MEF1
ENSMUSG00000003134	0.84109	MEF	MEF1
ENSMUSG00000003153	3.09417	MEF	MEF1
ENSMUSG00000003154	1.2208	MEF	MEF1
ENSMUSG00000003166	1.02484	MEF	MEF1
ENSMUSG00000003184	1.04753	MEF	MEF1
ENSMUSG00000003199	1.05251	MEF	MEF1
ENSMUSG00000003206	0.800712	MEF	MEF1
ENSMUSG00000003226	0.884049	MEF	MEF1
ENSMUSG00000003228	0.99927	MEF	MEF1
ENSMUSG00000003233	1.20279	MEF	MEF1
ENSMUSG00000003234	1.00683	MEF	MEF1
ENSMUSG00000003235	1.06355	MEF	MEF1
ENSMUSG00000003269	1.04066	MEF	MEF1
ENSMUSG00000003273	1.39225	MEF	MEF1
ENSMUSG00000003279	2.44066	MEF	MEF1
ENSMUSG00000003282	1.20108	MEF	MEF1
ENSMUSG00000003283	1.07592	MEF	MEF1
ENSMUSG00000003299	1.19139	MEF	MEF1
ENSMUSG00000003308	0.956614	MEF	MEF1
ENSMUSG00000003316	1.15083	MEF	MEF1
ENSMUSG00000003344	1.07826	MEF	MEF1
ENSMUSG00000003345	0.971732	MEF	MEF1
ENSMUSG00000003352	0.910168	MEF	MEF1
ENSMUSG00000003354	0.489605	MEF	MEF1
ENSMUSG00000003360	0.844725	MEF	MEF1
ENSMUSG00000003363	0.839739	MEF	MEF1
ENSMUSG00000003378	1.09601	MEF	MEF1
ENSMUSG00000003402	0.977681	MEF	MEF1
ENSMUSG00000003411	0.375	MEF	MEF1
ENSMUSG00000003420	1.17448	MEF	MEF1
ENSMUSG00000003421	0.905768	MEF	MEF1
ENSMUSG00000003423	0.945932	MEF	MEF1
ENSMUSG00000003429	1.00743	MEF	MEF1
ENSMUSG00000003435	1.24867	MEF	MEF1
ENSMUSG00000003437	0.91684	MEF	MEF1
ENSMUSG00000003438	0.765249	MEF	MEF1
ENSMUSG00000003458	0.976924	MEF	MEF1
ENSMUSG00000003464	0.909794	MEF	MEF1
ENSMUSG00000003500	0.798511	MEF	MEF1
ENSMUSG00000003527	0.89347	MEF	MEF1
ENSMUSG00000003528	1.11224	MEF	MEF1
ENSMUSG00000003534	0.541432	MEF	MEF1
ENSMUSG00000003546	1.12356	MEF	MEF1
ENSMUSG00000003549	1.35878	MEF	MEF1
ENSMUSG00000003559	0.811725	MEF	MEF1
ENSMUSG00000003573	0.847973	MEF	MEF1
ENSMUSG00000003575	0.804279	MEF	MEF1
ENSMUSG00000003581	1.12047	MEF	MEF1
ENSMUSG00000003585	0.482375	MEF	MEF1
ENSMUSG00000003604	0.964149	MEF	MEF1
ENSMUSG00000003617	0.955316	MEF	MEF1
ENSMUSG00000003623	0.965732	MEF	MEF1
ENSMUSG00000003644	1.60115	MEF	MEF1
ENSMUSG00000003660	0.80301	MEF	MEF1
ENSMUSG00000003662	1.037	MEF	MEF1
ENSMUSG00000003721	0.939549	MEF	MEF1
ENSMUSG00000003731	1.00174	MEF	MEF1
ENSMUSG00000003746	1.08474	MEF	MEF1
ENSMUSG00000003752	1.16011	MEF	MEF1
ENSMUSG00000003778	0.980151	MEF	MEF1
ENSMUSG00000003779	1.04891	MEF	MEF1
ENSMUSG00000003808	1.0089	MEF	MEF1
ENSMUSG00000003809	1.00684	MEF	MEF1
ENSMUSG00000003810	1.10355	MEF	MEF1
ENSMUSG00000003812	1.22245	MEF	MEF1
ENSMUSG00000003813	0.914253	MEF	MEF1
ENSMUSG00000003814	0.971769	MEF	MEF1
ENSMUSG00000003824	1.34799	MEF	MEF1
ENSMUSG00000003847	1.23086	MEF	MEF1
ENSMUSG00000003848	0.816385	MEF	MEF1
ENSMUSG00000003849	1.8665	MEF	MEF1
ENSMUSG00000003863	1.08873	MEF	MEF1
ENSMUSG00000003865	0.830342	MEF	MEF1
ENSMUSG00000003873	1.01594	MEF	MEF1
ENSMUSG00000003882	0.688947	MEF	MEF1
ENSMUSG00000003923	1.01004	MEF	MEF1
ENSMUSG00000003934	0.64822	MEF	MEF1
ENSMUSG00000003948	0.882472	MEF	MEF1
ENSMUSG00000003955	0.916686	MEF	MEF1
ENSMUSG00000003970	0.976268	MEF	MEF1
ENSMUSG00000003992	1.247	MEF	MEF1
ENSMUSG00000004018	0.718123	MEF	MEF1
ENSMUSG00000004031	0.866489	MEF	MEF1
ENSMUSG00000004032	1.03963	MEF	MEF1
ENSMUSG00000004035	0.93185	MEF	MEF1
ENSMUSG00000004040	0.954396	MEF	MEF1
ENSMUSG00000004043	0.712916	MEF	MEF1
ENSMUSG00000004054	0.871842	MEF	MEF1
ENSMUSG00000004056	0.922312	MEF	MEF1
ENSMUSG00000004069	0.856717	MEF	MEF1
ENSMUSG00000004070	1.1371	MEF	MEF1
ENSMUSG00000004085	1.42246	MEF	MEF1
ENSMUSG00000004096	1.02615	MEF	MEF1
ENSMUSG00000004098	0.946487	MEF	MEF1
ENSMUSG00000004099	0.92798	MEF	MEF1
ENSMUSG00000004127	0.601029	MEF	MEF1
ENSMUSG00000004151	0.714246	MEF	MEF1
ENSMUSG00000004187	1.1492	MEF	MEF1
ENSMUSG00000004207	1.01798	MEF	MEF1
ENSMUSG00000004221	2.34968	MEF	MEF1
ENSMUSG00000004233	0.986949	MEF	MEF1
ENSMUSG00000004263	1.35552	MEF	MEF1
ENSMUSG00000004264	0.968894	MEF	MEF1
ENSMUSG00000004266	0.502948	MEF	MEF1
ENSMUSG00000004267	0.941545	MEF	MEF1
ENSMUSG00000004270	1.1152	MEF	MEF1
ENSMUSG00000004317	0.174672	MEF	MEF1
ENSMUSG00000004319	0.673375	MEF	MEF1
ENSMUSG00000004356	0.774892	MEF	MEF1
ENSMUSG00000004364	0.963398	MEF	MEF1
ENSMUSG00000004383	0.959782	MEF	MEF1
ENSMUSG00000004393	0.84143	MEF	MEF1
ENSMUSG00000004394	0.898874	MEF	MEF1
ENSMUSG00000004415	0.653379	MEF	MEF1
ENSMUSG00000004446	0.816403	MEF	MEF1
ENSMUSG00000004455	1.02671	MEF	MEF1
ENSMUSG00000004460	1.03159	MEF	MEF1
ENSMUSG00000004462	0.872762	MEF	MEF1
ENSMUSG00000004508	1.37426	MEF	MEF1
ENSMUSG00000004558	0.471529	MEF	MEF1
ENSMUSG00000004561	0.810237	MEF	MEF1
ENSMUSG00000004562	0.979072	MEF	MEF1
ENSMUSG00000004565	0.97397	MEF	MEF1
ENSMUSG00000004568	0.632881	MEF	MEF1
ENSMUSG00000004591	1.03845	MEF	MEF1
ENSMUSG00000004609	0.827917	MEF	MEF1
ENSMUSG00000004610	0.998523	MEF	MEF1
ENSMUSG00000004626	0.926202	MEF	MEF1
ENSMUSG00000004633	0.905886	MEF	MEF1
ENSMUSG00000004637	0.807205	MEF	MEF1
ENSMUSG00000004661	4.29593	MEF	MEF1
ENSMUSG00000004665	1.03882	MEF	MEF1
ENSMUSG00000004677	1.35081	MEF	MEF1
ENSMUSG00000004698	0.534472	MEF	MEF1
ENSMUSG00000004707	0.92697	MEF	MEF1
ENSMUSG00000004730	1.11266	MEF	MEF1
ENSMUSG00000004768	0.871036	MEF	MEF1
ENSMUSG00000004771	0.950582	MEF	MEF1
ENSMUSG00000004788	0.939359	MEF	MEF1
ENSMUSG00000004791	2.18147	MEF	MEF1
ENSMUSG00000004798	1.07082	MEF	MEF1
ENSMUSG00000004815	0.724511	MEF	MEF1
ENSMUSG00000004837	0.9571	MEF	MEF1
ENSMUSG00000004843	1.02998	MEF	MEF1
ENSMUSG00000004846	0.909015	MEF	MEF1
ENSMUSG00000004849	1.01195	MEF	MEF1
ENSMUSG00000004864	3.33873	MEF	MEF1
ENSMUSG00000004880	0.9595	MEF	MEF1
ENSMUSG00000004895	1.00188	MEF	MEF1
ENSMUSG00000004896	3.3035	MEF	MEF1
ENSMUSG00000004897	0.988864	MEF	MEF1
ENSMUSG00000004929	1.33671	MEF	MEF1
ENSMUSG00000004931	0.460081	MEF	MEF1
ENSMUSG00000004933	0.766969	MEF	MEF1
ENSMUSG00000004934	0.909631	MEF	MEF1
ENSMUSG00000004936	1.01815	MEF	MEF1
ENSMUSG00000004937	0.945941	MEF	MEF1
ENSMUSG00000004947	0.953251	MEF	MEF1
ENSMUSG00000004952	0.858408	MEF	MEF1
ENSMUSG00000004994	1.13188	MEF	MEF1
ENSMUSG00000004996	1.00635	MEF	MEF1
ENSMUSG00000005034	1.06224	MEF	MEF1
ENSMUSG00000005043	0.758823	MEF	MEF1
ENSMUSG00000005057	1.25779	MEF	MEF1
ENSMUSG00000005069	0.710611	MEF	MEF1
ENSMUSG00000005078	0.797582	MEF	MEF1
ENSMUSG00000005087	0.879267	MEF	MEF1
ENSMUSG00000005102	0.852694	MEF	MEF1
ENSMUSG00000005107	1.8188	MEF	MEF1
ENSMUSG00000005124	1.21022	MEF	MEF1
ENSMUSG00000005125	0.809677	MEF	MEF1
ENSMUSG00000005142	1.0129	MEF	MEF1
ENSMUSG00000005150	0.937544	MEF	MEF1
ENSMUSG00000005161	1.01171	MEF	MEF1
ENSMUSG00000005198	0.937872	MEF	MEF1
ENSMUSG00000005204	1.04603	MEF	MEF1
ENSMUSG00000005225	0.694122	MEF	MEF1
ENSMUSG00000005233	0.924562	MEF	MEF1
ENSMUSG00000005267	0.789764	MEF	MEF1
ENSMUSG00000005268	0.919005	MEF	MEF1
ENSMUSG00000005299	0.986274	MEF	MEF1
ENSMUSG00000005312	1.16663	MEF	MEF1
ENSMUSG00000005338	1.20196	MEF	MEF1
ENSMUSG00000005357	1.47252	MEF	MEF1
ENSMUSG00000005360	0.87119	MEF	MEF1
ENSMUSG00000005370	1.07791	MEF	MEF1
ENSMUSG00000005371	1.09595	MEF	MEF1
ENSMUSG00000005374	1.00233	MEF	MEF1
ENSMUSG00000005397	0.997849	MEF	MEF1
ENSMUSG00000005410	1.04002	MEF	MEF1
ENSMUSG00000005413	0.995311	MEF	MEF1
ENSMUSG00000005417	0.901166	MEF	MEF1
ENSMUSG00000005442	6.95983	MEF	MEF1
ENSMUSG00000005465	0.667132	MEF	MEF1
ENSMUSG00000005469	1.08653	MEF	MEF1
ENSMUSG00000005481	0.99582	MEF	MEF1
ENSMUSG00000005501	0.822208	MEF	MEF1
ENSMUSG00000005506	0.898431	MEF	MEF1
ENSMUSG00000005510	1.02026	MEF	MEF1
ENSMUSG00000005514	1.22172	MEF	MEF1
ENSMUSG00000005533	0.861571	MEF	MEF1
ENSMUSG00000005534	0.72562	MEF	MEF1
ENSMUSG00000005566	1.08464	MEF	MEF1
ENSMUSG00000005575	1.0829	MEF	MEF1
ENSMUSG00000005580	0.80295	MEF	MEF1
ENSMUSG00000005609	0.887057	MEF	MEF1
ENSMUSG00000005610	0.97666	MEF	MEF1
ENSMUSG00000005611	0.440812	MEF	MEF1
ENSMUSG00000005615	1.1237	MEF	MEF1
ENSMUSG00000005621	0.70375	MEF	MEF1
ENSMUSG00000005625	0.859639	MEF	MEF1
ENSMUSG00000005656	1.00076	MEF	MEF1
ENSMUSG00000005667	0.993055	MEF	MEF1
ENSMUSG00000005674	0.966314	MEF	MEF1
ENSMUSG00000005682	0.841135	MEF	MEF1
ENSMUSG00000005686	1.26548	MEF	MEF1
ENSMUSG00000005687	1.06015	MEF	MEF1
ENSMUSG00000005698	1.18054	MEF	MEF1
ENSMUSG00000005705	0.683895	MEF	MEF1
ENSMUSG00000005718	0.842547	MEF	MEF1
ENSMUSG00000005732	0.903844	MEF	MEF1
ENSMUSG00000005774	1.58305	MEF	MEF1
ENSMUSG00000005779	1.04452	MEF	MEF1
ENSMUSG00000005800	0.543246	MEF	MEF1
ENSMUSG00000005802	0.964894	MEF	MEF1
ENSMUSG00000005804	0.762616	MEF	MEF1
ENSMUSG00000005823	1.07902	MEF	MEF1
ENSMUSG00000005846	1.04071	MEF	MEF1
ENSMUSG00000005871	0.929718	MEF	MEF1
ENSMUSG00000005873	1.09535	MEF	MEF1
ENSMUSG00000005881	0.995475	MEF	MEF1
ENSMUSG00000005886	2.69599	MEF	MEF1
ENSMUSG00000005893	0.900061	MEF	MEF1
ENSMUSG00000005897	0.984781	MEF	MEF1
ENSMUSG00000005899	0.56648	MEF	MEF1
ENSMUSG00000005907	1.44268	MEF	MEF1
ENSMUSG00000005936	1.26977	MEF	MEF1
ENSMUSG00000005949	1.11777	MEF	MEF1
ENSMUSG00000005950	1.01133	MEF	MEF1
ENSMUSG00000005951	1.76814	MEF	MEF1
ENSMUSG00000005958	0.812151	MEF	MEF1
ENSMUSG00000005968	0.662391	MEF	MEF1
ENSMUSG00000005973	0.993684	MEF	MEF1
ENSMUSG00000005981	1.08322	MEF	MEF1
ENSMUSG00000005982	1.02983	MEF	MEF1
ENSMUSG00000005986	0.846089	MEF	MEF1
ENSMUSG00000006005	0.877227	MEF	MEF1
ENSMUSG00000006010	0.900897	MEF	MEF1
ENSMUSG00000006014	0.566259	MEF	MEF1
ENSMUSG00000006019	1.29503	MEF	MEF1
ENSMUSG00000006021	0.824468	MEF	MEF1
ENSMUSG00000006024	0.944593	MEF	MEF1
ENSMUSG00000006050	0.966092	MEF	MEF1
ENSMUSG00000006057	1.05762	MEF	MEF1
ENSMUSG00000006095	0.943453	MEF	MEF1
ENSMUSG00000006127	0.898419	MEF	MEF1
ENSMUSG00000006169	1.14216	MEF	MEF1
ENSMUSG00000006191	0.806285	MEF	MEF1
ENSMUSG00000006205	1.02329	MEF	MEF1
ENSMUSG00000006215	0.973821	MEF	MEF1
ENSMUSG00000006219	0.802144	MEF	MEF1
ENSMUSG00000006235	0.479133	MEF	MEF1
ENSMUSG00000006241	1.20779	MEF	MEF1
ENSMUSG00000006262	0.651732	MEF	MEF1
ENSMUSG00000006273	1.03785	MEF	MEF1
ENSMUSG00000006276	0.971264	MEF	MEF1
ENSMUSG00000006281	1.0527	MEF	MEF1
ENSMUSG00000006289	1.0244	MEF	MEF1
ENSMUSG00000006299	0.892162	MEF	MEF1
ENSMUSG00000006301	0.965607	MEF	MEF1
ENSMUSG00000006304	0.965334	MEF	MEF1
ENSMUSG00000006307	0.844395	MEF	MEF1
ENSMUSG00000006315	0.935861	MEF	MEF1
ENSMUSG00000006333	1.00048	MEF	MEF1
ENSMUSG00000006335	0.797619	MEF	MEF1
ENSMUSG00000006342	0.809335	MEF	MEF1
ENSMUSG00000006344	1.04203	MEF	MEF1
ENSMUSG00000006356	0.995383	MEF	MEF1
ENSMUSG00000006369	1.00122	MEF	MEF1
ENSMUSG00000006378	0.767368	MEF	MEF1
ENSMUSG00000006386	0.886931	MEF	MEF1
ENSMUSG00000006390	1.01277	MEF	MEF1
ENSMUSG00000006392	0.936047	MEF	MEF1
ENSMUSG00000006398	0.997	MEF	MEF1
ENSMUSG00000006403	0.9474	MEF	MEF1
ENSMUSG00000006411	3.7369	MEF	MEF1
ENSMUSG00000006418	0.761926	MEF	MEF1
ENSMUSG00000006435	0.927206	MEF	MEF1
ENSMUSG00000006442	0.999163	MEF	MEF1
ENSMUSG00000006445	0.942733	MEF	MEF1
ENSMUSG00000006457	0.650077	MEF	MEF1
ENSMUSG00000006471	1.04545	MEF	MEF1
ENSMUSG00000006476	1.19787	MEF	MEF1
ENSMUSG00000006494	1.19273	MEF	MEF1
ENSMUSG00000006498	0.860044	MEF	MEF1
ENSMUSG00000006517	1.00402	MEF	MEF1
ENSMUSG00000006519	0.988079	MEF	MEF1
ENSMUSG00000006526	1.1614	MEF	MEF1
ENSMUSG00000006527	0.968582	MEF	MEF1
ENSMUSG00000006576	0.598584	MEF	MEF1
ENSMUSG00000006585	0.860891	MEF	MEF1
ENSMUSG00000006586	1.59672	MEF	MEF1
ENSMUSG00000006589	0.912932	MEF	MEF1
ENSMUSG00000006599	0.8905	MEF	MEF1
ENSMUSG00000006611	1.14699	MEF	MEF1
ENSMUSG00000006638	2.78558	MEF	MEF1
ENSMUSG00000006641	2.70939	MEF	MEF1
ENSMUSG00000006651	1.19583	MEF	MEF1
ENSMUSG00000006673	1.16198	MEF	MEF1
ENSMUSG00000006676	1.08933	MEF	MEF1
ENSMUSG00000006678	0.996084	MEF	MEF1
ENSMUSG00000006699	0.92472	MEF	MEF1
ENSMUSG00000006705	0.804375	MEF	MEF1
ENSMUSG00000006715	0.645733	MEF	MEF1
ENSMUSG00000006720	0.291137	MEF	MEF1
ENSMUSG00000006728	0.99052	MEF	MEF1
ENSMUSG00000006731	1.14751	MEF	MEF1
ENSMUSG00000006732	1.28529	MEF	MEF1
ENSMUSG00000006736	1.11661	MEF	MEF1
ENSMUSG00000006740	1.00357	MEF	MEF1
ENSMUSG00000006763	1.30626	MEF	MEF1
ENSMUSG00000006800	0.959057	MEF	MEF1
ENSMUSG00000006818	1.11212	MEF	MEF1
ENSMUSG00000006850	1.09335	MEF	MEF1
ENSMUSG00000006906	1.57006	MEF	MEF1
ENSMUSG00000006920	0.651409	MEF	MEF1
ENSMUSG00000006930	0.789251	MEF	MEF1
ENSMUSG00000006931	0.975366	MEF	MEF1
ENSMUSG00000006932	1.03615	MEF	MEF1
ENSMUSG00000006958	1.21085	MEF	MEF1
ENSMUSG00000006998	1.03208	MEF	MEF1
ENSMUSG00000007029	0.924553	MEF	MEF1
ENSMUSG00000007035	2.28908	MEF	MEF1
ENSMUSG00000007036	1.00148	MEF	MEF1
ENSMUSG00000007038	1.0577	MEF	MEF1
ENSMUSG00000007039	0.999066	MEF	MEF1
ENSMUSG00000007041	0.925541	MEF	MEF1
ENSMUSG00000007080	1.09572	MEF	MEF1
ENSMUSG00000007097	0.614048	MEF	MEF1
ENSMUSG00000007207	0.947757	MEF	MEF1
ENSMUSG00000007279	0.583699	MEF	MEF1
ENSMUSG00000007411	0.932903	MEF	MEF1
ENSMUSG00000007415	1.03256	MEF	MEF1
ENSMUSG00000007458	0.927383	MEF	MEF1
ENSMUSG00000007564	0.964329	MEF	MEF1
ENSMUSG00000007570	0.988714	MEF	MEF1
ENSMUSG00000007603	0.892315	MEF	MEF1
ENSMUSG00000007610	1.30675	MEF	MEF1
ENSMUSG00000007613	0.715576	MEF	MEF1
ENSMUSG00000007617	0.847399	MEF	MEF1
ENSMUSG00000007646	1.6056	MEF	MEF1
ENSMUSG00000007670	1.00091	MEF	MEF1
ENSMUSG00000007721	0.840215	MEF	MEF1
ENSMUSG00000007739	1.02366	MEF	MEF1
ENSMUSG00000007812	1.10312	MEF	MEF1
ENSMUSG00000007817	1.12682	MEF	MEF1
ENSMUSG00000007827	0.98353	MEF	MEF1
ENSMUSG00000007833	1.00306	MEF	MEF1
ENSMUSG00000007837	0.936225	MEF	MEF1
ENSMUSG00000007850	0.948482	MEF	MEF1
ENSMUSG00000007880	1.13776	MEF	MEF1
ENSMUSG00000007888	0.998359	MEF	MEF1
ENSMUSG00000007891	0.92891	MEF	MEF1
ENSMUSG00000007987	1.08729	MEF	MEF1
ENSMUSG00000007989	1.05606	MEF	MEF1
ENSMUSG00000008090	1.42485	MEF	MEF1
ENSMUSG00000008129	0.368512	MEF	MEF1
ENSMUSG00000008136	1.03417	MEF	MEF1
ENSMUSG00000008140	1.02131	MEF	MEF1
ENSMUSG00000008167	0.783455	MEF	MEF1
ENSMUSG00000008200	0.97054	MEF	MEF1
ENSMUSG00000008206	0.725083	MEF	MEF1
ENSMUSG00000008226	1.1411	MEF	MEF1
ENSMUSG00000008301	0.822788	MEF	MEF1
ENSMUSG00000008305	1.0103	MEF	MEF1
ENSMUSG00000008318	0.852039	MEF	MEF1
ENSMUSG00000008333	1.24968	MEF	MEF1
ENSMUSG00000008373	0.708563	MEF	MEF1
ENSMUSG00000008398	1.17912	MEF	MEF1
ENSMUSG00000008450	0.962008	MEF	MEF1
ENSMUSG00000008496	0.906094	MEF	MEF1
ENSMUSG00000008575	1.02597	MEF	MEF1
ENSMUSG00000008604	1.02923	MEF	MEF1
ENSMUSG00000008683	1.05092	MEF	MEF1
ENSMUSG00000008690	0.858307	MEF	MEF1
ENSMUSG00000008763	1.03523	MEF	MEF1
ENSMUSG00000008855	1.0001	MEF	MEF1
ENSMUSG00000008859	1.07308	MEF	MEF1
ENSMUSG00000008976	1.11667	MEF	MEF1
ENSMUSG00000008999	0.566345	MEF	MEF1
ENSMUSG00000009035	1.04902	MEF	MEF1
ENSMUSG00000009073	1.02052	MEF	MEF1
ENSMUSG00000009076	0.676652	MEF	MEF1
ENSMUSG00000009079	0.937456	MEF	MEF1
ENSMUSG00000009090	1.20256	MEF	MEF1
ENSMUSG00000009097	0.923172	MEF	MEF1
ENSMUSG00000009108	0.406417	MEF	MEF1
ENSMUSG00000009112	1.38986	MEF	MEF1
ENSMUSG00000009207	0.674594	MEF	MEF1
ENSMUSG00000009291	0.908	MEF	MEF1
ENSMUSG00000009293	1.05975	MEF	MEF1
ENSMUSG00000009376	1.30461	MEF	MEF1
ENSMUSG00000009378	1.27353	MEF	MEF1
ENSMUSG00000009394	0.68905	MEF	MEF1
ENSMUSG00000009406	1.26043	MEF	MEF1
ENSMUSG00000009418	0.893637	MEF	MEF1
ENSMUSG00000009470	1.06377	MEF	MEF1
ENSMUSG00000009535	0.88818	MEF	MEF1
ENSMUSG00000009549	1.0232	MEF	MEF1
ENSMUSG00000009555	1.03878	MEF	MEF1
ENSMUSG00000009566	0.992893	MEF	MEF1
ENSMUSG00000009569	2.78825	MEF	MEF1
ENSMUSG00000009575	0.906088	MEF	MEF1
ENSMUSG00000009614	0.95821	MEF	MEF1
ENSMUSG00000009621	0.934553	MEF	MEF1
ENSMUSG00000009630	1.12634	MEF	MEF1
ENSMUSG00000009640	1.11637	MEF	MEF1
ENSMUSG00000009647	1.02887	MEF	MEF1
ENSMUSG00000009681	0.914243	MEF	MEF1
ENSMUSG00000009687	0.990365	MEF	MEF1
ENSMUSG00000009731	0.974748	MEF	MEF1
ENSMUSG00000009733	0.392718	MEF	MEF1
ENSMUSG00000009739	1.16366	MEF	MEF1
ENSMUSG00000009741	0.912416	MEF	MEF1
ENSMUSG00000009772	0.971455	MEF	MEF1
ENSMUSG00000009828	0.901055	MEF	MEF1
ENSMUSG00000009863	0.941441	MEF	MEF1
ENSMUSG00000009894	0.970137	MEF	MEF1
ENSMUSG00000009905	1.26754	MEF	MEF1
ENSMUSG00000009907	1.00688	MEF	MEF1
ENSMUSG00000009927	1.07318	MEF	MEF1
ENSMUSG00000010021	1.34149	MEF	MEF1
ENSMUSG00000010025	1.03798	MEF	MEF1
ENSMUSG00000010048	0.888609	MEF	MEF1
ENSMUSG00000010057	1.00953	MEF	MEF1
ENSMUSG00000010086	1.18668	MEF	MEF1
ENSMUSG00000010095	1.38489	MEF	MEF1
ENSMUSG00000010097	0.871532	MEF	MEF1
ENSMUSG00000010205	0.937763	MEF	MEF1
ENSMUSG00000010277	0.975207	MEF	MEF1
ENSMUSG00000010311	2.70029	MEF	MEF1
ENSMUSG00000010358	0.941133	MEF	MEF1
ENSMUSG00000010362	1.50641	MEF	MEF1
ENSMUSG00000010392	1.07305	MEF	MEF1
ENSMUSG00000010453	0.77251	MEF	MEF1
ENSMUSG00000010461	1.62643	MEF	MEF1
ENSMUSG00000010476	1.26805	MEF	MEF1
ENSMUSG00000010517	1.0579	MEF	MEF1
ENSMUSG00000010554	0.808702	MEF	MEF1
ENSMUSG00000010601	0.724029	MEF	MEF1
ENSMUSG00000010608	0.984056	MEF	MEF1
ENSMUSG00000010651	1.32485	MEF	MEF1
ENSMUSG00000010660	1.04551	MEF	MEF1
ENSMUSG00000010663	0.973349	MEF	MEF1
ENSMUSG00000010721	1.20875	MEF	MEF1
ENSMUSG00000010751	0.464984	MEF	MEF1
ENSMUSG00000010755	1.1187	MEF	MEF1
ENSMUSG00000010797	1.0878	MEF	MEF1
ENSMUSG00000010830	1.11553	MEF	MEF1
ENSMUSG00000010911	1.08344	MEF	MEF1
ENSMUSG00000010914	0.901277	MEF	MEF1
ENSMUSG00000010936	0.877363	MEF	MEF1
ENSMUSG00000011008	0.921234	MEF	MEF1
ENSMUSG00000011148	0.688325	MEF	MEF1
ENSMUSG00000011154	0.276805	MEF	MEF1
ENSMUSG00000011171	0.860263	MEF	MEF1
ENSMUSG00000011179	0.993802	MEF	MEF1
ENSMUSG00000011254	0.984597	MEF	MEF1
ENSMUSG00000011256	1.05303	MEF	MEF1
ENSMUSG00000011257	0.959785	MEF	MEF1
ENSMUSG00000011306	0.788759	MEF	MEF1
ENSMUSG00000011382	1.06085	MEF	MEF1
ENSMUSG00000011427	0.759827	MEF	MEF1
ENSMUSG00000011589	0.634969	MEF	MEF1
ENSMUSG00000011658	0.711621	MEF	MEF1
ENSMUSG00000011832	0.828476	MEF	MEF1
ENSMUSG00000011837	0.988333	MEF	MEF1
ENSMUSG00000011877	1.00822	MEF	MEF1
ENSMUSG00000011884	1.1535	MEF	MEF1
ENSMUSG00000011958	0.923929	MEF	MEF1
ENSMUSG00000012017	1.07534	MEF	MEF1
ENSMUSG00000012076	1.0734	MEF	MEF1
ENSMUSG00000012117	0.975996	MEF	MEF1
ENSMUSG00000012126	1.90908	MEF	MEF1
ENSMUSG00000012296	1.07383	MEF	MEF1
ENSMUSG00000012428	1.13704	MEF	MEF1
ENSMUSG00000012443	0.937269	MEF	MEF1
ENSMUSG00000012519	0.931552	MEF	MEF1
ENSMUSG00000012535	1.19399	MEF	MEF1
ENSMUSG00000012609	0.717101	MEF	MEF1
ENSMUSG00000012640	0.960026	MEF	MEF1
ENSMUSG00000012848	1.11278	MEF	MEF1
ENSMUSG00000013033	1.17827	MEF	MEF1
ENSMUSG00000013076	0.83554	MEF	MEF1
ENSMUSG00000013089	0.66723	MEF	MEF1
ENSMUSG00000013160	1.05536	MEF	MEF1
ENSMUSG00000013236	1.07069	MEF	MEF1
ENSMUSG00000013275	0.955558	MEF	MEF1
ENSMUSG00000013367	0.806264	MEF	MEF1
ENSMUSG00000013415	1.00608	MEF	MEF1
ENSMUSG00000013419	1.3465	MEF	MEF1
ENSMUSG00000013465	0.92706	MEF	MEF1
ENSMUSG00000013495	1.59704	MEF	MEF1
ENSMUSG00000013584	0.9618	MEF	MEF1
ENSMUSG00000013593	1.03344	MEF	MEF1
ENSMUSG00000013622	1.08127	MEF	MEF1
ENSMUSG00000013629	0.923546	MEF	MEF1
ENSMUSG00000013646	1.00511	MEF	MEF1
ENSMUSG00000013662	1.03258	MEF	MEF1
ENSMUSG00000013663	1.15929	MEF	MEF1
ENSMUSG00000013701	1.019	MEF	MEF1
ENSMUSG00000013736	0.942472	MEF	MEF1
ENSMUSG00000013787	1.01939	MEF	MEF1
ENSMUSG00000013833	0.930744	MEF	MEF1
ENSMUSG00000013846	0.849767	MEF	MEF1
ENSMUSG00000013858	0.934856	MEF	MEF1
ENSMUSG00000013878	1.00356	MEF	MEF1
ENSMUSG00000013921	0.988429	MEF	MEF1
ENSMUSG00000013997	0.778935	MEF	MEF1
ENSMUSG00000014039	1.39616	MEF	MEF1
ENSMUSG00000014074	0.722492	MEF	MEF1
ENSMUSG00000014077	0.966433	MEF	MEF1
ENSMUSG00000014158	0.841785	MEF	MEF1
ENSMUSG00000014177	1.47088	MEF	MEF1
ENSMUSG00000014195	1.08604	MEF	MEF1
ENSMUSG00000014226	0.966064	MEF	MEF1
ENSMUSG00000014232	0.990694	MEF	MEF1
ENSMUSG00000014243	1.01399	MEF	MEF1
ENSMUSG00000014245	0.671537	MEF	MEF1
ENSMUSG00000014303	1.08137	MEF	MEF1
ENSMUSG00000014329	1.13553	MEF	MEF1
ENSMUSG00000014349	1.01494	MEF	MEF1
ENSMUSG00000014353	1.0114	MEF	MEF1
ENSMUSG00000014355	0.895015	MEF	MEF1
ENSMUSG00000014361	1.40983	MEF	MEF1
ENSMUSG00000014402	0.905545	MEF	MEF1
ENSMUSG00000014418	1.02377	MEF	MEF1
ENSMUSG00000014426	0.805915	MEF	MEF1
ENSMUSG00000014444	1.08154	MEF	MEF1
ENSMUSG00000014470	1.10276	MEF	MEF1
ENSMUSG00000014496	2.02567	MEF	MEF1
ENSMUSG00000014498	1.21588	MEF	MEF1
ENSMUSG00000014547	1.04288	MEF	MEF1
ENSMUSG00000014550	1.19971	MEF	MEF1
ENSMUSG00000014592	0.897352	MEF	MEF1
ENSMUSG00000014599	1.06754	MEF	MEF1
ENSMUSG00000014601	1.03747	MEF	MEF1
ENSMUSG00000014602	1.24914	MEF	MEF1
ENSMUSG00000014606	0.913286	MEF	MEF1
ENSMUSG00000014668	1.19601	MEF	MEF1
ENSMUSG00000014748	1.05188	MEF	MEF1
ENSMUSG00000014763	0.903594	MEF	MEF1
ENSMUSG00000014767	0.854633	MEF	MEF1
ENSMUSG00000014769	1.00455	MEF	MEF1
ENSMUSG00000014771	0.969858	MEF	MEF1
ENSMUSG00000014773	0.823925	MEF	MEF1
ENSMUSG00000014778	1.13613	MEF	MEF1
ENSMUSG00000014782	0.939926	MEF	MEF1
ENSMUSG00000014786	1.50319	MEF	MEF1
ENSMUSG00000014791	0.688717	MEF	MEF1
ENSMUSG00000014837	1.26544	MEF	MEF1
ENSMUSG00000014850	1.6171	MEF	MEF1
ENSMUSG00000014856	0.950282	MEF	MEF1
ENSMUSG00000014859	0.933907	MEF	MEF1
ENSMUSG00000014867	0.974063	MEF	MEF1
ENSMUSG00000014907	1.01302	MEF	MEF1
ENSMUSG00000014932	1.2438	MEF	MEF1
ENSMUSG00000014956	1.01391	MEF	MEF1
ENSMUSG00000014959	1.07398	MEF	MEF1
ENSMUSG00000015002	0.948697	MEF	MEF1
ENSMUSG00000015013	1.03345	MEF	MEF1
ENSMUSG00000015016	0.821315	MEF	MEF1
ENSMUSG00000015023	1.11347	MEF	MEF1
ENSMUSG00000015027	1.478	MEF	MEF1
ENSMUSG00000015053	1.75187	MEF	MEF1
ENSMUSG00000015083	1.10988	MEF	MEF1
ENSMUSG00000015085	1.778	MEF	MEF1
ENSMUSG00000015087	0.990474	MEF	MEF1
ENSMUSG00000015090	0.638656	MEF	MEF1
ENSMUSG00000015094	1.50163	MEF	MEF1
ENSMUSG00000015095	1.01539	MEF	MEF1
ENSMUSG00000015112	1.72508	MEF	MEF1
ENSMUSG00000015126	0.966963	MEF	MEF1
ENSMUSG00000015127	0.714851	MEF	MEF1
ENSMUSG00000015133	0.910391	MEF	MEF1
ENSMUSG00000015134	1.28534	MEF	MEF1
ENSMUSG00000015143	1.00165	MEF	MEF1
ENSMUSG00000015165	1.0215	MEF	MEF1
ENSMUSG00000015176	0.93599	MEF	MEF1
ENSMUSG00000015189	0.954755	MEF	MEF1
ENSMUSG00000015202	1.10042	MEF	MEF1
ENSMUSG00000015214	1.27901	MEF	MEF1
ENSMUSG00000015217	1.3114	MEF	MEF1
ENSMUSG00000015222	1.02423	MEF	MEF1
ENSMUSG00000015224	0.918592	MEF	MEF1
ENSMUSG00000015243	1.88082	MEF	MEF1
ENSMUSG00000015247	1.20602	MEF	MEF1
ENSMUSG00000015291	1.08548	MEF	MEF1
ENSMUSG00000015305	0.954079	MEF	MEF1
ENSMUSG00000015340	0.985166	MEF	MEF1
ENSMUSG00000015354	1.31193	MEF	MEF1
ENSMUSG00000015357	0.991863	MEF	MEF1
ENSMUSG00000015377	2.18818	MEF	MEF1
ENSMUSG00000015396	2.5	MEF	MEF1
ENSMUSG00000015451	1.16927	MEF	MEF1
ENSMUSG00000015452	3.98079	MEF	MEF1
ENSMUSG00000015461	1.14513	MEF	MEF1
ENSMUSG00000015467	1.5	MEF	MEF1
ENSMUSG00000015474	1.06901	MEF	MEF1
ENSMUSG00000015478	0.885351	MEF	MEF1
ENSMUSG00000015488	1.22237	MEF	MEF1
ENSMUSG00000015501	0.677613	MEF	MEF1
ENSMUSG00000015522	0.981443	MEF	MEF1
ENSMUSG00000015536	1.05676	MEF	MEF1
ENSMUSG00000015542	0.645395	MEF	MEF1
ENSMUSG00000015568	1.03516	MEF	MEF1
ENSMUSG00000015597	0.972415	MEF	MEF1
ENSMUSG00000015605	1.03925	MEF	MEF1
ENSMUSG00000015627	1.61587	MEF	MEF1
ENSMUSG00000015647	0.789231	MEF	MEF1
ENSMUSG00000015652	1.07029	MEF	MEF1
ENSMUSG00000015653	4.43946	MEF	MEF1
ENSMUSG00000015659	1.34589	MEF	MEF1
ENSMUSG00000015668	0.813268	MEF	MEF1
ENSMUSG00000015671	0.901232	MEF	MEF1
ENSMUSG00000015697	1.10846	MEF	MEF1
ENSMUSG00000015711	1.10796	MEF	MEF1
ENSMUSG00000015714	1.03321	MEF	MEF1
ENSMUSG00000015733	1.0138	MEF	MEF1
ENSMUSG00000015745	0.948058	MEF	MEF1
ENSMUSG00000015747	1.04791	MEF	MEF1
ENSMUSG00000015748	0.846544	MEF	MEF1
ENSMUSG00000015749	0.919917	MEF	MEF1
ENSMUSG00000015750	1.02612	MEF	MEF1
ENSMUSG00000015755	1.09028	MEF	MEF1
ENSMUSG00000015757	0.963736	MEF	MEF1
ENSMUSG00000015759	0.989532	MEF	MEF1
ENSMUSG00000015766	0.977495	MEF	MEF1
ENSMUSG00000015790	1.09807	MEF	MEF1
ENSMUSG00000015806	1.23053	MEF	MEF1
ENSMUSG00000015837	0.991759	MEF	MEF1
ENSMUSG00000015839	1.05126	MEF	MEF1
ENSMUSG00000015846	1.01421	MEF	MEF1
ENSMUSG00000015850	1.11784	MEF	MEF1
ENSMUSG00000015852	0.989625	MEF	MEF1
ENSMUSG00000015854	1.81782	MEF	MEF1
ENSMUSG00000015869	0.920504	MEF	MEF1
ENSMUSG00000015880	1.23086	MEF	MEF1
ENSMUSG00000015882	1.36257	MEF	MEF1
ENSMUSG00000015942	0.887425	MEF	MEF1
ENSMUSG00000015944	0.775471	MEF	MEF1
ENSMUSG00000015947	0.895223	MEF	MEF1
ENSMUSG00000015950	0.896887	MEF	MEF1
ENSMUSG00000015957	0.922622	MEF	MEF1
ENSMUSG00000015961	1.03555	MEF	MEF1
ENSMUSG00000015968	4.21273	MEF	MEF1
ENSMUSG00000015980	1.05615	MEF	MEF1
ENSMUSG00000015981	1.94343	MEF	MEF1
ENSMUSG00000015994	1.11185	MEF	MEF1
ENSMUSG00000016018	1.12358	MEF	MEF1
ENSMUSG00000016024	1.09735	MEF	MEF1
ENSMUSG00000016087	1.2279	MEF	MEF1
ENSMUSG00000016128	1.01561	MEF	MEF1
ENSMUSG00000016150	1.97367	MEF	MEF1
ENSMUSG00000016181	1.04503	MEF	MEF1
ENSMUSG00000016206	0.971641	MEF	MEF1
ENSMUSG00000016239	1.40096	MEF	MEF1
ENSMUSG00000016253	1.30473	MEF	MEF1
ENSMUSG00000016256	1.01773	MEF	MEF1
ENSMUSG00000016257	0.803922	MEF	MEF1
ENSMUSG00000016308	0.914056	MEF	MEF1
ENSMUSG00000016344	0.928666	MEF	MEF1
ENSMUSG00000016356	0.972313	MEF	MEF1
ENSMUSG00000016382	1.0516	MEF	MEF1
ENSMUSG00000016386	1.50164	MEF	MEF1
ENSMUSG00000016409	0.958156	MEF	MEF1
ENSMUSG00000016458	0.781756	MEF	MEF1
ENSMUSG00000016477	0.85972	MEF	MEF1
ENSMUSG00000016487	0.934752	MEF	MEF1
ENSMUSG00000016495	0.945966	MEF	MEF1
ENSMUSG00000016503	0.972801	MEF	MEF1
ENSMUSG00000016520	1.06348	MEF	MEF1
ENSMUSG00000016528	1.05557	MEF	MEF1
ENSMUSG00000016534	0.96698	MEF	MEF1
ENSMUSG00000016541	1.00671	MEF	MEF1
ENSMUSG00000016552	2.75975	MEF	MEF1
ENSMUSG00000016619	1.12453	MEF	MEF1
ENSMUSG00000016664	1.097	MEF	MEF1
ENSMUSG00000016757	1.06198	MEF	MEF1
ENSMUSG00000016763	1.41363	MEF	MEF1
ENSMUSG00000016831	1.42431	MEF	MEF1
ENSMUSG00000016833	0.831127	MEF	MEF1
ENSMUSG00000016918	1.03276	MEF	MEF1
ENSMUSG00000016921	1.02848	MEF	MEF1
ENSMUSG00000016933	1.21146	MEF	MEF1
ENSMUSG00000016940	1.12981	MEF	MEF1
ENSMUSG00000016946	0.974721	MEF	MEF1
ENSMUSG00000016984	0.844136	MEF	MEF1
ENSMUSG00000016995	0.750218	MEF	MEF1
ENSMUSG00000017009	0.889999	MEF	MEF1
ENSMUSG00000017057	0.883146	MEF	MEF1
ENSMUSG00000017119	0.519179	MEF	MEF1
ENSMUSG00000017132	0.924117	MEF	MEF1
ENSMUSG00000017146	1.48827	MEF	MEF1
ENSMUSG00000017210	0.987941	MEF	MEF1
ENSMUSG00000017221	1.17142	MEF	MEF1
ENSMUSG00000017264	0.87716	MEF	MEF1
ENSMUSG00000017286	0.824244	MEF	MEF1
ENSMUSG00000017288	0.84193	MEF	MEF1
ENSMUSG00000017291	1.01905	MEF	MEF1
ENSMUSG00000017299	0.826969	MEF	MEF1
ENSMUSG00000017314	1.18325	MEF	MEF1
ENSMUSG00000017344	0.167117	MEF	MEF1
ENSMUSG00000017376	0.849987	MEF	MEF1
ENSMUSG00000017386	0.910748	MEF	MEF1
ENSMUSG00000017390	1.11804	MEF	MEF1
ENSMUSG00000017400	1.01822	MEF	MEF1
ENSMUSG00000017404	0.921328	MEF	MEF1
ENSMUSG00000017417	0.969463	MEF	MEF1
ENSMUSG00000017418	1.08166	MEF	MEF1
ENSMUSG00000017421	1.12367	MEF	MEF1
ENSMUSG00000017466	1.16284	MEF	MEF1
ENSMUSG00000017478	1.12333	MEF	MEF1
ENSMUSG00000017485	1.00735	MEF	MEF1
ENSMUSG00000017491	1.30849	MEF	MEF1
ENSMUSG00000017499	0.698198	MEF	MEF1
ENSMUSG00000017548	1.09814	MEF	MEF1
ENSMUSG00000017550	1.1896	MEF	MEF1
ENSMUSG00000017561	0.981465	MEF	MEF1
ENSMUSG00000017615	1.23626	MEF	MEF1
ENSMUSG00000017631	1.10415	MEF	MEF1
ENSMUSG00000017652	0.952732	MEF	MEF1
ENSMUSG00000017667	0.840739	MEF	MEF1
ENSMUSG00000017677	1.06649	MEF	MEF1
ENSMUSG00000017679	1.0667	MEF	MEF1
ENSMUSG00000017686	1.0136	MEF	MEF1
ENSMUSG00000017692	1.10121	MEF	MEF1
ENSMUSG00000017697	0.9218	MEF	MEF1
ENSMUSG00000017707	0.990418	MEF	MEF1
ENSMUSG00000017713	1.06344	MEF	MEF1
ENSMUSG00000017718	2.62162	MEF	MEF1
ENSMUSG00000017721	1.02905	MEF	MEF1
ENSMUSG00000017724	1.09958	MEF	MEF1
ENSMUSG00000017737	0.801913	MEF	MEF1
ENSMUSG00000017747	0.930446	MEF	MEF1
ENSMUSG00000017754	0.933988	MEF	MEF1
ENSMUSG00000017756	0.858937	MEF	MEF1
ENSMUSG00000017760	1.1373	MEF	MEF1
ENSMUSG00000017765	1.01273	MEF	MEF1
ENSMUSG00000017774	0.942165	MEF	MEF1
ENSMUSG00000017781	1.12732	MEF	MEF1
ENSMUSG00000017801	0.874704	MEF	MEF1
ENSMUSG00000017802	1.01986	MEF	MEF1
ENSMUSG00000017817	0.847037	MEF	MEF1
ENSMUSG00000017830	0.8098	MEF	MEF1
ENSMUSG00000017843	0.963221	MEF	MEF1
ENSMUSG00000017858	0.910536	MEF	MEF1
ENSMUSG00000017861	1.17519	MEF	MEF1
ENSMUSG00000017929	0.827478	MEF	MEF1
ENSMUSG00000017943	0.958033	MEF	MEF1
ENSMUSG00000017969	1.09884	MEF	MEF1
ENSMUSG00000017978	0.374733	MEF	MEF1
ENSMUSG00000017999	0.856707	MEF	MEF1
ENSMUSG00000018008	0.940118	MEF	MEF1
ENSMUSG00000018012	0.975065	MEF	MEF1
ENSMUSG00000018040	0.991171	MEF	MEF1
ENSMUSG00000018068	1.03174	MEF	MEF1
ENSMUSG00000018076	1.21468	MEF	MEF1
ENSMUSG00000018160	0.881741	MEF	MEF1
ENSMUSG00000018167	0.758492	MEF	MEF1
ENSMUSG00000018169	0.926987	MEF	MEF1
ENSMUSG00000018171	0.75517	MEF	MEF1
ENSMUSG00000018189	0.891915	MEF	MEF1
ENSMUSG00000018199	0.776706	MEF	MEF1
ENSMUSG00000018209	1.07275	MEF	MEF1
ENSMUSG00000018217	1.22144	MEF	MEF1
ENSMUSG00000018263	0.610571	MEF	MEF1
ENSMUSG00000018287	0.890336	MEF	MEF1
ENSMUSG00000018322	1.04926	MEF	MEF1
ENSMUSG00000018326	0.971661	MEF	MEF1
ENSMUSG00000018334	0.523164	MEF	MEF1
ENSMUSG00000018339	1.10837	MEF	MEF1
ENSMUSG00000018340	0.967262	MEF	MEF1
ENSMUSG00000018347	1.36093	MEF	MEF1
ENSMUSG00000018362	0.922535	MEF	MEF1
ENSMUSG00000018363	1.24604	MEF	MEF1
ENSMUSG00000018372	1.48832	MEF	MEF1
ENSMUSG00000018377	1.06845	MEF	MEF1
ENSMUSG00000018378	1.23198	MEF	MEF1
ENSMUSG00000018381	0.934276	MEF	MEF1
ENSMUSG00000018395	0.983866	MEF	MEF1
ENSMUSG00000018398	1.08692	MEF	MEF1
ENSMUSG00000018401	1.51773	MEF	MEF1
ENSMUSG00000018405	0.80198	MEF	MEF1
ENSMUSG00000018412	1.13222	MEF	MEF1
ENSMUSG00000018415	0.796726	MEF	MEF1
ENSMUSG00000018417	1.26848	MEF	MEF1
ENSMUSG00000018425	0.900921	MEF	MEF1
ENSMUSG00000018427	0.389178	MEF	MEF1
ENSMUSG00000018433	0.931736	MEF	MEF1
ENSMUSG00000018449	1.0542	MEF	MEF1
ENSMUSG00000018459	0.808095	MEF	MEF1
ENSMUSG00000018470	0.834667	MEF	MEF1
ENSMUSG00000018474	1.01331	MEF	MEF1
ENSMUSG00000018476	1.35768	MEF	MEF1
ENSMUSG00000018481	0.929898	MEF	MEF1
ENSMUSG00000018501	0.903987	MEF	MEF1
ENSMUSG00000018507	0.386112	MEF	MEF1
ENSMUSG00000018509	0.747701	MEF	MEF1
ENSMUSG00000018537	1.09037	MEF	MEF1
ENSMUSG00000018541	1.10784	MEF	MEF1
ENSMUSG00000018547	1.22812	MEF	MEF1
ENSMUSG00000018548	0.859814	MEF	MEF1
ENSMUSG00000018559	1.11961	MEF	MEF1
ENSMUSG00000018565	1.65543	MEF	MEF1
ENSMUSG00000018566	2.40717	MEF	MEF1
ENSMUSG00000018570	1.31591	MEF	MEF1
ENSMUSG00000018574	0.903493	MEF	MEF1
ENSMUSG00000018583	1.02675	MEF	MEF1
ENSMUSG00000018593	0.962843	MEF	MEF1
ENSMUSG00000018604	0.820892	MEF	MEF1
ENSMUSG00000018651	1.27555	MEF	MEF1
ENSMUSG00000018654	1.35265	MEF	MEF1
ENSMUSG00000018659	0.669042	MEF	MEF1
ENSMUSG00000018661	1.08784	MEF	MEF1
ENSMUSG00000018666	0.87141	MEF	MEF1
ENSMUSG00000018669	1.00865	MEF	MEF1
ENSMUSG00000018677	1.25321	MEF	MEF1
ENSMUSG00000018678	1.30538	MEF	MEF1
ENSMUSG00000018697	0.647785	MEF	MEF1
ENSMUSG00000018707	0.911919	MEF	MEF1
ENSMUSG00000018736	0.983709	MEF	MEF1
ENSMUSG00000018740	0.517975	MEF	MEF1
ENSMUSG00000018752	0.999205	MEF	MEF1
ENSMUSG00000018761	1.07332	MEF	MEF1
ENSMUSG00000018765	0.96592	MEF	MEF1
ENSMUSG00000018774	0.938403	MEF	MEF1
ENSMUSG00000018796	0.985522	MEF	MEF1
ENSMUSG00000018800	1.1092	MEF	MEF1
ENSMUSG00000018809	0.607383	MEF	MEF1
ENSMUSG00000018820	0.667714	MEF	MEF1
ENSMUSG00000018841	1.07432	MEF	MEF1
ENSMUSG00000018846	1.12046	MEF	MEF1
ENSMUSG00000018848	1.04597	MEF	MEF1
ENSMUSG00000018849	1.93022	MEF	MEF1
ENSMUSG00000018858	0.970958	MEF	MEF1
ENSMUSG00000018861	1.11863	MEF	MEF1
ENSMUSG00000018882	0.858064	MEF	MEF1
ENSMUSG00000018899	0.913949	MEF	MEF1
ENSMUSG00000018900	0.675761	MEF	MEF1
ENSMUSG00000018906	1.01575	MEF	MEF1
ENSMUSG00000018920	1.15843	MEF	MEF1
ENSMUSG00000018921	0.763852	MEF	MEF1
ENSMUSG00000018932	1.24188	MEF	MEF1
ENSMUSG00000018974	1.017	MEF	MEF1
ENSMUSG00000018983	0.711181	MEF	MEF1
ENSMUSG00000018995	1.11939	MEF	MEF1
ENSMUSG00000018999	1.05035	MEF	MEF1
ENSMUSG00000019039	0.786967	MEF	MEF1
ENSMUSG00000019054	0.811465	MEF	MEF1
ENSMUSG00000019055	1.03682	MEF	MEF1
ENSMUSG00000019066	0.694586	MEF	MEF1
ENSMUSG00000019080	0.976334	MEF	MEF1
ENSMUSG00000019087	1.0875	MEF	MEF1
ENSMUSG00000019088	0.868454	MEF	MEF1
ENSMUSG00000019102	0.155856	MEF	MEF1
ENSMUSG00000019124	1.26369	MEF	MEF1
ENSMUSG00000019132	0.963937	MEF	MEF1
ENSMUSG00000019139	0.878914	MEF	MEF1
ENSMUSG00000019143	0.759642	MEF	MEF1
ENSMUSG00000019173	0.985651	MEF	MEF1
ENSMUSG00000019188	0.996839	MEF	MEF1
ENSMUSG00000019189	1.01551	MEF	MEF1
ENSMUSG00000019194	1.05443	MEF	MEF1
ENSMUSG00000019214	1.05068	MEF	MEF1
ENSMUSG00000019230	0.561562	MEF	MEF1
ENSMUSG00000019254	1.02605	MEF	MEF1
ENSMUSG00000019256	1.02354	MEF	MEF1
ENSMUSG00000019261	0.930424	MEF	MEF1
ENSMUSG00000019278	1.07823	MEF	MEF1
ENSMUSG00000019297	1.27107	MEF	MEF1
ENSMUSG00000019302	0.776726	MEF	MEF1
ENSMUSG00000019303	0.594928	MEF	MEF1
ENSMUSG00000019320	0.567935	MEF	MEF1
ENSMUSG00000019338	1.12503	MEF	MEF1
ENSMUSG00000019359	1.46877	MEF	MEF1
ENSMUSG00000019370	0.946917	MEF	MEF1
ENSMUSG00000019373	1.11592	MEF	MEF1
ENSMUSG00000019428	1.0641	MEF	MEF1
ENSMUSG00000019432	0.969096	MEF	MEF1
ENSMUSG00000019433	0.819366	MEF	MEF1
ENSMUSG00000019461	0.969671	MEF	MEF1
ENSMUSG00000019467	0.868898	MEF	MEF1
ENSMUSG00000019470	1.00068	MEF	MEF1
ENSMUSG00000019471	0.909246	MEF	MEF1
ENSMUSG00000019478	0.88108	MEF	MEF1
ENSMUSG00000019487	0.947803	MEF	MEF1
ENSMUSG00000019494	1.05144	MEF	MEF1
ENSMUSG00000019518	1.06322	MEF	MEF1
ENSMUSG00000019528	1.07246	MEF	MEF1
ENSMUSG00000019539	1.03855	MEF	MEF1
ENSMUSG00000019558	1.10027	MEF	MEF1
ENSMUSG00000019564	0.627029	MEF	MEF1
ENSMUSG00000019577	0.952572	MEF	MEF1
ENSMUSG00000019578	0.973265	MEF	MEF1
ENSMUSG00000019579	1.0368	MEF	MEF1
ENSMUSG00000019590	1.22356	MEF	MEF1
ENSMUSG00000019647	1.04497	MEF	MEF1
ENSMUSG00000019699	1.23412	MEF	MEF1
ENSMUSG00000019710	1.13908	MEF	MEF1
ENSMUSG00000019715	1.18171	MEF	MEF1
ENSMUSG00000019726	0.729928	MEF	MEF1
ENSMUSG00000019731	0.947855	MEF	MEF1
ENSMUSG00000019732	0.425857	MEF	MEF1
ENSMUSG00000019734	4.87008	MEF	MEF1
ENSMUSG00000019737	1.04077	MEF	MEF1
ENSMUSG00000019738	0.991784	MEF	MEF1
ENSMUSG00000019762	1.33333	MEF	MEF1
ENSMUSG00000019763	0.919366	MEF	MEF1
ENSMUSG00000019768	0.581868	MEF	MEF1
ENSMUSG00000019773	0.992405	MEF	MEF1
ENSMUSG00000019774	0.900566	MEF	MEF1
ENSMUSG00000019775	1.79387	MEF	MEF1
ENSMUSG00000019777	1.05429	MEF	MEF1
ENSMUSG00000019779	1.17912	MEF	MEF1
ENSMUSG00000019782	1.00703	MEF	MEF1
ENSMUSG00000019789	1.91667	MEF	MEF1
ENSMUSG00000019790	0.822817	MEF	MEF1
ENSMUSG00000019792	1.17137	MEF	MEF1
ENSMUSG00000019794	1.27606	MEF	MEF1
ENSMUSG00000019795	0.967407	MEF	MEF1
ENSMUSG00000019796	0.79935	MEF	MEF1
ENSMUSG00000019802	1.01849	MEF	MEF1
ENSMUSG00000019808	0.637104	MEF	MEF1
ENSMUSG00000019809	1.06409	MEF	MEF1
ENSMUSG00000019810	1.05397	MEF	MEF1
ENSMUSG00000019813	1.29871	MEF	MEF1
ENSMUSG00000019814	0.882333	MEF	MEF1
ENSMUSG00000019817	1.03291	MEF	MEF1
ENSMUSG00000019818	0.977491	MEF	MEF1
ENSMUSG00000019820	1.14664	MEF	MEF1
ENSMUSG00000019822	1.06892	MEF	MEF1
ENSMUSG00000019823	0.862815	MEF	MEF1
ENSMUSG00000019826	0.810458	MEF	MEF1
ENSMUSG00000019831	0.818812	MEF	MEF1
ENSMUSG00000019837	1.19037	MEF	MEF1
ENSMUSG00000019838	0.930296	MEF	MEF1
ENSMUSG00000019841	1.10672	MEF	MEF1
ENSMUSG00000019842	0.862453	MEF	MEF1
ENSMUSG00000019843	1.1027	MEF	MEF1
ENSMUSG00000019845	0.547707	MEF	MEF1
ENSMUSG00000019846	1.01118	MEF	MEF1
ENSMUSG00000019849	0.922627	MEF	MEF1
ENSMUSG00000019850	0.910849	MEF	MEF1
ENSMUSG00000019854	0.87865	MEF	MEF1
ENSMUSG00000019856	2.81536	MEF	MEF1
ENSMUSG00000019861	1.02846	MEF	MEF1
ENSMUSG00000019863	0.810265	MEF	MEF1
ENSMUSG00000019864	1.07243	MEF	MEF1
ENSMUSG00000019868	0.927632	MEF	MEF1
ENSMUSG00000019872	1.12719	MEF	MEF1
ENSMUSG00000019873	0.893485	MEF	MEF1
ENSMUSG00000019876	0.704082	MEF	MEF1
ENSMUSG00000019877	0.925207	MEF	MEF1
ENSMUSG00000019880	0.819416	MEF	MEF1
ENSMUSG00000019883	0.757887	MEF	MEF1
ENSMUSG00000019889	1.00129	MEF	MEF1
ENSMUSG00000019899	1.352	MEF	MEF1
ENSMUSG00000019907	1.1828	MEF	MEF1
ENSMUSG00000019913	0.88753	MEF	MEF1
ENSMUSG00000019916	1.06439	MEF	MEF1
ENSMUSG00000019917	0.838911	MEF	MEF1
ENSMUSG00000019920	0.961651	MEF	MEF1
ENSMUSG00000019923	0.898638	MEF	MEF1
ENSMUSG00000019929	1.0204	MEF	MEF1
ENSMUSG00000019936	1.09249	MEF	MEF1
ENSMUSG00000019942	0.91532	MEF	MEF1
ENSMUSG00000019943	0.765571	MEF	MEF1
ENSMUSG00000019944	2.12493	MEF	MEF1
ENSMUSG00000019947	0.736559	MEF	MEF1
ENSMUSG00000019948	0.856506	MEF	MEF1
ENSMUSG00000019951	0.975033	MEF	MEF1
ENSMUSG00000019952	0.899979	MEF	MEF1
ENSMUSG00000019966	0.971906	MEF	MEF1
ENSMUSG00000019969	1.45445	MEF	MEF1
ENSMUSG00000019971	2.48296	MEF	MEF1
ENSMUSG00000019977	1.0228	MEF	MEF1
ENSMUSG00000019978	0.997034	MEF	MEF1
ENSMUSG00000019979	1.07585	MEF	MEF1
ENSMUSG00000019984	0.943177	MEF	MEF1
ENSMUSG00000019986	0.787777	MEF	MEF1
ENSMUSG00000019988	1.54488	MEF	MEF1
ENSMUSG00000019989	0.6872	MEF	MEF1
ENSMUSG00000019992	1.73699	MEF	MEF1
ENSMUSG00000019998	1.0295	MEF	MEF1
ENSMUSG00000020000	1.17726	MEF	MEF1
ENSMUSG00000020003	1.63123	MEF	MEF1
ENSMUSG00000020007	0.333743	MEF	MEF1
ENSMUSG00000020009	0.953231	MEF	MEF1
ENSMUSG00000020015	1.16575	MEF	MEF1
ENSMUSG00000020019	0.601463	MEF	MEF1
ENSMUSG00000020021	0.607573	MEF	MEF1
ENSMUSG00000020022	1.95612	MEF	MEF1
ENSMUSG00000020024	0.851735	MEF	MEF1
ENSMUSG00000020027	0.649714	MEF	MEF1
ENSMUSG00000020029	1.11085	MEF	MEF1
ENSMUSG00000020032	1.36581	MEF	MEF1
ENSMUSG00000020034	1.01377	MEF	MEF1
ENSMUSG00000020038	1.04786	MEF	MEF1
ENSMUSG00000020042	0.589551	MEF	MEF1
ENSMUSG00000020044	0.957657	MEF	MEF1
ENSMUSG00000020048	0.986856	MEF	MEF1
ENSMUSG00000020057	0.935197	MEF	MEF1
ENSMUSG00000020064	0.806976	MEF	MEF1
ENSMUSG00000020069	0.96977	MEF	MEF1
ENSMUSG00000020070	0.743152	MEF	MEF1
ENSMUSG00000020074	0.596225	MEF	MEF1
ENSMUSG00000020075	0.957129	MEF	MEF1
ENSMUSG00000020078	1.14275	MEF	MEF1
ENSMUSG00000020079	0.942816	MEF	MEF1
ENSMUSG00000020085	1.4418	MEF	MEF1
ENSMUSG00000020086	0.897227	MEF	MEF1
ENSMUSG00000020088	1.04505	MEF	MEF1
ENSMUSG00000020092	1.10956	MEF	MEF1
ENSMUSG00000020097	0.981652	MEF	MEF1
ENSMUSG00000020099	0.869986	MEF	MEF1
ENSMUSG00000020100	0.884438	MEF	MEF1
ENSMUSG00000020101	0.618443	MEF	MEF1
ENSMUSG00000020105	1.10656	MEF	MEF1
ENSMUSG00000020109	0.935904	MEF	MEF1
ENSMUSG00000020114	1.01648	MEF	MEF1
ENSMUSG00000020115	1.19035	MEF	MEF1
ENSMUSG00000020116	1.24753	MEF	MEF1
ENSMUSG00000020120	0.859815	MEF	MEF1
ENSMUSG00000020121	1.29586	MEF	MEF1
ENSMUSG00000020122	1.19591	MEF	MEF1
ENSMUSG00000020124	1.15081	MEF	MEF1
ENSMUSG00000020128	0.96888	MEF	MEF1
ENSMUSG00000020130	0.90243	MEF	MEF1
ENSMUSG00000020132	0.90657	MEF	MEF1
ENSMUSG00000020134	0.946321	MEF	MEF1
ENSMUSG00000020135	0.336541	MEF	MEF1
ENSMUSG00000020140	1.06834	MEF	MEF1
ENSMUSG00000020142	0.943094	MEF	MEF1
ENSMUSG00000020143	0.791697	MEF	MEF1
ENSMUSG00000020149	1.02697	MEF	MEF1
ENSMUSG00000020150	0.916179	MEF	MEF1
ENSMUSG00000020151	0.89706	MEF	MEF1
ENSMUSG00000020152	1.13165	MEF	MEF1
ENSMUSG00000020153	1.38816	MEF	MEF1
ENSMUSG00000020160	0.908833	MEF	MEF1
ENSMUSG00000020166	1.07695	MEF	MEF1
ENSMUSG00000020167	1.13144	MEF	MEF1
ENSMUSG00000020170	0.877985	MEF	MEF1
ENSMUSG00000020171	0.943395	MEF	MEF1
ENSMUSG00000020173	0.994996	MEF	MEF1
ENSMUSG00000020175	1.38581	MEF	MEF1
ENSMUSG00000020176	0.943521	MEF	MEF1
ENSMUSG00000020183	0.894623	MEF	MEF1
ENSMUSG00000020184	1.00193	MEF	MEF1
ENSMUSG00000020185	1.13442	MEF	MEF1
ENSMUSG00000020186	0.940606	MEF	MEF1
ENSMUSG00000020189	0.917532	MEF	MEF1
ENSMUSG00000020190	0.942143	MEF	MEF1
ENSMUSG00000020193	0.138638	MEF	MEF1
ENSMUSG00000020196	0.858969	MEF	MEF1
ENSMUSG00000020198	1.02368	MEF	MEF1
ENSMUSG00000020211	0.992709	MEF	MEF1
ENSMUSG00000020212	0.657036	MEF	MEF1
ENSMUSG00000020220	1.73137	MEF	MEF1
ENSMUSG00000020225	0.959383	MEF	MEF1
ENSMUSG00000020227	0.991344	MEF	MEF1
ENSMUSG00000020228	0.917014	MEF	MEF1
ENSMUSG00000020230	0.985709	MEF	MEF1
ENSMUSG00000020231	1.10201	MEF	MEF1
ENSMUSG00000020232	0.978002	MEF	MEF1
ENSMUSG00000020235	1.19002	MEF	MEF1
ENSMUSG00000020238	0.978153	MEF	MEF1
ENSMUSG00000020241	0.963135	MEF	MEF1
ENSMUSG00000020246	0.88018	MEF	MEF1
ENSMUSG00000020248	1.09827	MEF	MEF1
ENSMUSG00000020253	1.08814	MEF	MEF1
ENSMUSG00000020256	0.53672	MEF	MEF1
ENSMUSG00000020257	1.10137	MEF	MEF1
ENSMUSG00000020260	1.06696	MEF	MEF1
ENSMUSG00000020261	0.992957	MEF	MEF1
ENSMUSG00000020262	1.17025	MEF	MEF1
ENSMUSG00000020263	1.30577	MEF	MEF1
ENSMUSG00000020268	1.92593	MEF	MEF1
ENSMUSG00000020271	1.30935	MEF	MEF1
ENSMUSG00000020272	1.34428	MEF	MEF1
ENSMUSG00000020273	1.09853	MEF	MEF1
ENSMUSG00000020275	0.768966	MEF	MEF1
ENSMUSG00000020277	0.80608	MEF	MEF1
ENSMUSG00000020280	0.844553	MEF	MEF1
ENSMUSG00000020282	1.08924	MEF	MEF1
ENSMUSG00000020288	0.928843	MEF	MEF1
ENSMUSG00000020289	3.76904	MEF	MEF1
ENSMUSG00000020290	1.05235	MEF	MEF1
ENSMUSG00000020300	0.82275	MEF	MEF1
ENSMUSG00000020305	1.05145	MEF	MEF1
ENSMUSG00000020307	0.889226	MEF	MEF1
ENSMUSG00000020311	0.981969	MEF	MEF1
ENSMUSG00000020315	1.01295	MEF	MEF1
ENSMUSG00000020319	0.96955	MEF	MEF1
ENSMUSG00000020321	0.896979	MEF	MEF1
ENSMUSG00000020325	0.853175	MEF	MEF1
ENSMUSG00000020326	1.19979	MEF	MEF1
ENSMUSG00000020329	1.24811	MEF	MEF1
ENSMUSG00000020330	1.01575	MEF	MEF1
ENSMUSG00000020331	2.65131	MEF	MEF1
ENSMUSG00000020334	1.04859	MEF	MEF1
ENSMUSG00000020335	1.85454	MEF	MEF1
ENSMUSG00000020340	2.24596	MEF	MEF1
ENSMUSG00000020349	1.21702	MEF	MEF1
ENSMUSG00000020358	0.990393	MEF	MEF1
ENSMUSG00000020359	1.09601	MEF	MEF1
ENSMUSG00000020361	0.859387	MEF	MEF1
ENSMUSG00000020362	1.10898	MEF	MEF1
ENSMUSG00000020363	0.932839	MEF	MEF1
ENSMUSG00000020364	0.977778	MEF	MEF1
ENSMUSG00000020366	1.01255	MEF	MEF1
ENSMUSG00000020368	0.928511	MEF	MEF1
ENSMUSG00000020375	0.921401	MEF	MEF1
ENSMUSG00000020376	0.979114	MEF	MEF1
ENSMUSG00000020377	0.953488	MEF	MEF1
ENSMUSG00000020380	0.975551	MEF	MEF1
ENSMUSG00000020381	0.890628	MEF	MEF1
ENSMUSG00000020386	1.05447	MEF	MEF1
ENSMUSG00000020387	1.45533	MEF	MEF1
ENSMUSG00000020389	1.2056	MEF	MEF1
ENSMUSG00000020390	1.03463	MEF	MEF1
ENSMUSG00000020393	1.44585	MEF	MEF1
ENSMUSG00000020399	0.689502	MEF	MEF1
ENSMUSG00000020400	0.71111	MEF	MEF1
ENSMUSG00000020402	0.974225	MEF	MEF1
ENSMUSG00000020409	0.970623	MEF	MEF1
ENSMUSG00000020411	0.582051	MEF	MEF1
ENSMUSG00000020412	0.752951	MEF	MEF1
ENSMUSG00000020413	2.08362	MEF	MEF1
ENSMUSG00000020422	1.107	MEF	MEF1
ENSMUSG00000020424	0.789058	MEF	MEF1
ENSMUSG00000020427	0.969152	MEF	MEF1
ENSMUSG00000020430	1.1341	MEF	MEF1
ENSMUSG00000020431	0.304433	MEF	MEF1
ENSMUSG00000020432	0.964424	MEF	MEF1
ENSMUSG00000020435	1.41696	MEF	MEF1
ENSMUSG00000020437	1.09875	MEF	MEF1
ENSMUSG00000020439	1.05472	MEF	MEF1
ENSMUSG00000020440	1.0439	MEF	MEF1
ENSMUSG00000020441	0.995203	MEF	MEF1
ENSMUSG00000020444	1.19831	MEF	MEF1
ENSMUSG00000020448	0.853951	MEF	MEF1
ENSMUSG00000020451	1.06621	MEF	MEF1
ENSMUSG00000020453	0.88985	MEF	MEF1
ENSMUSG00000020454	0.952359	MEF	MEF1
ENSMUSG00000020455	1.25386	MEF	MEF1
ENSMUSG00000020456	1.09445	MEF	MEF1
ENSMUSG00000020458	1.0956	MEF	MEF1
ENSMUSG00000020459	0.930736	MEF	MEF1
ENSMUSG00000020460	1.16578	MEF	MEF1
ENSMUSG00000020462	1.00411	MEF	MEF1
ENSMUSG00000020463	1.05702	MEF	MEF1
ENSMUSG00000020464	0.840103	MEF	MEF1
ENSMUSG00000020467	0.974102	MEF	MEF1
ENSMUSG00000020471	0.8534	MEF	MEF1
ENSMUSG00000020472	1.57489	MEF	MEF1
ENSMUSG00000020473	0.942714	MEF	MEF1
ENSMUSG00000020474	0.942249	MEF	MEF1
ENSMUSG00000020476	0.814851	MEF	MEF1
ENSMUSG00000020482	1.23685	MEF	MEF1
ENSMUSG00000020484	0.946591	MEF	MEF1
ENSMUSG00000020485	0.950859	MEF	MEF1
ENSMUSG00000020491	1.33971	MEF	MEF1
ENSMUSG00000020493	0.880379	MEF	MEF1
ENSMUSG00000020513	1.41703	MEF	MEF1
ENSMUSG00000020514	1.12942	MEF	MEF1
ENSMUSG00000020515	1.34568	MEF	MEF1
ENSMUSG00000020516	1.13646	MEF	MEF1
ENSMUSG00000020520	0.971797	MEF	MEF1
ENSMUSG00000020521	1.01596	MEF	MEF1
ENSMUSG00000020523	1.16666	MEF	MEF1
ENSMUSG00000020524	0.884586	MEF	MEF1
ENSMUSG00000020525	0.815977	MEF	MEF1
ENSMUSG00000020526	0.97282	MEF	MEF1
ENSMUSG00000020527	1.25446	MEF	MEF1
ENSMUSG00000020528	1.95368	MEF	MEF1
ENSMUSG00000020530	1.25816	MEF	MEF1
ENSMUSG00000020534	0.833047	MEF	MEF1
ENSMUSG00000020536	1.18601	MEF	MEF1
ENSMUSG00000020537	0.881372	MEF	MEF1
ENSMUSG00000020538	0.967943	MEF	MEF1
ENSMUSG00000020541	0.744663	MEF	MEF1
ENSMUSG00000020546	1.31038	MEF	MEF1
ENSMUSG00000020547	1.23926	MEF	MEF1
ENSMUSG00000020549	0.828474	MEF	MEF1
ENSMUSG00000020553	0.58349	MEF	MEF1
ENSMUSG00000020570	0.402933	MEF	MEF1
ENSMUSG00000020571	0.972792	MEF	MEF1
ENSMUSG00000020572	1.06387	MEF	MEF1
ENSMUSG00000020573	0.899644	MEF	MEF1
ENSMUSG00000020576	1.47129	MEF	MEF1
ENSMUSG00000020577	1.29767	MEF	MEF1
ENSMUSG00000020580	0.765651	MEF	MEF1
ENSMUSG00000020583	0.692888	MEF	MEF1
ENSMUSG00000020585	1.00501	MEF	MEF1
ENSMUSG00000020589	1.82296	MEF	MEF1
ENSMUSG00000020590	1.01562	MEF	MEF1
ENSMUSG00000020592	0.98389	MEF	MEF1
ENSMUSG00000020593	0.940398	MEF	MEF1
ENSMUSG00000020594	1.02968	MEF	MEF1
ENSMUSG00000020598	1.06794	MEF	MEF1
ENSMUSG00000020605	0.859425	MEF	MEF1
ENSMUSG00000020608	0.954658	MEF	MEF1
ENSMUSG00000020610	1.33614	MEF	MEF1
ENSMUSG00000020612	0.958377	MEF	MEF1
ENSMUSG00000020614	1.16454	MEF	MEF1
ENSMUSG00000020620	0.45564	MEF	MEF1
ENSMUSG00000020623	1.28716	MEF	MEF1
ENSMUSG00000020627	1.13228	MEF	MEF1
ENSMUSG00000020628	1.24129	MEF	MEF1
ENSMUSG00000020630	1.4493	MEF	MEF1
ENSMUSG00000020634	1.02649	MEF	MEF1
ENSMUSG00000020640	0.941898	MEF	MEF1
ENSMUSG00000020641	1.18381	MEF	MEF1
ENSMUSG00000020642	0.947996	MEF	MEF1
ENSMUSG00000020646	1.73869	MEF	MEF1
ENSMUSG00000020647	2.41841	MEF	MEF1
ENSMUSG00000020648	0.568346	MEF	MEF1
ENSMUSG00000020649	1.03492	MEF	MEF1
ENSMUSG00000020650	0.566937	MEF	MEF1
ENSMUSG00000020652	0.812049	MEF	MEF1
ENSMUSG00000020654	0.908698	MEF	MEF1
ENSMUSG00000020657	1.59733	MEF	MEF1
ENSMUSG00000020659	0.717833	MEF	MEF1
ENSMUSG00000020661	1.47409	MEF	MEF1
ENSMUSG00000020664	0.960947	MEF	MEF1
ENSMUSG00000020668	0.869316	MEF	MEF1
ENSMUSG00000020669	1.98937	MEF	MEF1
ENSMUSG00000020671	1.02764	MEF	MEF1
ENSMUSG00000020672	0.926636	MEF	MEF1
ENSMUSG00000020674	1.01026	MEF	MEF1
ENSMUSG00000020677	1.24644	MEF	MEF1
ENSMUSG00000020680	0.94881	MEF	MEF1
ENSMUSG00000020681	0.936236	MEF	MEF1
ENSMUSG00000020682	1.90007	MEF	MEF1
ENSMUSG00000020687	1.03887	MEF	MEF1
ENSMUSG00000020689	0.716003	MEF	MEF1
ENSMUSG00000020691	0.879321	MEF	MEF1
ENSMUSG00000020692	0.851606	MEF	MEF1
ENSMUSG00000020695	0.99428	MEF	MEF1
ENSMUSG00000020697	0.58074	MEF	MEF1
ENSMUSG00000020700	0.886841	MEF	MEF1
ENSMUSG00000020701	0.72962	MEF	MEF1
ENSMUSG00000020704	2.07347e-07	MEF	MEF1
ENSMUSG00000020705	1.07356	MEF	MEF1
ENSMUSG00000020706	0.764375	MEF	MEF1
ENSMUSG00000020707	0.64638	MEF	MEF1
ENSMUSG00000020708	0.853376	MEF	MEF1
ENSMUSG00000020709	0.725785	MEF	MEF1
ENSMUSG00000020715	1.07002	MEF	MEF1
ENSMUSG00000020716	1.42198	MEF	MEF1
ENSMUSG00000020718	0.702485	MEF	MEF1
ENSMUSG00000020719	1.02776	MEF	MEF1
ENSMUSG00000020720	0.869526	MEF	MEF1
ENSMUSG00000020721	1.08082	MEF	MEF1
ENSMUSG00000020728	0.917414	MEF	MEF1
ENSMUSG00000020733	0.994688	MEF	MEF1
ENSMUSG00000020737	0.913076	MEF	MEF1
ENSMUSG00000020739	0.896021	MEF	MEF1
ENSMUSG00000020741	1.20344	MEF	MEF1
ENSMUSG00000020743	0.913876	MEF	MEF1
ENSMUSG00000020744	1.06255	MEF	MEF1
ENSMUSG00000020745	1.11435	MEF	MEF1
ENSMUSG00000020747	1.39513	MEF	MEF1
ENSMUSG00000020752	0.834711	MEF	MEF1
ENSMUSG00000020755	1.07796	MEF	MEF1
ENSMUSG00000020766	1.173	MEF	MEF1
ENSMUSG00000020770	0.968318	MEF	MEF1
ENSMUSG00000020773	0.981542	MEF	MEF1
ENSMUSG00000020775	0.904628	MEF	MEF1
ENSMUSG00000020776	0.845823	MEF	MEF1
ENSMUSG00000020777	1.15077	MEF	MEF1
ENSMUSG00000020780	0.865074	MEF	MEF1
ENSMUSG00000020781	1.07358	MEF	MEF1
ENSMUSG00000020782	1.17856	MEF	MEF1
ENSMUSG00000020783	1.12007	MEF	MEF1
ENSMUSG00000020785	1.49326	MEF	MEF1
ENSMUSG00000020788	0.420645	MEF	MEF1
ENSMUSG00000020790	1.07362	MEF	MEF1
ENSMUSG00000020792	0.96601	MEF	MEF1
ENSMUSG00000020794	1.14762	MEF	MEF1
ENSMUSG00000020802	1.23756	MEF	MEF1
ENSMUSG00000020805	0.724966	MEF	MEF1
ENSMUSG00000020807	0.661128	MEF	MEF1
ENSMUSG00000020808	0.994274	MEF	MEF1
ENSMUSG00000020812	0.518382	MEF	MEF1
ENSMUSG00000020817	1.3172	MEF	MEF1
ENSMUSG00000020818	0.880256	MEF	MEF1
ENSMUSG00000020821	0.967519	MEF	MEF1
ENSMUSG00000020823	1.09522	MEF	MEF1
ENSMUSG00000020827	0.938689	MEF	MEF1
ENSMUSG00000020828	1.06824	MEF	MEF1
ENSMUSG00000020829	0.705522	MEF	MEF1
ENSMUSG00000020831	0.897268	MEF	MEF1
ENSMUSG00000020832	0.92069	MEF	MEF1
ENSMUSG00000020840	0.915782	MEF	MEF1
ENSMUSG00000020841	0.900834	MEF	MEF1
ENSMUSG00000020844	1.10776	MEF	MEF1
ENSMUSG00000020848	1.05433	MEF	MEF1
ENSMUSG00000020849	1.05125	MEF	MEF1
ENSMUSG00000020850	1.07974	MEF	MEF1
ENSMUSG00000020857	1.05404	MEF	MEF1
ENSMUSG00000020859	1.04916	MEF	MEF1
ENSMUSG00000020863	1.02904	MEF	MEF1
ENSMUSG00000020864	0.997783	MEF	MEF1
ENSMUSG00000020865	0.63593	MEF	MEF1
ENSMUSG00000020866	0.983138	MEF	MEF1
ENSMUSG00000020868	1.07985	MEF	MEF1
ENSMUSG00000020869	1.0045	MEF	MEF1
ENSMUSG00000020873	0.934486	MEF	MEF1
ENSMUSG00000020876	1.0496	MEF	MEF1
ENSMUSG00000020877	0.780721	MEF	MEF1
ENSMUSG00000020878	0.462282	MEF	MEF1
ENSMUSG00000020882	1.56482	MEF	MEF1
ENSMUSG00000020883	0.672697	MEF	MEF1
ENSMUSG00000020886	1.11236	MEF	MEF1
ENSMUSG00000020888	0.975519	MEF	MEF1
ENSMUSG00000020889	0.880594	MEF	MEF1
ENSMUSG00000020893	0.836804	MEF	MEF1
ENSMUSG00000020894	1.06358	MEF	MEF1
ENSMUSG00000020897	1.05449	MEF	MEF1
ENSMUSG00000020898	0.87715	MEF	MEF1
ENSMUSG00000020899	1.22264	MEF	MEF1
ENSMUSG00000020900	1.20074	MEF	MEF1
ENSMUSG00000020901	0.927015	MEF	MEF1
ENSMUSG00000020902	0.602595	MEF	MEF1
ENSMUSG00000020903	0.899249	MEF	MEF1
ENSMUSG00000020910	0.646362	MEF	MEF1
ENSMUSG00000020911	1.19821	MEF	MEF1
ENSMUSG00000020914	1.1009	MEF	MEF1
ENSMUSG00000020917	0.937343	MEF	MEF1
ENSMUSG00000020918	1.09259	MEF	MEF1
ENSMUSG00000020922	1.31552	MEF	MEF1
ENSMUSG00000020923	1.13487	MEF	MEF1
ENSMUSG00000020925	1.29151	MEF	MEF1
ENSMUSG00000020929	1.20493	MEF	MEF1
ENSMUSG00000020932	0.487471	MEF	MEF1
ENSMUSG00000020935	0.950981	MEF	MEF1
ENSMUSG00000020936	1.15924	MEF	MEF1
ENSMUSG00000020937	0.738079	MEF	MEF1
ENSMUSG00000020941	1.55041	MEF	MEF1
ENSMUSG00000020946	0.891784	MEF	MEF1
ENSMUSG00000020948	0.983643	MEF	MEF1
ENSMUSG00000020952	1.04633	MEF	MEF1
ENSMUSG00000020953	1.2462	MEF	MEF1
ENSMUSG00000020955	0.708139	MEF	MEF1
ENSMUSG00000020962	0.880205	MEF	MEF1
ENSMUSG00000020964	0.951805	MEF	MEF1
ENSMUSG00000020974	0.711806	MEF	MEF1
ENSMUSG00000020978	0.906559	MEF	MEF1
ENSMUSG00000020982	0.826795	MEF	MEF1
ENSMUSG00000020986	1.01946	MEF	MEF1
ENSMUSG00000020988	1.23549	MEF	MEF1
ENSMUSG00000020993	1.31181	MEF	MEF1
ENSMUSG00000020994	1.24559	MEF	MEF1
ENSMUSG00000021000	1.00619	MEF	MEF1
ENSMUSG00000021003	1.27298	MEF	MEF1
ENSMUSG00000021009	0.817931	MEF	MEF1
ENSMUSG00000021012	1.06515	MEF	MEF1
ENSMUSG00000021013	1.03145	MEF	MEF1
ENSMUSG00000021018	0.931896	MEF	MEF1
ENSMUSG00000021022	1.11102	MEF	MEF1
ENSMUSG00000021024	0.906531	MEF	MEF1
ENSMUSG00000021025	1.01622	MEF	MEF1
ENSMUSG00000021027	1.48392	MEF	MEF1
ENSMUSG00000021028	0.668849	MEF	MEF1
ENSMUSG00000021036	0.988712	MEF	MEF1
ENSMUSG00000021038	1.16961	MEF	MEF1
ENSMUSG00000021047	2.14815	MEF	MEF1
ENSMUSG00000021048	1.20561	MEF	MEF1
ENSMUSG00000021051	0.803097	MEF	MEF1
ENSMUSG00000021062	1.22044	MEF	MEF1
ENSMUSG00000021066	2.02712	MEF	MEF1
ENSMUSG00000021072	0.87488	MEF	MEF1
ENSMUSG00000021076	1.24238	MEF	MEF1
ENSMUSG00000021087	2.04117	MEF	MEF1
ENSMUSG00000021091	0.936488	MEF	MEF1
ENSMUSG00000021096	1.03754	MEF	MEF1
ENSMUSG00000021097	0.640179	MEF	MEF1
ENSMUSG00000021103	1.11893	MEF	MEF1
ENSMUSG00000021108	1.22964	MEF	MEF1
ENSMUSG00000021109	0.98071	MEF	MEF1
ENSMUSG00000021111	0.942416	MEF	MEF1
ENSMUSG00000021112	0.668929	MEF	MEF1
ENSMUSG00000021113	0.918905	MEF	MEF1
ENSMUSG00000021114	0.897741	MEF	MEF1
ENSMUSG00000021115	1.14482	MEF	MEF1
ENSMUSG00000021116	1.11223	MEF	MEF1
ENSMUSG00000021123	0.780849	MEF	MEF1
ENSMUSG00000021124	1.14034	MEF	MEF1
ENSMUSG00000021130	2.66874	MEF	MEF1
ENSMUSG00000021133	1.19955	MEF	MEF1
ENSMUSG00000021136	0.790941	MEF	MEF1
ENSMUSG00000021139	1.00426	MEF	MEF1
ENSMUSG00000021140	0.907709	MEF	MEF1
ENSMUSG00000021143	0.877905	MEF	MEF1
ENSMUSG00000021144	1.00529	MEF	MEF1
ENSMUSG00000021147	1.00887	MEF	MEF1
ENSMUSG00000021149	0.868812	MEF	MEF1
ENSMUSG00000021171	0.900918	MEF	MEF1
ENSMUSG00000021175	1.23386	MEF	MEF1
ENSMUSG00000021177	1.35834	MEF	MEF1
ENSMUSG00000021178	0.962143	MEF	MEF1
ENSMUSG00000021179	0.819441	MEF	MEF1
ENSMUSG00000021180	0.620519	MEF	MEF1
ENSMUSG00000021185	0.818449	MEF	MEF1
ENSMUSG00000021186	1.08017	MEF	MEF1
ENSMUSG00000021188	1.2252	MEF	MEF1
ENSMUSG00000021189	1.08474	MEF	MEF1
ENSMUSG00000021190	0.961342	MEF	MEF1
ENSMUSG00000021192	1.06143	MEF	MEF1
ENSMUSG00000021193	0.920322	MEF	MEF1
ENSMUSG00000021196	0.929062	MEF	MEF1
ENSMUSG00000021203	1.25565	MEF	MEF1
ENSMUSG00000021208	0.282114	MEF	MEF1
ENSMUSG00000021209	0.545341	MEF	MEF1
ENSMUSG00000021213	1.31069	MEF	MEF1
ENSMUSG00000021215	0.786475	MEF	MEF1
ENSMUSG00000021222	0.956616	MEF	MEF1
ENSMUSG00000021224	1.08479	MEF	MEF1
ENSMUSG00000021234	1.36579	MEF	MEF1
ENSMUSG00000021235	1.3864	MEF	MEF1
ENSMUSG00000021236	0.656302	MEF	MEF1
ENSMUSG00000021238	4.19983	MEF	MEF1
ENSMUSG00000021243	1.05854	MEF	MEF1
ENSMUSG00000021244	0.961965	MEF	MEF1
ENSMUSG00000021245	0.835479	MEF	MEF1
ENSMUSG00000021253	0.970162	MEF	MEF1
ENSMUSG00000021254	1.03468	MEF	MEF1
ENSMUSG00000021256	1.36068	MEF	MEF1
ENSMUSG00000021257	0.834221	MEF	MEF1
ENSMUSG00000021258	0.996436	MEF	MEF1
ENSMUSG00000021260	1.36481	MEF	MEF1
ENSMUSG00000021262	1.05884	MEF	MEF1
ENSMUSG00000021264	1.07203	MEF	MEF1
ENSMUSG00000021266	1.25298	MEF	MEF1
ENSMUSG00000021268	0.950622	MEF	MEF1
ENSMUSG00000021270	0.909429	MEF	MEF1
ENSMUSG00000021271	0.858308	MEF	MEF1
ENSMUSG00000021275	0.563751	MEF	MEF1
ENSMUSG00000021276	1.02518	MEF	MEF1
ENSMUSG00000021277	0.666452	MEF	MEF1
ENSMUSG00000021279	1.17916	MEF	MEF1
ENSMUSG00000021280	0.819165	MEF	MEF1
ENSMUSG00000021281	1.31913	MEF	MEF1
ENSMUSG00000021282	0.977215	MEF	MEF1
ENSMUSG00000021285	0.862248	MEF	MEF1
ENSMUSG00000021286	0.984574	MEF	MEF1
ENSMUSG00000021287	1.2033	MEF	MEF1
ENSMUSG00000021288	1.06147	MEF	MEF1
ENSMUSG00000021294	1.26895	MEF	MEF1
ENSMUSG00000021306	1.09008	MEF	MEF1
ENSMUSG00000021311	1.16485	MEF	MEF1
ENSMUSG00000021318	0.627576	MEF	MEF1
ENSMUSG00000021319	1.07762	MEF	MEF1
ENSMUSG00000021322	0.814741	MEF	MEF1
ENSMUSG00000021327	0.695005	MEF	MEF1
ENSMUSG00000021338	1.06272	MEF	MEF1
ENSMUSG00000021339	0.950631	MEF	MEF1
ENSMUSG00000021361	0.936908	MEF	MEF1
ENSMUSG00000021365	0.632623	MEF	MEF1
ENSMUSG00000021366	1.25593	MEF	MEF1
ENSMUSG00000021367	1.16667	MEF	MEF1
ENSMUSG00000021371	1.11906	MEF	MEF1
ENSMUSG00000021373	1.41998	MEF	MEF1
ENSMUSG00000021374	1.0579	MEF	MEF1
ENSMUSG00000021375	1.29083	MEF	MEF1
ENSMUSG00000021376	0.642129	MEF	MEF1
ENSMUSG00000021377	1.06021	MEF	MEF1
ENSMUSG00000021384	1.46683	MEF	MEF1
ENSMUSG00000021385	0.991778	MEF	MEF1
ENSMUSG00000021388	0.972253	MEF	MEF1
ENSMUSG00000021390	0.921987	MEF	MEF1
ENSMUSG00000021391	0.862952	MEF	MEF1
ENSMUSG00000021392	0.902322	MEF	MEF1
ENSMUSG00000021395	0.922462	MEF	MEF1
ENSMUSG00000021400	0.94457	MEF	MEF1
ENSMUSG00000021403	0.549587	MEF	MEF1
ENSMUSG00000021411	0.905568	MEF	MEF1
ENSMUSG00000021413	0.686616	MEF	MEF1
ENSMUSG00000021416	1.6192	MEF	MEF1
ENSMUSG00000021418	0.93567	MEF	MEF1
ENSMUSG00000021420	1.25972	MEF	MEF1
ENSMUSG00000021427	1.01142	MEF	MEF1
ENSMUSG00000021428	1.11924	MEF	MEF1
ENSMUSG00000021431	1.26484	MEF	MEF1
ENSMUSG00000021432	0.943729	MEF	MEF1
ENSMUSG00000021451	0.644593	MEF	MEF1
ENSMUSG00000021457	1.08466	MEF	MEF1
ENSMUSG00000021458	1.48239	MEF	MEF1
ENSMUSG00000021461	1.16008	MEF	MEF1
ENSMUSG00000021464	1.0614	MEF	MEF1
ENSMUSG00000021466	0.577381	MEF	MEF1
ENSMUSG00000021468	0.890519	MEF	MEF1
ENSMUSG00000021470	1.49831	MEF	MEF1
ENSMUSG00000021476	1.18146	MEF	MEF1
ENSMUSG00000021481	0.569034	MEF	MEF1
ENSMUSG00000021482	0.908181	MEF	MEF1
ENSMUSG00000021483	1.08974	MEF	MEF1
ENSMUSG00000021484	1.11035	MEF	MEF1
ENSMUSG00000021486	1.0557	MEF	MEF1
ENSMUSG00000021493	0.790755	MEF	MEF1
ENSMUSG00000021494	0.967477	MEF	MEF1
ENSMUSG00000021495	1.25412	MEF	MEF1
ENSMUSG00000021500	1.01748	MEF	MEF1
ENSMUSG00000021504	1.28976	MEF	MEF1
ENSMUSG00000021518	1.01242	MEF	MEF1
ENSMUSG00000021532	0.940167	MEF	MEF1
ENSMUSG00000021536	0.761395	MEF	MEF1
ENSMUSG00000021537	0.981237	MEF	MEF1
ENSMUSG00000021540	1.22313	MEF	MEF1
ENSMUSG00000021548	0.963567	MEF	MEF1
ENSMUSG00000021549	1.17228	MEF	MEF1
ENSMUSG00000021555	1.02118	MEF	MEF1
ENSMUSG00000021556	0.961582	MEF	MEF1
ENSMUSG00000021557	0.809244	MEF	MEF1
ENSMUSG00000021559	1.60404	MEF	MEF1
ENSMUSG00000021567	0.597159	MEF	MEF1
ENSMUSG00000021569	1.15751	MEF	MEF1
ENSMUSG00000021572	0.754966	MEF	MEF1
ENSMUSG00000021575	0.509091	MEF	MEF1
ENSMUSG00000021576	0.990435	MEF	MEF1
ENSMUSG00000021577	0.918264	MEF	MEF1
ENSMUSG00000021583	0.832538	MEF	MEF1
ENSMUSG00000021585	0.889643	MEF	MEF1
ENSMUSG00000021589	1.09958	MEF	MEF1
ENSMUSG00000021592	0.800279	MEF	MEF1
ENSMUSG00000021594	0.910985	MEF	MEF1
ENSMUSG00000021595	0.989682	MEF	MEF1
ENSMUSG00000021596	0.678846	MEF	MEF1
ENSMUSG00000021597	1.1954	MEF	MEF1
ENSMUSG00000021608	1.20393	MEF	MEF1
ENSMUSG00000021610	1.00342	MEF	MEF1
ENSMUSG00000021611	3.13327	MEF	MEF1
ENSMUSG00000021613	0.222812	MEF	MEF1
ENSMUSG00000021614	1.06022	MEF	MEF1
ENSMUSG00000021615	1.06456	MEF	MEF1
ENSMUSG00000021619	2.04396	MEF	MEF1
ENSMUSG00000021639	1.27755	MEF	MEF1
ENSMUSG00000021645	0.939187	MEF	MEF1
ENSMUSG00000021646	0.877111	MEF	MEF1
ENSMUSG00000021650	0.817818	MEF	MEF1
ENSMUSG00000021660	0.923604	MEF	MEF1
ENSMUSG00000021661	1.0214	MEF	MEF1
ENSMUSG00000021665	0.999435	MEF	MEF1
ENSMUSG00000021666	1.20837	MEF	MEF1
ENSMUSG00000021668	1.24765	MEF	MEF1
ENSMUSG00000021669	1.05947	MEF	MEF1
ENSMUSG00000021670	1.02068	MEF	MEF1
ENSMUSG00000021671	1.1358	MEF	MEF1
ENSMUSG00000021676	0.760353	MEF	MEF1
ENSMUSG00000021681	1.06658	MEF	MEF1
ENSMUSG00000021684	1.20718	MEF	MEF1
ENSMUSG00000021686	0.764586	MEF	MEF1
ENSMUSG00000021687	0.766493	MEF	MEF1
ENSMUSG00000021690	1.20068	MEF	MEF1
ENSMUSG00000021692	0.975387	MEF	MEF1
ENSMUSG00000021693	0.932982	MEF	MEF1
ENSMUSG00000021697	1.60962	MEF	MEF1
ENSMUSG00000021699	0.761495	MEF	MEF1
ENSMUSG00000021701	1.20643	MEF	MEF1
ENSMUSG00000021702	1.08182	MEF	MEF1
ENSMUSG00000021703	1.64863	MEF	MEF1
ENSMUSG00000021704	1.0446	MEF	MEF1
ENSMUSG00000021706	1.04991	MEF	MEF1
ENSMUSG00000021707	0.821375	MEF	MEF1
ENSMUSG00000021709	1.1972	MEF	MEF1
ENSMUSG00000021710	1.04307	MEF	MEF1
ENSMUSG00000021711	0.976219	MEF	MEF1
ENSMUSG00000021712	1.13508	MEF	MEF1
ENSMUSG00000021715	1.04414	MEF	MEF1
ENSMUSG00000021716	1.04398	MEF	MEF1
ENSMUSG00000021719	0.542279	MEF	MEF1
ENSMUSG00000021728	1.14022	MEF	MEF1
ENSMUSG00000021730	0.260593	MEF	MEF1
ENSMUSG00000021733	0.82497	MEF	MEF1
ENSMUSG00000021737	1.02682	MEF	MEF1
ENSMUSG00000021738	0.467491	MEF	MEF1
ENSMUSG00000021745	0.982871	MEF	MEF1
ENSMUSG00000021747	0.567644	MEF	MEF1
ENSMUSG00000021754	0.874953	MEF	MEF1
ENSMUSG00000021756	1.01956	MEF	MEF1
ENSMUSG00000021759	0.982559	MEF	MEF1
ENSMUSG00000021763	0.300857	MEF	MEF1
ENSMUSG00000021764	1.03733	MEF	MEF1
ENSMUSG00000021767	0.810522	MEF	MEF1
ENSMUSG00000021773	0.629297	MEF	MEF1
ENSMUSG00000021775	0.973363	MEF	MEF1
ENSMUSG00000021782	1.07115	MEF	MEF1
ENSMUSG00000021785	0.848596	MEF	MEF1
ENSMUSG00000021792	1.48726	MEF	MEF1
ENSMUSG00000021794	1.15649	MEF	MEF1
ENSMUSG00000021796	1.17336	MEF	MEF1
ENSMUSG00000021806	0.980795	MEF	MEF1
ENSMUSG00000021807	1.08999	MEF	MEF1
ENSMUSG00000021809	0.629289	MEF	MEF1
ENSMUSG00000021810	1.04913	MEF	MEF1
ENSMUSG00000021811	1.01274	MEF	MEF1
ENSMUSG00000021814	0.977058	MEF	MEF1
ENSMUSG00000021816	0.908977	MEF	MEF1
ENSMUSG00000021819	1.05885	MEF	MEF1
ENSMUSG00000021820	0.987974	MEF	MEF1
ENSMUSG00000021822	1.00905	MEF	MEF1
ENSMUSG00000021823	1.03213	MEF	MEF1
ENSMUSG00000021824	0.842846	MEF	MEF1
ENSMUSG00000021830	1.0629	MEF	MEF1
ENSMUSG00000021831	1.21147	MEF	MEF1
ENSMUSG00000021832	0.981619	MEF	MEF1
ENSMUSG00000021838	1.07848	MEF	MEF1
ENSMUSG00000021846	0.8875	MEF	MEF1
ENSMUSG00000021866	0.848593	MEF	MEF1
ENSMUSG00000021870	0.683484	MEF	MEF1
ENSMUSG00000021871	1.09863	MEF	MEF1
ENSMUSG00000021877	0.984552	MEF	MEF1
ENSMUSG00000021884	1.06377	MEF	MEF1
ENSMUSG00000021890	0.863385	MEF	MEF1
ENSMUSG00000021891	1.02554	MEF	MEF1
ENSMUSG00000021892	0.904253	MEF	MEF1
ENSMUSG00000021893	1.01024	MEF	MEF1
ENSMUSG00000021895	0.862256	MEF	MEF1
ENSMUSG00000021901	1.10489	MEF	MEF1
ENSMUSG00000021906	1.19228	MEF	MEF1
ENSMUSG00000021910	1.05031	MEF	MEF1
ENSMUSG00000021911	1.13515	MEF	MEF1
ENSMUSG00000021913	1.22503	MEF	MEF1
ENSMUSG00000021916	1.09118	MEF	MEF1
ENSMUSG00000021918	1.43929	MEF	MEF1
ENSMUSG00000021929	1.04719	MEF	MEF1
ENSMUSG00000021930	1.19889	MEF	MEF1
ENSMUSG00000021936	1.01697	MEF	MEF1
ENSMUSG00000021938	1.17213	MEF	MEF1
ENSMUSG00000021939	1.00695	MEF	MEF1
ENSMUSG00000021945	1.12596	MEF	MEF1
ENSMUSG00000021947	0.995326	MEF	MEF1
ENSMUSG00000021948	0.967687	MEF	MEF1
ENSMUSG00000021950	0.792481	MEF	MEF1
ENSMUSG00000021951	0.973944	MEF	MEF1
ENSMUSG00000021952	1.30126	MEF	MEF1
ENSMUSG00000021957	0.959905	MEF	MEF1
ENSMUSG00000021958	1.17274	MEF	MEF1
ENSMUSG00000021959	0.91171	MEF	MEF1
ENSMUSG00000021962	1.13735	MEF	MEF1
ENSMUSG00000021965	0.992643	MEF	MEF1
ENSMUSG00000021969	0.877349	MEF	MEF1
ENSMUSG00000021973	1.0823	MEF	MEF1
ENSMUSG00000021975	0.69111	MEF	MEF1
ENSMUSG00000021978	0.978031	MEF	MEF1
ENSMUSG00000021981	0.850205	MEF	MEF1
ENSMUSG00000021982	1.18089	MEF	MEF1
ENSMUSG00000021987	1.23477	MEF	MEF1
ENSMUSG00000021990	4.72096	MEF	MEF1
ENSMUSG00000021991	0.770449	MEF	MEF1
ENSMUSG00000021993	0.841188	MEF	MEF1
ENSMUSG00000021994	0.978892	MEF	MEF1
ENSMUSG00000021996	0.944781	MEF	MEF1
ENSMUSG00000021998	1.4683	MEF	MEF1
ENSMUSG00000022000	0.988131	MEF	MEF1
ENSMUSG00000022003	1.77342	MEF	MEF1
ENSMUSG00000022008	1.10561	MEF	MEF1
ENSMUSG00000022009	0.908099	MEF	MEF1
ENSMUSG00000022010	1.03755	MEF	MEF1
ENSMUSG00000022012	1.02952	MEF	MEF1
ENSMUSG00000022013	1.06885	MEF	MEF1
ENSMUSG00000022014	0.930506	MEF	MEF1
ENSMUSG00000022015	0.818263	MEF	MEF1
ENSMUSG00000022016	0.801683	MEF	MEF1
[truncated: 52,561 more rows]

## Sheet: Ext. Data Fig. 7e
Ext. Data Fig. 7e Fold change of cryptic transcription (CT) during in vitro reprogramming with various one-carbon modulators, as compared to vitamin B12 supplementation
Gene	sample	FC CT (vs B12)	MEF
ENSMUSG00000000001	MEF4 B12 MAT2Ai	1.00563	MEF4
ENSMUSG00000000031	MEF4 B12 MAT2Ai	1.07911	MEF4
ENSMUSG00000000037	MEF4 B12 MAT2Ai	1.79103	MEF4
ENSMUSG00000000056	MEF4 B12 MAT2Ai	1.91891	MEF4
ENSMUSG00000000085	MEF4 B12 MAT2Ai	1.20763	MEF4			comparison	p-value (Wilcoxon)
ENSMUSG00000000093	MEF4 B12 MAT2Ai	0.96089	MEF4		MEF4	MAT2Ai + B12 vs NSC	< 2.22e-16
ENSMUSG00000000094	MEF4 B12 MAT2Ai	1.54485	MEF4			MAT2Ai + B12 vs SAM	< 2.22e-16
ENSMUSG00000000120	MEF4 B12 MAT2Ai	0.840372	MEF4			NSC vs SAM	0.04724
ENSMUSG00000000127	MEF4 B12 MAT2Ai	0.989394	MEF4		MEF5	MAT2Ai + B12 vs NSC	< 2.22e-16
ENSMUSG00000000134	MEF4 B12 MAT2Ai	0.900641	MEF4			MAT2Ai + B12 vs SAM	< 2.22e-16
ENSMUSG00000000142	MEF4 B12 MAT2Ai	1.50467	MEF4			NSC vs SAM	0.099526
ENSMUSG00000000168	MEF4 B12 MAT2Ai	1.07267	MEF4
ENSMUSG00000000184	MEF4 B12 MAT2Ai	0.954464	MEF4
ENSMUSG00000000194	MEF4 B12 MAT2Ai	1.12027	MEF4
ENSMUSG00000000223	MEF4 B12 MAT2Ai	0.87377	MEF4
ENSMUSG00000000247	MEF4 B12 MAT2Ai	0.866667	MEF4
ENSMUSG00000000253	MEF4 B12 MAT2Ai	1.69078	MEF4
ENSMUSG00000000266	MEF4 B12 MAT2Ai	1.16995	MEF4
ENSMUSG00000000275	MEF4 B12 MAT2Ai	0.979902	MEF4
ENSMUSG00000000278	MEF4 B12 MAT2Ai	0.904475	MEF4
ENSMUSG00000000282	MEF4 B12 MAT2Ai	1.02334	MEF4
ENSMUSG00000000290	MEF4 B12 MAT2Ai	1.01456	MEF4
ENSMUSG00000000296	MEF4 B12 MAT2Ai	0.806142	MEF4
ENSMUSG00000000305	MEF4 B12 MAT2Ai	1.17766	MEF4
ENSMUSG00000000318	MEF4 B12 MAT2Ai	1.02036	MEF4
ENSMUSG00000000325	MEF4 B12 MAT2Ai	0.718242	MEF4
ENSMUSG00000000326	MEF4 B12 MAT2Ai	1.06612	MEF4
ENSMUSG00000000339	MEF4 B12 MAT2Ai	1.27461	MEF4
ENSMUSG00000000340	MEF4 B12 MAT2Ai	1.91051	MEF4
ENSMUSG00000000355	MEF4 B12 MAT2Ai	0.83393	MEF4
ENSMUSG00000000374	MEF4 B12 MAT2Ai	0.77711	MEF4
ENSMUSG00000000378	MEF4 B12 MAT2Ai	0.911021	MEF4
ENSMUSG00000000384	MEF4 B12 MAT2Ai	2.59772	MEF4
ENSMUSG00000000386	MEF4 B12 MAT2Ai	1.28275	MEF4
ENSMUSG00000000392	MEF4 B12 MAT2Ai	1.89407	MEF4
ENSMUSG00000000399	MEF4 B12 MAT2Ai	3.73661	MEF4
ENSMUSG00000000402	MEF4 B12 MAT2Ai	1.07914	MEF4
ENSMUSG00000000416	MEF4 B12 MAT2Ai	0.542822	MEF4
ENSMUSG00000000420	MEF4 B12 MAT2Ai	1.41059	MEF4
ENSMUSG00000000439	MEF4 B12 MAT2Ai	3.31027	MEF4
ENSMUSG00000000440	MEF4 B12 MAT2Ai	1.28761	MEF4
ENSMUSG00000000441	MEF4 B12 MAT2Ai	1.16338	MEF4
ENSMUSG00000000489	MEF4 B12 MAT2Ai	1.41762	MEF4
ENSMUSG00000000530	MEF4 B12 MAT2Ai	0.94882	MEF4
ENSMUSG00000000531	MEF4 B12 MAT2Ai	1.07912	MEF4
ENSMUSG00000000532	MEF4 B12 MAT2Ai	0.480232	MEF4
ENSMUSG00000000538	MEF4 B12 MAT2Ai	1.07464	MEF4
ENSMUSG00000000555	MEF4 B12 MAT2Ai	1.18318	MEF4
ENSMUSG00000000561	MEF4 B12 MAT2Ai	1.22811	MEF4
ENSMUSG00000000568	MEF4 B12 MAT2Ai	0.97974	MEF4
ENSMUSG00000000581	MEF4 B12 MAT2Ai	1.35802	MEF4
ENSMUSG00000000600	MEF4 B12 MAT2Ai	1.15451	MEF4
ENSMUSG00000000605	MEF4 B12 MAT2Ai	0.469993	MEF4
ENSMUSG00000000628	MEF4 B12 MAT2Ai	1.26495	MEF4
ENSMUSG00000000631	MEF4 B12 MAT2Ai	1.5031	MEF4
ENSMUSG00000000693	MEF4 B12 MAT2Ai	0.90207	MEF4
ENSMUSG00000000708	MEF4 B12 MAT2Ai	1.98236	MEF4
ENSMUSG00000000711	MEF4 B12 MAT2Ai	0.724853	MEF4
ENSMUSG00000000732	MEF4 B12 MAT2Ai	0.824375	MEF4
ENSMUSG00000000738	MEF4 B12 MAT2Ai	1.01112	MEF4
ENSMUSG00000000743	MEF4 B12 MAT2Ai	0.994857	MEF4
ENSMUSG00000000751	MEF4 B12 MAT2Ai	0.594858	MEF4
ENSMUSG00000000753	MEF4 B12 MAT2Ai	1.0564	MEF4
ENSMUSG00000000759	MEF4 B12 MAT2Ai	0.706231	MEF4
ENSMUSG00000000776	MEF4 B12 MAT2Ai	0.857951	MEF4
ENSMUSG00000000787	MEF4 B12 MAT2Ai	0.787808	MEF4
ENSMUSG00000000804	MEF4 B12 MAT2Ai	0.430344	MEF4
ENSMUSG00000000811	MEF4 B12 MAT2Ai	1.08505	MEF4
ENSMUSG00000000823	MEF4 B12 MAT2Ai	1.13233	MEF4
ENSMUSG00000000826	MEF4 B12 MAT2Ai	0.919429	MEF4
ENSMUSG00000000827	MEF4 B12 MAT2Ai	0.906975	MEF4
ENSMUSG00000000838	MEF4 B12 MAT2Ai	1.17134	MEF4
ENSMUSG00000000901	MEF4 B12 MAT2Ai	0.688549	MEF4
ENSMUSG00000000902	MEF4 B12 MAT2Ai	0.815839	MEF4
ENSMUSG00000000916	MEF4 B12 MAT2Ai	0.284158	MEF4
ENSMUSG00000000934	MEF4 B12 MAT2Ai	1.55416	MEF4
ENSMUSG00000000957	MEF4 B12 MAT2Ai	0.974939	MEF4
ENSMUSG00000000959	MEF4 B12 MAT2Ai	0.66019	MEF4
ENSMUSG00000000976	MEF4 B12 MAT2Ai	1.17562	MEF4
ENSMUSG00000001017	MEF4 B12 MAT2Ai	1.0052	MEF4
ENSMUSG00000001036	MEF4 B12 MAT2Ai	0.954036	MEF4
ENSMUSG00000001052	MEF4 B12 MAT2Ai	0.77103	MEF4
ENSMUSG00000001053	MEF4 B12 MAT2Ai	0.6	MEF4
ENSMUSG00000001054	MEF4 B12 MAT2Ai	1.61987	MEF4
ENSMUSG00000001062	MEF4 B12 MAT2Ai	1.01015	MEF4
ENSMUSG00000001065	MEF4 B12 MAT2Ai	1.36017	MEF4
ENSMUSG00000001082	MEF4 B12 MAT2Ai	1.02783	MEF4
ENSMUSG00000001089	MEF4 B12 MAT2Ai	0.295862	MEF4
ENSMUSG00000001098	MEF4 B12 MAT2Ai	0.506036	MEF4
ENSMUSG00000001100	MEF4 B12 MAT2Ai	0.939819	MEF4
ENSMUSG00000001105	MEF4 B12 MAT2Ai	0.832	MEF4
ENSMUSG00000001119	MEF4 B12 MAT2Ai	1.01631	MEF4
ENSMUSG00000001120	MEF4 B12 MAT2Ai	1.39707	MEF4
ENSMUSG00000001123	MEF4 B12 MAT2Ai	1.04034	MEF4
ENSMUSG00000001127	MEF4 B12 MAT2Ai	1.00669	MEF4
ENSMUSG00000001128	MEF4 B12 MAT2Ai	1.40027	MEF4
ENSMUSG00000001131	MEF4 B12 MAT2Ai	0.396181	MEF4
ENSMUSG00000001134	MEF4 B12 MAT2Ai	1.6314	MEF4
ENSMUSG00000001138	MEF4 B12 MAT2Ai	0.852908	MEF4
ENSMUSG00000001143	MEF4 B12 MAT2Ai	1.21709	MEF4
ENSMUSG00000001150	MEF4 B12 MAT2Ai	1.14618	MEF4
ENSMUSG00000001151	MEF4 B12 MAT2Ai	2.6588	MEF4
ENSMUSG00000001156	MEF4 B12 MAT2Ai	0.649116	MEF4
ENSMUSG00000001157	MEF4 B12 MAT2Ai	0.861415	MEF4
ENSMUSG00000001158	MEF4 B12 MAT2Ai	3.93893	MEF4
ENSMUSG00000001173	MEF4 B12 MAT2Ai	0.68194	MEF4
ENSMUSG00000001175	MEF4 B12 MAT2Ai	0.845807	MEF4
ENSMUSG00000001211	MEF4 B12 MAT2Ai	0.7914	MEF4
ENSMUSG00000001228	MEF4 B12 MAT2Ai	1.2985	MEF4
ENSMUSG00000001229	MEF4 B12 MAT2Ai	0.89611	MEF4
ENSMUSG00000001240	MEF4 B12 MAT2Ai	0.974768	MEF4
ENSMUSG00000001247	MEF4 B12 MAT2Ai	1.77963	MEF4
ENSMUSG00000001248	MEF4 B12 MAT2Ai	0.607231	MEF4
ENSMUSG00000001280	MEF4 B12 MAT2Ai	0.899068	MEF4
ENSMUSG00000001285	MEF4 B12 MAT2Ai	0.870247	MEF4
ENSMUSG00000001288	MEF4 B12 MAT2Ai	1.23546	MEF4
ENSMUSG00000001289	MEF4 B12 MAT2Ai	1.50476	MEF4
ENSMUSG00000001300	MEF4 B12 MAT2Ai	0.912106	MEF4
ENSMUSG00000001313	MEF4 B12 MAT2Ai	1.28638	MEF4
ENSMUSG00000001323	MEF4 B12 MAT2Ai	1.28945	MEF4
ENSMUSG00000001334	MEF4 B12 MAT2Ai	0.464602	MEF4
ENSMUSG00000001348	MEF4 B12 MAT2Ai	0.229591	MEF4
ENSMUSG00000001366	MEF4 B12 MAT2Ai	0.830591	MEF4
ENSMUSG00000001376	MEF4 B12 MAT2Ai	0.612605	MEF4
ENSMUSG00000001380	MEF4 B12 MAT2Ai	1.25275	MEF4
ENSMUSG00000001383	MEF4 B12 MAT2Ai	0.96158	MEF4
ENSMUSG00000001403	MEF4 B12 MAT2Ai	1.03145	MEF4
ENSMUSG00000001415	MEF4 B12 MAT2Ai	1.18186	MEF4
ENSMUSG00000001416	MEF4 B12 MAT2Ai	1.02611	MEF4
ENSMUSG00000001419	MEF4 B12 MAT2Ai	1.09265	MEF4
ENSMUSG00000001424	MEF4 B12 MAT2Ai	1.05451	MEF4
ENSMUSG00000001435	MEF4 B12 MAT2Ai	0.998984	MEF4
ENSMUSG00000001436	MEF4 B12 MAT2Ai	1.88889	MEF4
ENSMUSG00000001440	MEF4 B12 MAT2Ai	1.12545	MEF4
ENSMUSG00000001441	MEF4 B12 MAT2Ai	1.11673	MEF4
ENSMUSG00000001445	MEF4 B12 MAT2Ai	0.444444	MEF4
ENSMUSG00000001467	MEF4 B12 MAT2Ai	0.942492	MEF4
ENSMUSG00000001472	MEF4 B12 MAT2Ai	0.997603	MEF4
ENSMUSG00000001482	MEF4 B12 MAT2Ai	0.442658	MEF4
ENSMUSG00000001504	MEF4 B12 MAT2Ai	0.94794	MEF4
ENSMUSG00000001506	MEF4 B12 MAT2Ai	0.984002	MEF4
ENSMUSG00000001507	MEF4 B12 MAT2Ai	1.1167	MEF4
ENSMUSG00000001517	MEF4 B12 MAT2Ai	2.11243	MEF4
ENSMUSG00000001518	MEF4 B12 MAT2Ai	1.07166	MEF4
ENSMUSG00000001524	MEF4 B12 MAT2Ai	0.998077	MEF4
ENSMUSG00000001542	MEF4 B12 MAT2Ai	1.01111	MEF4
ENSMUSG00000001552	MEF4 B12 MAT2Ai	0.758625	MEF4
ENSMUSG00000001555	MEF4 B12 MAT2Ai	0.947363	MEF4
ENSMUSG00000001569	MEF4 B12 MAT2Ai	1.29324	MEF4
ENSMUSG00000001576	MEF4 B12 MAT2Ai	0.885153	MEF4
ENSMUSG00000001604	MEF4 B12 MAT2Ai	0.637694	MEF4
ENSMUSG00000001627	MEF4 B12 MAT2Ai	1.14969	MEF4
ENSMUSG00000001632	MEF4 B12 MAT2Ai	0.952081	MEF4
ENSMUSG00000001674	MEF4 B12 MAT2Ai	1.60735	MEF4
ENSMUSG00000001700	MEF4 B12 MAT2Ai	0.996734	MEF4
ENSMUSG00000001729	MEF4 B12 MAT2Ai	0.543272	MEF4
ENSMUSG00000001750	MEF4 B12 MAT2Ai	1.17554	MEF4
ENSMUSG00000001751	MEF4 B12 MAT2Ai	0.902427	MEF4
ENSMUSG00000001755	MEF4 B12 MAT2Ai	1.38839	MEF4
ENSMUSG00000001761	MEF4 B12 MAT2Ai	1.00834	MEF4
ENSMUSG00000001767	MEF4 B12 MAT2Ai	1.2803	MEF4
ENSMUSG00000001774	MEF4 B12 MAT2Ai	1.22189	MEF4
ENSMUSG00000001783	MEF4 B12 MAT2Ai	1.04781	MEF4
ENSMUSG00000001785	MEF4 B12 MAT2Ai	0.872088	MEF4
ENSMUSG00000001786	MEF4 B12 MAT2Ai	0.831635	MEF4
ENSMUSG00000001794	MEF4 B12 MAT2Ai	0.962942	MEF4
ENSMUSG00000001802	MEF4 B12 MAT2Ai	0.852533	MEF4
ENSMUSG00000001829	MEF4 B12 MAT2Ai	1.12336	MEF4
ENSMUSG00000001833	MEF4 B12 MAT2Ai	1.39767	MEF4
ENSMUSG00000001847	MEF4 B12 MAT2Ai	1.14104	MEF4
ENSMUSG00000001855	MEF4 B12 MAT2Ai	0.760613	MEF4
ENSMUSG00000001864	MEF4 B12 MAT2Ai	0.801556	MEF4
ENSMUSG00000001870	MEF4 B12 MAT2Ai	0.991146	MEF4
ENSMUSG00000001891	MEF4 B12 MAT2Ai	0.937963	MEF4
ENSMUSG00000001909	MEF4 B12 MAT2Ai	0.521623	MEF4
ENSMUSG00000001910	MEF4 B12 MAT2Ai	1.37183	MEF4
ENSMUSG00000001911	MEF4 B12 MAT2Ai	0.91526	MEF4
ENSMUSG00000001918	MEF4 B12 MAT2Ai	1.07475	MEF4
ENSMUSG00000001924	MEF4 B12 MAT2Ai	1.02324	MEF4
ENSMUSG00000001942	MEF4 B12 MAT2Ai	0.833059	MEF4
ENSMUSG00000001948	MEF4 B12 MAT2Ai	2	MEF4
ENSMUSG00000001962	MEF4 B12 MAT2Ai	0.918845	MEF4
ENSMUSG00000001964	MEF4 B12 MAT2Ai	1.26546	MEF4
ENSMUSG00000001983	MEF4 B12 MAT2Ai	1.45005	MEF4
ENSMUSG00000001986	MEF4 B12 MAT2Ai	0.816923	MEF4
ENSMUSG00000001995	MEF4 B12 MAT2Ai	1.6458	MEF4
ENSMUSG00000001998	MEF4 B12 MAT2Ai	1.57763	MEF4
ENSMUSG00000002006	MEF4 B12 MAT2Ai	0.879976	MEF4
ENSMUSG00000002010	MEF4 B12 MAT2Ai	1.13848	MEF4
ENSMUSG00000002015	MEF4 B12 MAT2Ai	1.97058	MEF4
ENSMUSG00000002017	MEF4 B12 MAT2Ai	0.74549	MEF4
ENSMUSG00000002020	MEF4 B12 MAT2Ai	1.14898	MEF4
ENSMUSG00000002028	MEF4 B12 MAT2Ai	2.18343	MEF4
ENSMUSG00000002031	MEF4 B12 MAT2Ai	1.17753	MEF4
ENSMUSG00000002052	MEF4 B12 MAT2Ai	1.10572	MEF4
ENSMUSG00000002055	MEF4 B12 MAT2Ai	0.462847	MEF4
ENSMUSG00000002058	MEF4 B12 MAT2Ai	1.09862	MEF4
ENSMUSG00000002059	MEF4 B12 MAT2Ai	0.92041	MEF4
ENSMUSG00000002068	MEF4 B12 MAT2Ai	0.812739	MEF4
ENSMUSG00000002102	MEF4 B12 MAT2Ai	0.926543	MEF4
ENSMUSG00000002103	MEF4 B12 MAT2Ai	1.16826	MEF4
ENSMUSG00000002105	MEF4 B12 MAT2Ai	1.25116	MEF4
ENSMUSG00000002109	MEF4 B12 MAT2Ai	0.655202	MEF4
ENSMUSG00000002111	MEF4 B12 MAT2Ai	1.14727	MEF4
ENSMUSG00000002129	MEF4 B12 MAT2Ai	1.09738	MEF4
ENSMUSG00000002147	MEF4 B12 MAT2Ai	1.21322	MEF4
ENSMUSG00000002210	MEF4 B12 MAT2Ai	0.835238	MEF4
ENSMUSG00000002221	MEF4 B12 MAT2Ai	1.30895	MEF4
ENSMUSG00000002222	MEF4 B12 MAT2Ai	0.636048	MEF4
ENSMUSG00000002227	MEF4 B12 MAT2Ai	4.36526	MEF4
ENSMUSG00000002228	MEF4 B12 MAT2Ai	1.36466	MEF4
ENSMUSG00000002233	MEF4 B12 MAT2Ai	1.53711	MEF4
ENSMUSG00000002249	MEF4 B12 MAT2Ai	1.08077	MEF4
ENSMUSG00000002257	MEF4 B12 MAT2Ai	0.819535	MEF4
ENSMUSG00000002265	MEF4 B12 MAT2Ai	1.11116	MEF4
ENSMUSG00000002266	MEF4 B12 MAT2Ai	0.397667	MEF4
ENSMUSG00000002280	MEF4 B12 MAT2Ai	0.813014	MEF4
ENSMUSG00000002289	MEF4 B12 MAT2Ai	1.03247	MEF4
ENSMUSG00000002297	MEF4 B12 MAT2Ai	0.64237	MEF4
ENSMUSG00000002307	MEF4 B12 MAT2Ai	3.22133	MEF4
ENSMUSG00000002308	MEF4 B12 MAT2Ai	0.523907	MEF4
ENSMUSG00000002319	MEF4 B12 MAT2Ai	0.785876	MEF4
ENSMUSG00000002320	MEF4 B12 MAT2Ai	1.74651	MEF4
ENSMUSG00000002326	MEF4 B12 MAT2Ai	0.710399	MEF4
ENSMUSG00000002329	MEF4 B12 MAT2Ai	1.09026	MEF4
ENSMUSG00000002332	MEF4 B12 MAT2Ai	1.10318	MEF4
ENSMUSG00000002343	MEF4 B12 MAT2Ai	1.18019	MEF4
ENSMUSG00000002345	MEF4 B12 MAT2Ai	0.723811	MEF4
ENSMUSG00000002346	MEF4 B12 MAT2Ai	1.41451	MEF4
ENSMUSG00000002365	MEF4 B12 MAT2Ai	1.11198	MEF4
ENSMUSG00000002372	MEF4 B12 MAT2Ai	0.839202	MEF4
ENSMUSG00000002395	MEF4 B12 MAT2Ai	0.199929	MEF4
ENSMUSG00000002409	MEF4 B12 MAT2Ai	1.24688	MEF4
ENSMUSG00000002413	MEF4 B12 MAT2Ai	0.856919	MEF4
ENSMUSG00000002428	MEF4 B12 MAT2Ai	0.978394	MEF4
ENSMUSG00000002455	MEF4 B12 MAT2Ai	1.14421	MEF4
ENSMUSG00000002458	MEF4 B12 MAT2Ai	1.0034	MEF4
ENSMUSG00000002475	MEF4 B12 MAT2Ai	1.31842	MEF4
ENSMUSG00000002486	MEF4 B12 MAT2Ai	1.92352	MEF4
ENSMUSG00000002489	MEF4 B12 MAT2Ai	0.893561	MEF4
ENSMUSG00000002496	MEF4 B12 MAT2Ai	1.62932	MEF4
ENSMUSG00000002504	MEF4 B12 MAT2Ai	0.921668	MEF4
ENSMUSG00000002524	MEF4 B12 MAT2Ai	0.941879	MEF4
ENSMUSG00000002546	MEF4 B12 MAT2Ai	0.496434	MEF4
ENSMUSG00000002550	MEF4 B12 MAT2Ai	0.893177	MEF4
ENSMUSG00000002602	MEF4 B12 MAT2Ai	1.13577	MEF4
ENSMUSG00000002608	MEF4 B12 MAT2Ai	1.57377	MEF4
ENSMUSG00000002617	MEF4 B12 MAT2Ai	3.29268	MEF4
ENSMUSG00000002625	MEF4 B12 MAT2Ai	0.688168	MEF4
ENSMUSG00000002635	MEF4 B12 MAT2Ai	0.366814	MEF4
ENSMUSG00000002658	MEF4 B12 MAT2Ai	0.851408	MEF4
ENSMUSG00000002660	MEF4 B12 MAT2Ai	0.623706	MEF4
ENSMUSG00000002668	MEF4 B12 MAT2Ai	2.95756	MEF4
ENSMUSG00000002688	MEF4 B12 MAT2Ai	0.806958	MEF4
ENSMUSG00000002699	MEF4 B12 MAT2Ai	0.665953	MEF4
ENSMUSG00000002718	MEF4 B12 MAT2Ai	1.14958	MEF4
ENSMUSG00000002731	MEF4 B12 MAT2Ai	1.02401	MEF4
ENSMUSG00000002733	MEF4 B12 MAT2Ai	0.914357	MEF4
ENSMUSG00000002741	MEF4 B12 MAT2Ai	0.988021	MEF4
ENSMUSG00000002748	MEF4 B12 MAT2Ai	0.946746	MEF4
ENSMUSG00000002763	MEF4 B12 MAT2Ai	0.985436	MEF4
ENSMUSG00000002767	MEF4 B12 MAT2Ai	1.17725	MEF4
ENSMUSG00000002771	MEF4 B12 MAT2Ai	1.09411	MEF4
ENSMUSG00000002778	MEF4 B12 MAT2Ai	0.963528	MEF4
ENSMUSG00000002804	MEF4 B12 MAT2Ai	1.32407	MEF4
ENSMUSG00000002812	MEF4 B12 MAT2Ai	0.992547	MEF4
ENSMUSG00000002814	MEF4 B12 MAT2Ai	1.18638	MEF4
ENSMUSG00000002820	MEF4 B12 MAT2Ai	0.952016	MEF4
ENSMUSG00000002825	MEF4 B12 MAT2Ai	0.890803	MEF4
ENSMUSG00000002833	MEF4 B12 MAT2Ai	0.603212	MEF4
ENSMUSG00000002835	MEF4 B12 MAT2Ai	1.01991	MEF4
ENSMUSG00000002845	MEF4 B12 MAT2Ai	1.19464	MEF4
ENSMUSG00000002846	MEF4 B12 MAT2Ai	0.832824	MEF4
ENSMUSG00000002847	MEF4 B12 MAT2Ai	0.387154	MEF4
ENSMUSG00000002871	MEF4 B12 MAT2Ai	1.29587	MEF4
ENSMUSG00000002881	MEF4 B12 MAT2Ai	0.710842	MEF4
ENSMUSG00000002885	MEF4 B12 MAT2Ai	0.385257	MEF4
ENSMUSG00000002897	MEF4 B12 MAT2Ai	1.16107	MEF4
ENSMUSG00000002900	MEF4 B12 MAT2Ai	0.953369	MEF4
ENSMUSG00000002910	MEF4 B12 MAT2Ai	1.46486	MEF4
ENSMUSG00000002944	MEF4 B12 MAT2Ai	1.0501	MEF4
ENSMUSG00000002948	MEF4 B12 MAT2Ai	1.09693	MEF4
ENSMUSG00000002949	MEF4 B12 MAT2Ai	0.408215	MEF4
ENSMUSG00000002957	MEF4 B12 MAT2Ai	0.998332	MEF4
ENSMUSG00000002963	MEF4 B12 MAT2Ai	0.945811	MEF4
ENSMUSG00000002968	MEF4 B12 MAT2Ai	1.20542	MEF4
ENSMUSG00000002981	MEF4 B12 MAT2Ai	1.37889	MEF4
ENSMUSG00000002983	MEF4 B12 MAT2Ai	1.16633	MEF4
ENSMUSG00000002996	MEF4 B12 MAT2Ai	0.322276	MEF4
ENSMUSG00000002997	MEF4 B12 MAT2Ai	1.01793	MEF4
ENSMUSG00000003032	MEF4 B12 MAT2Ai	0.999219	MEF4
ENSMUSG00000003033	MEF4 B12 MAT2Ai	0.947977	MEF4
ENSMUSG00000003037	MEF4 B12 MAT2Ai	0.954759	MEF4
ENSMUSG00000003068	MEF4 B12 MAT2Ai	1.28616	MEF4
ENSMUSG00000003099	MEF4 B12 MAT2Ai	0.919846	MEF4
ENSMUSG00000003119	MEF4 B12 MAT2Ai	1.1311	MEF4
ENSMUSG00000003131	MEF4 B12 MAT2Ai	0.889351	MEF4
ENSMUSG00000003153	MEF4 B12 MAT2Ai	0.542755	MEF4
ENSMUSG00000003154	MEF4 B12 MAT2Ai	1.05366	MEF4
ENSMUSG00000003166	MEF4 B12 MAT2Ai	0.907637	MEF4
ENSMUSG00000003184	MEF4 B12 MAT2Ai	1.0824	MEF4
ENSMUSG00000003190	MEF4 B12 MAT2Ai	1.28532	MEF4
ENSMUSG00000003206	MEF4 B12 MAT2Ai	0.878259	MEF4
ENSMUSG00000003226	MEF4 B12 MAT2Ai	1.20494	MEF4
ENSMUSG00000003228	MEF4 B12 MAT2Ai	0.985437	MEF4
ENSMUSG00000003233	MEF4 B12 MAT2Ai	0.855279	MEF4
ENSMUSG00000003234	MEF4 B12 MAT2Ai	0.573749	MEF4
ENSMUSG00000003235	MEF4 B12 MAT2Ai	0.907056	MEF4
ENSMUSG00000003269	MEF4 B12 MAT2Ai	1.047	MEF4
ENSMUSG00000003273	MEF4 B12 MAT2Ai	0.632269	MEF4
ENSMUSG00000003279	MEF4 B12 MAT2Ai	3.50494	MEF4
ENSMUSG00000003282	MEF4 B12 MAT2Ai	7.81046	MEF4
ENSMUSG00000003283	MEF4 B12 MAT2Ai	0.814205	MEF4
ENSMUSG00000003299	MEF4 B12 MAT2Ai	0.948905	MEF4
ENSMUSG00000003308	MEF4 B12 MAT2Ai	1.1563	MEF4
ENSMUSG00000003316	MEF4 B12 MAT2Ai	1.23386	MEF4
ENSMUSG00000003344	MEF4 B12 MAT2Ai	1.37309	MEF4
ENSMUSG00000003345	MEF4 B12 MAT2Ai	1.08283	MEF4
ENSMUSG00000003352	MEF4 B12 MAT2Ai	0.794374	MEF4
ENSMUSG00000003360	MEF4 B12 MAT2Ai	0.879818	MEF4
ENSMUSG00000003363	MEF4 B12 MAT2Ai	1.55315	MEF4
ENSMUSG00000003378	MEF4 B12 MAT2Ai	1.21198	MEF4
ENSMUSG00000003402	MEF4 B12 MAT2Ai	1.17232	MEF4
ENSMUSG00000003420	MEF4 B12 MAT2Ai	1.03148	MEF4
ENSMUSG00000003421	MEF4 B12 MAT2Ai	0.527197	MEF4
ENSMUSG00000003423	MEF4 B12 MAT2Ai	1.04608	MEF4
ENSMUSG00000003429	MEF4 B12 MAT2Ai	1.17663	MEF4
ENSMUSG00000003435	MEF4 B12 MAT2Ai	0.83665	MEF4
ENSMUSG00000003437	MEF4 B12 MAT2Ai	1.00371	MEF4
ENSMUSG00000003438	MEF4 B12 MAT2Ai	0.587688	MEF4
ENSMUSG00000003458	MEF4 B12 MAT2Ai	1.40792	MEF4
ENSMUSG00000003464	MEF4 B12 MAT2Ai	0.677866	MEF4
ENSMUSG00000003500	MEF4 B12 MAT2Ai	1.13399	MEF4
ENSMUSG00000003527	MEF4 B12 MAT2Ai	1.00405	MEF4
ENSMUSG00000003528	MEF4 B12 MAT2Ai	0.831068	MEF4
ENSMUSG00000003546	MEF4 B12 MAT2Ai	1.16879	MEF4
ENSMUSG00000003549	MEF4 B12 MAT2Ai	0.503529	MEF4
ENSMUSG00000003559	MEF4 B12 MAT2Ai	0.923178	MEF4
ENSMUSG00000003573	MEF4 B12 MAT2Ai	0.210174	MEF4
ENSMUSG00000003575	MEF4 B12 MAT2Ai	1.34889	MEF4
ENSMUSG00000003581	MEF4 B12 MAT2Ai	0.87221	MEF4
ENSMUSG00000003604	MEF4 B12 MAT2Ai	1.08743	MEF4
ENSMUSG00000003617	MEF4 B12 MAT2Ai	0.692363	MEF4
ENSMUSG00000003644	MEF4 B12 MAT2Ai	0.661179	MEF4
ENSMUSG00000003660	MEF4 B12 MAT2Ai	0.843652	MEF4
ENSMUSG00000003662	MEF4 B12 MAT2Ai	0.724452	MEF4
ENSMUSG00000003721	MEF4 B12 MAT2Ai	0.895057	MEF4
ENSMUSG00000003731	MEF4 B12 MAT2Ai	0.757569	MEF4
ENSMUSG00000003746	MEF4 B12 MAT2Ai	0.943812	MEF4
ENSMUSG00000003752	MEF4 B12 MAT2Ai	1.37671	MEF4
ENSMUSG00000003778	MEF4 B12 MAT2Ai	0.93792	MEF4
ENSMUSG00000003779	MEF4 B12 MAT2Ai	1.67425	MEF4
ENSMUSG00000003808	MEF4 B12 MAT2Ai	1.50568	MEF4
ENSMUSG00000003809	MEF4 B12 MAT2Ai	0.5615	MEF4
ENSMUSG00000003810	MEF4 B12 MAT2Ai	0.876915	MEF4
ENSMUSG00000003812	MEF4 B12 MAT2Ai	0.792227	MEF4
ENSMUSG00000003813	MEF4 B12 MAT2Ai	1.22303	MEF4
ENSMUSG00000003814	MEF4 B12 MAT2Ai	1.0553	MEF4
ENSMUSG00000003847	MEF4 B12 MAT2Ai	1.41901	MEF4
ENSMUSG00000003848	MEF4 B12 MAT2Ai	1.05017	MEF4
ENSMUSG00000003849	MEF4 B12 MAT2Ai	0.649421	MEF4
ENSMUSG00000003865	MEF4 B12 MAT2Ai	1.00374	MEF4
ENSMUSG00000003873	MEF4 B12 MAT2Ai	1.19602	MEF4
ENSMUSG00000003923	MEF4 B12 MAT2Ai	0.902533	MEF4
ENSMUSG00000003934	MEF4 B12 MAT2Ai	0.883929	MEF4
ENSMUSG00000003948	MEF4 B12 MAT2Ai	0.984058	MEF4
ENSMUSG00000003955	MEF4 B12 MAT2Ai	1.16858	MEF4
ENSMUSG00000003970	MEF4 B12 MAT2Ai	1.0011	MEF4
ENSMUSG00000003992	MEF4 B12 MAT2Ai	1.01997	MEF4
ENSMUSG00000004018	MEF4 B12 MAT2Ai	0.979253	MEF4
ENSMUSG00000004031	MEF4 B12 MAT2Ai	0.918181	MEF4
ENSMUSG00000004032	MEF4 B12 MAT2Ai	0.902517	MEF4
ENSMUSG00000004035	MEF4 B12 MAT2Ai	0.305184	MEF4
ENSMUSG00000004040	MEF4 B12 MAT2Ai	1.14099	MEF4
ENSMUSG00000004043	MEF4 B12 MAT2Ai	0.901266	MEF4
ENSMUSG00000004054	MEF4 B12 MAT2Ai	0.538494	MEF4
ENSMUSG00000004056	MEF4 B12 MAT2Ai	0.827939	MEF4
ENSMUSG00000004069	MEF4 B12 MAT2Ai	1.06158	MEF4
ENSMUSG00000004070	MEF4 B12 MAT2Ai	0.849019	MEF4
ENSMUSG00000004085	MEF4 B12 MAT2Ai	1.17897	MEF4
ENSMUSG00000004096	MEF4 B12 MAT2Ai	1.08299	MEF4
ENSMUSG00000004098	MEF4 B12 MAT2Ai	1.02182	MEF4
ENSMUSG00000004099	MEF4 B12 MAT2Ai	0.927773	MEF4
ENSMUSG00000004127	MEF4 B12 MAT2Ai	0.652448	MEF4
ENSMUSG00000004151	MEF4 B12 MAT2Ai	1.0069	MEF4
ENSMUSG00000004187	MEF4 B12 MAT2Ai	2.7868	MEF4
ENSMUSG00000004207	MEF4 B12 MAT2Ai	1.08559	MEF4
ENSMUSG00000004233	MEF4 B12 MAT2Ai	0.784957	MEF4
ENSMUSG00000004263	MEF4 B12 MAT2Ai	0.93103	MEF4
ENSMUSG00000004264	MEF4 B12 MAT2Ai	1.23009	MEF4
ENSMUSG00000004270	MEF4 B12 MAT2Ai	0.911118	MEF4
ENSMUSG00000004317	MEF4 B12 MAT2Ai	4.03035	MEF4
ENSMUSG00000004319	MEF4 B12 MAT2Ai	1.45448	MEF4
ENSMUSG00000004356	MEF4 B12 MAT2Ai	1.21848	MEF4
ENSMUSG00000004364	MEF4 B12 MAT2Ai	1.48831	MEF4
ENSMUSG00000004383	MEF4 B12 MAT2Ai	1.06804	MEF4
ENSMUSG00000004393	MEF4 B12 MAT2Ai	1.64266	MEF4
ENSMUSG00000004394	MEF4 B12 MAT2Ai	1.21323	MEF4
ENSMUSG00000004415	MEF4 B12 MAT2Ai	1.17712	MEF4
ENSMUSG00000004446	MEF4 B12 MAT2Ai	2.54903	MEF4
ENSMUSG00000004455	MEF4 B12 MAT2Ai	1.09032	MEF4
ENSMUSG00000004460	MEF4 B12 MAT2Ai	0.94766	MEF4
ENSMUSG00000004462	MEF4 B12 MAT2Ai	0.952447	MEF4
ENSMUSG00000004508	MEF4 B12 MAT2Ai	0.448916	MEF4
ENSMUSG00000004561	MEF4 B12 MAT2Ai	1.91813	MEF4
ENSMUSG00000004562	MEF4 B12 MAT2Ai	0.980934	MEF4
ENSMUSG00000004565	MEF4 B12 MAT2Ai	0.835827	MEF4
ENSMUSG00000004591	MEF4 B12 MAT2Ai	1.05547	MEF4
ENSMUSG00000004609	MEF4 B12 MAT2Ai	0.870016	MEF4
ENSMUSG00000004610	MEF4 B12 MAT2Ai	0.466763	MEF4
ENSMUSG00000004633	MEF4 B12 MAT2Ai	2.14095	MEF4
ENSMUSG00000004637	MEF4 B12 MAT2Ai	1.25263	MEF4
ENSMUSG00000004665	MEF4 B12 MAT2Ai	1.06433	MEF4
ENSMUSG00000004677	MEF4 B12 MAT2Ai	2.34551	MEF4
ENSMUSG00000004698	MEF4 B12 MAT2Ai	1.47352	MEF4
ENSMUSG00000004707	MEF4 B12 MAT2Ai	0.96792	MEF4
ENSMUSG00000004730	MEF4 B12 MAT2Ai	0.533586	MEF4
ENSMUSG00000004768	MEF4 B12 MAT2Ai	1.22968	MEF4
ENSMUSG00000004771	MEF4 B12 MAT2Ai	0.760508	MEF4
ENSMUSG00000004788	MEF4 B12 MAT2Ai	1.00741	MEF4
ENSMUSG00000004791	MEF4 B12 MAT2Ai	0.486524	MEF4
ENSMUSG00000004798	MEF4 B12 MAT2Ai	1.33885	MEF4
ENSMUSG00000004815	MEF4 B12 MAT2Ai	0.610372	MEF4
ENSMUSG00000004837	MEF4 B12 MAT2Ai	0.431818	MEF4
ENSMUSG00000004843	MEF4 B12 MAT2Ai	0.965793	MEF4
ENSMUSG00000004846	MEF4 B12 MAT2Ai	0.930994	MEF4
ENSMUSG00000004849	MEF4 B12 MAT2Ai	0.665	MEF4
ENSMUSG00000004864	MEF4 B12 MAT2Ai	1.49793	MEF4
ENSMUSG00000004872	MEF4 B12 MAT2Ai	0.521274	MEF4
ENSMUSG00000004880	MEF4 B12 MAT2Ai	1.50896	MEF4
ENSMUSG00000004895	MEF4 B12 MAT2Ai	0.952682	MEF4
ENSMUSG00000004896	MEF4 B12 MAT2Ai	1.18226	MEF4
ENSMUSG00000004897	MEF4 B12 MAT2Ai	0.790296	MEF4
ENSMUSG00000004929	MEF4 B12 MAT2Ai	1.05898	MEF4
ENSMUSG00000004931	MEF4 B12 MAT2Ai	0.299423	MEF4
ENSMUSG00000004936	MEF4 B12 MAT2Ai	1.26847	MEF4
ENSMUSG00000004937	MEF4 B12 MAT2Ai	1.5285	MEF4
ENSMUSG00000004947	MEF4 B12 MAT2Ai	1.14944	MEF4
ENSMUSG00000004952	MEF4 B12 MAT2Ai	1.01763	MEF4
ENSMUSG00000004996	MEF4 B12 MAT2Ai	0.859535	MEF4
ENSMUSG00000005034	MEF4 B12 MAT2Ai	0.90836	MEF4
ENSMUSG00000005043	MEF4 B12 MAT2Ai	3.45505	MEF4
ENSMUSG00000005069	MEF4 B12 MAT2Ai	0.487739	MEF4
ENSMUSG00000005078	MEF4 B12 MAT2Ai	0.782707	MEF4
ENSMUSG00000005087	MEF4 B12 MAT2Ai	1.08387	MEF4
ENSMUSG00000005102	MEF4 B12 MAT2Ai	1.25092	MEF4
ENSMUSG00000005107	MEF4 B12 MAT2Ai	1.46534	MEF4
ENSMUSG00000005124	MEF4 B12 MAT2Ai	1.22576	MEF4
ENSMUSG00000005125	MEF4 B12 MAT2Ai	0.737523	MEF4
ENSMUSG00000005142	MEF4 B12 MAT2Ai	0.878501	MEF4
ENSMUSG00000005150	MEF4 B12 MAT2Ai	0.808889	MEF4
ENSMUSG00000005161	MEF4 B12 MAT2Ai	1.26424	MEF4
ENSMUSG00000005198	MEF4 B12 MAT2Ai	1.27736	MEF4
ENSMUSG00000005204	MEF4 B12 MAT2Ai	1.01065	MEF4
ENSMUSG00000005225	MEF4 B12 MAT2Ai	1.73589	MEF4
ENSMUSG00000005233	MEF4 B12 MAT2Ai	0.63234	MEF4
ENSMUSG00000005267	MEF4 B12 MAT2Ai	1.5054	MEF4
ENSMUSG00000005268	MEF4 B12 MAT2Ai	2.01997	MEF4
ENSMUSG00000005299	MEF4 B12 MAT2Ai	1.03571	MEF4
ENSMUSG00000005312	MEF4 B12 MAT2Ai	0.990752	MEF4
ENSMUSG00000005338	MEF4 B12 MAT2Ai	0.773025	MEF4
ENSMUSG00000005357	MEF4 B12 MAT2Ai	4.36401	MEF4
ENSMUSG00000005360	MEF4 B12 MAT2Ai	0.932243	MEF4
ENSMUSG00000005370	MEF4 B12 MAT2Ai	1.1481	MEF4
ENSMUSG00000005371	MEF4 B12 MAT2Ai	1.00269	MEF4
ENSMUSG00000005374	MEF4 B12 MAT2Ai	1.78003	MEF4
ENSMUSG00000005378	MEF4 B12 MAT2Ai	0.977592	MEF4
ENSMUSG00000005397	MEF4 B12 MAT2Ai	1.04435	MEF4
ENSMUSG00000005410	MEF4 B12 MAT2Ai	0.167032	MEF4
ENSMUSG00000005413	MEF4 B12 MAT2Ai	1.08002	MEF4
ENSMUSG00000005417	MEF4 B12 MAT2Ai	1.03197	MEF4
ENSMUSG00000005442	MEF4 B12 MAT2Ai	0.911674	MEF4
ENSMUSG00000005465	MEF4 B12 MAT2Ai	1.07959	MEF4
ENSMUSG00000005469	MEF4 B12 MAT2Ai	1.17381	MEF4
ENSMUSG00000005481	MEF4 B12 MAT2Ai	0.554938	MEF4
ENSMUSG00000005501	MEF4 B12 MAT2Ai	1.33387	MEF4
ENSMUSG00000005506	MEF4 B12 MAT2Ai	0.967643	MEF4
ENSMUSG00000005510	MEF4 B12 MAT2Ai	0.924538	MEF4
ENSMUSG00000005514	MEF4 B12 MAT2Ai	0.700806	MEF4
ENSMUSG00000005533	MEF4 B12 MAT2Ai	0.913053	MEF4
ENSMUSG00000005534	MEF4 B12 MAT2Ai	0.923314	MEF4
ENSMUSG00000005566	MEF4 B12 MAT2Ai	1.09926	MEF4
ENSMUSG00000005575	MEF4 B12 MAT2Ai	0.918911	MEF4
ENSMUSG00000005580	MEF4 B12 MAT2Ai	2.50285	MEF4
ENSMUSG00000005609	MEF4 B12 MAT2Ai	1.33106	MEF4
ENSMUSG00000005610	MEF4 B12 MAT2Ai	1.07905	MEF4
ENSMUSG00000005615	MEF4 B12 MAT2Ai	1.44955	MEF4
ENSMUSG00000005621	MEF4 B12 MAT2Ai	1.39434	MEF4
ENSMUSG00000005625	MEF4 B12 MAT2Ai	0.619769	MEF4
ENSMUSG00000005656	MEF4 B12 MAT2Ai	1.91834	MEF4
ENSMUSG00000005667	MEF4 B12 MAT2Ai	0.843387	MEF4
ENSMUSG00000005674	MEF4 B12 MAT2Ai	0.990337	MEF4
ENSMUSG00000005682	MEF4 B12 MAT2Ai	0.505354	MEF4
ENSMUSG00000005687	MEF4 B12 MAT2Ai	0.86456	MEF4
ENSMUSG00000005698	MEF4 B12 MAT2Ai	0.940021	MEF4
ENSMUSG00000005705	MEF4 B12 MAT2Ai	1.28571	MEF4
ENSMUSG00000005718	MEF4 B12 MAT2Ai	1.12992	MEF4
ENSMUSG00000005732	MEF4 B12 MAT2Ai	1.16089	MEF4
ENSMUSG00000005774	MEF4 B12 MAT2Ai	2.32656	MEF4
ENSMUSG00000005779	MEF4 B12 MAT2Ai	0.988834	MEF4
ENSMUSG00000005800	MEF4 B12 MAT2Ai	0.901616	MEF4
ENSMUSG00000005802	MEF4 B12 MAT2Ai	1.10736	MEF4
ENSMUSG00000005804	MEF4 B12 MAT2Ai	1.64076	MEF4
ENSMUSG00000005823	MEF4 B12 MAT2Ai	0.815399	MEF4
ENSMUSG00000005846	MEF4 B12 MAT2Ai	1.02656	MEF4
ENSMUSG00000005871	MEF4 B12 MAT2Ai	1.05902	MEF4
ENSMUSG00000005873	MEF4 B12 MAT2Ai	0.818339	MEF4
ENSMUSG00000005881	MEF4 B12 MAT2Ai	0.837109	MEF4
ENSMUSG00000005886	MEF4 B12 MAT2Ai	0.363439	MEF4
ENSMUSG00000005893	MEF4 B12 MAT2Ai	0.525883	MEF4
ENSMUSG00000005897	MEF4 B12 MAT2Ai	0.890209	MEF4
ENSMUSG00000005907	MEF4 B12 MAT2Ai	0.556489	MEF4
ENSMUSG00000005936	MEF4 B12 MAT2Ai	0.739343	MEF4
ENSMUSG00000005949	MEF4 B12 MAT2Ai	1.31478	MEF4
ENSMUSG00000005950	MEF4 B12 MAT2Ai	1.40565	MEF4
ENSMUSG00000005951	MEF4 B12 MAT2Ai	1.02101	MEF4
ENSMUSG00000005958	MEF4 B12 MAT2Ai	1.16129	MEF4
ENSMUSG00000005973	MEF4 B12 MAT2Ai	1.00434	MEF4
ENSMUSG00000005981	MEF4 B12 MAT2Ai	0.585777	MEF4
ENSMUSG00000005982	MEF4 B12 MAT2Ai	1.17015	MEF4
ENSMUSG00000005986	MEF4 B12 MAT2Ai	0.92158	MEF4
ENSMUSG00000006005	MEF4 B12 MAT2Ai	1.02009	MEF4
ENSMUSG00000006010	MEF4 B12 MAT2Ai	1.02533	MEF4
ENSMUSG00000006014	MEF4 B12 MAT2Ai	1.4915	MEF4
ENSMUSG00000006019	MEF4 B12 MAT2Ai	1.09408	MEF4
ENSMUSG00000006021	MEF4 B12 MAT2Ai	0.900612	MEF4
ENSMUSG00000006024	MEF4 B12 MAT2Ai	0.85106	MEF4
ENSMUSG00000006050	MEF4 B12 MAT2Ai	0.899443	MEF4
ENSMUSG00000006057	MEF4 B12 MAT2Ai	7.1464	MEF4
ENSMUSG00000006095	MEF4 B12 MAT2Ai	1.00703	MEF4
ENSMUSG00000006127	MEF4 B12 MAT2Ai	1.19369	MEF4
ENSMUSG00000006169	MEF4 B12 MAT2Ai	0.924491	MEF4
ENSMUSG00000006205	MEF4 B12 MAT2Ai	0.991621	MEF4
ENSMUSG00000006215	MEF4 B12 MAT2Ai	1.3608	MEF4
ENSMUSG00000006241	MEF4 B12 MAT2Ai	0.319445	MEF4
ENSMUSG00000006262	MEF4 B12 MAT2Ai	0.914708	MEF4
ENSMUSG00000006273	MEF4 B12 MAT2Ai	1.10485	MEF4
ENSMUSG00000006276	MEF4 B12 MAT2Ai	1.45593	MEF4
ENSMUSG00000006281	MEF4 B12 MAT2Ai	1.21965	MEF4
ENSMUSG00000006289	MEF4 B12 MAT2Ai	0.978545	MEF4
ENSMUSG00000006299	MEF4 B12 MAT2Ai	1.08406	MEF4
ENSMUSG00000006301	MEF4 B12 MAT2Ai	1.09485	MEF4
ENSMUSG00000006304	MEF4 B12 MAT2Ai	0.704159	MEF4
ENSMUSG00000006307	MEF4 B12 MAT2Ai	0.648823	MEF4
ENSMUSG00000006315	MEF4 B12 MAT2Ai	0.960754	MEF4
ENSMUSG00000006333	MEF4 B12 MAT2Ai	0.475668	MEF4
ENSMUSG00000006335	MEF4 B12 MAT2Ai	0.968177	MEF4
ENSMUSG00000006342	MEF4 B12 MAT2Ai	1.18192	MEF4
ENSMUSG00000006344	MEF4 B12 MAT2Ai	1.19431	MEF4
ENSMUSG00000006356	MEF4 B12 MAT2Ai	0.782849	MEF4
ENSMUSG00000006369	MEF4 B12 MAT2Ai	1.02428	MEF4
ENSMUSG00000006378	MEF4 B12 MAT2Ai	1.3786	MEF4
ENSMUSG00000006386	MEF4 B12 MAT2Ai	1.18946	MEF4
ENSMUSG00000006390	MEF4 B12 MAT2Ai	1.13679	MEF4
ENSMUSG00000006392	MEF4 B12 MAT2Ai	1.14269	MEF4
ENSMUSG00000006398	MEF4 B12 MAT2Ai	1.10604	MEF4
ENSMUSG00000006403	MEF4 B12 MAT2Ai	1.29372	MEF4
ENSMUSG00000006411	MEF4 B12 MAT2Ai	0.133299	MEF4
ENSMUSG00000006418	MEF4 B12 MAT2Ai	1.80349	MEF4
ENSMUSG00000006435	MEF4 B12 MAT2Ai	0.642068	MEF4
ENSMUSG00000006442	MEF4 B12 MAT2Ai	1.1137	MEF4
ENSMUSG00000006445	MEF4 B12 MAT2Ai	4.34401	MEF4
ENSMUSG00000006471	MEF4 B12 MAT2Ai	0.90207	MEF4
ENSMUSG00000006476	MEF4 B12 MAT2Ai	1.09864	MEF4
ENSMUSG00000006494	MEF4 B12 MAT2Ai	1.96478	MEF4
ENSMUSG00000006498	MEF4 B12 MAT2Ai	0.847449	MEF4
ENSMUSG00000006517	MEF4 B12 MAT2Ai	0.573127	MEF4
ENSMUSG00000006519	MEF4 B12 MAT2Ai	0.954666	MEF4
ENSMUSG00000006526	MEF4 B12 MAT2Ai	1.00071	MEF4
ENSMUSG00000006527	MEF4 B12 MAT2Ai	0.836401	MEF4
ENSMUSG00000006585	MEF4 B12 MAT2Ai	1.56246	MEF4
ENSMUSG00000006589	MEF4 B12 MAT2Ai	0.97146	MEF4
ENSMUSG00000006599	MEF4 B12 MAT2Ai	0.990747	MEF4
ENSMUSG00000006611	MEF4 B12 MAT2Ai	0.81358	MEF4
ENSMUSG00000006641	MEF4 B12 MAT2Ai	0.791578	MEF4
ENSMUSG00000006651	MEF4 B12 MAT2Ai	1.35429	MEF4
ENSMUSG00000006673	MEF4 B12 MAT2Ai	1.21626	MEF4
ENSMUSG00000006676	MEF4 B12 MAT2Ai	1.31299	MEF4
ENSMUSG00000006678	MEF4 B12 MAT2Ai	1.21385	MEF4
ENSMUSG00000006699	MEF4 B12 MAT2Ai	1.70311	MEF4
ENSMUSG00000006705	MEF4 B12 MAT2Ai	0.471634	MEF4
ENSMUSG00000006715	MEF4 B12 MAT2Ai	0.611757	MEF4
ENSMUSG00000006728	MEF4 B12 MAT2Ai	0.862979	MEF4
ENSMUSG00000006731	MEF4 B12 MAT2Ai	0.707386	MEF4
ENSMUSG00000006732	MEF4 B12 MAT2Ai	1.1048	MEF4
ENSMUSG00000006736	MEF4 B12 MAT2Ai	1.02487	MEF4
ENSMUSG00000006740	MEF4 B12 MAT2Ai	1.16193	MEF4
ENSMUSG00000006763	MEF4 B12 MAT2Ai	1.1872	MEF4
ENSMUSG00000006800	MEF4 B12 MAT2Ai	1.10133	MEF4
ENSMUSG00000006818	MEF4 B12 MAT2Ai	1.21276	MEF4
ENSMUSG00000006850	MEF4 B12 MAT2Ai	1.25273	MEF4
ENSMUSG00000006930	MEF4 B12 MAT2Ai	0.885935	MEF4
ENSMUSG00000006931	MEF4 B12 MAT2Ai	0.95287	MEF4
ENSMUSG00000006932	MEF4 B12 MAT2Ai	1.22959	MEF4
ENSMUSG00000006958	MEF4 B12 MAT2Ai	1.3174	MEF4
ENSMUSG00000006998	MEF4 B12 MAT2Ai	1.02306	MEF4
ENSMUSG00000007029	MEF4 B12 MAT2Ai	1.07048	MEF4
ENSMUSG00000007035	MEF4 B12 MAT2Ai	3.19253	MEF4
ENSMUSG00000007036	MEF4 B12 MAT2Ai	0.942263	MEF4
ENSMUSG00000007038	MEF4 B12 MAT2Ai	1.29302	MEF4
ENSMUSG00000007039	MEF4 B12 MAT2Ai	0.908405	MEF4
ENSMUSG00000007041	MEF4 B12 MAT2Ai	1.04479	MEF4
ENSMUSG00000007080	MEF4 B12 MAT2Ai	0.460549	MEF4
ENSMUSG00000007411	MEF4 B12 MAT2Ai	0.902468	MEF4
ENSMUSG00000007415	MEF4 B12 MAT2Ai	1.29227	MEF4
ENSMUSG00000007458	MEF4 B12 MAT2Ai	0.845163	MEF4
ENSMUSG00000007564	MEF4 B12 MAT2Ai	0.907078	MEF4
ENSMUSG00000007570	MEF4 B12 MAT2Ai	1.36527	MEF4
ENSMUSG00000007603	MEF4 B12 MAT2Ai	1.46382	MEF4
ENSMUSG00000007610	MEF4 B12 MAT2Ai	0.656607	MEF4
ENSMUSG00000007613	MEF4 B12 MAT2Ai	0.898628	MEF4
ENSMUSG00000007617	MEF4 B12 MAT2Ai	0.802768	MEF4
ENSMUSG00000007646	MEF4 B12 MAT2Ai	1.2738	MEF4
ENSMUSG00000007670	MEF4 B12 MAT2Ai	1.0657	MEF4
ENSMUSG00000007721	MEF4 B12 MAT2Ai	2.58394	MEF4
ENSMUSG00000007739	MEF4 B12 MAT2Ai	1.03233	MEF4
ENSMUSG00000007812	MEF4 B12 MAT2Ai	0.834043	MEF4
ENSMUSG00000007817	MEF4 B12 MAT2Ai	0.751301	MEF4
ENSMUSG00000007827	MEF4 B12 MAT2Ai	0.786844	MEF4
ENSMUSG00000007833	MEF4 B12 MAT2Ai	0.870708	MEF4
ENSMUSG00000007837	MEF4 B12 MAT2Ai	0.254865	MEF4
ENSMUSG00000007850	MEF4 B12 MAT2Ai	0.875905	MEF4
ENSMUSG00000007880	MEF4 B12 MAT2Ai	0.967631	MEF4
ENSMUSG00000007888	MEF4 B12 MAT2Ai	0.966076	MEF4
ENSMUSG00000007891	MEF4 B12 MAT2Ai	1.10233	MEF4
ENSMUSG00000007987	MEF4 B12 MAT2Ai	0.870248	MEF4
ENSMUSG00000008090	MEF4 B12 MAT2Ai	0.285398	MEF4
ENSMUSG00000008136	MEF4 B12 MAT2Ai	1.15634	MEF4
ENSMUSG00000008140	MEF4 B12 MAT2Ai	1.03015	MEF4
ENSMUSG00000008167	MEF4 B12 MAT2Ai	1.17613	MEF4
ENSMUSG00000008200	MEF4 B12 MAT2Ai	0.943677	MEF4
ENSMUSG00000008206	MEF4 B12 MAT2Ai	1.28308	MEF4
ENSMUSG00000008226	MEF4 B12 MAT2Ai	0.373685	MEF4
ENSMUSG00000008301	MEF4 B12 MAT2Ai	1.09193	MEF4
ENSMUSG00000008305	MEF4 B12 MAT2Ai	1.07887	MEF4
ENSMUSG00000008333	MEF4 B12 MAT2Ai	0.968727	MEF4
ENSMUSG00000008373	MEF4 B12 MAT2Ai	0.649608	MEF4
ENSMUSG00000008398	MEF4 B12 MAT2Ai	0.936349	MEF4
ENSMUSG00000008450	MEF4 B12 MAT2Ai	0.517835	MEF4
ENSMUSG00000008575	MEF4 B12 MAT2Ai	0.987674	MEF4
ENSMUSG00000008604	MEF4 B12 MAT2Ai	1.22245	MEF4
ENSMUSG00000008683	MEF4 B12 MAT2Ai	1.30301	MEF4
ENSMUSG00000008690	MEF4 B12 MAT2Ai	1.08823	MEF4
ENSMUSG00000008763	MEF4 B12 MAT2Ai	1.04588	MEF4
ENSMUSG00000008855	MEF4 B12 MAT2Ai	1.04555	MEF4
ENSMUSG00000008859	MEF4 B12 MAT2Ai	0.870384	MEF4
ENSMUSG00000008976	MEF4 B12 MAT2Ai	1.02012	MEF4
ENSMUSG00000008999	MEF4 B12 MAT2Ai	0.380221	MEF4
ENSMUSG00000009035	MEF4 B12 MAT2Ai	1.11396	MEF4
ENSMUSG00000009073	MEF4 B12 MAT2Ai	1.04355	MEF4
ENSMUSG00000009079	MEF4 B12 MAT2Ai	0.675806	MEF4
ENSMUSG00000009090	MEF4 B12 MAT2Ai	0.872472	MEF4
ENSMUSG00000009097	MEF4 B12 MAT2Ai	2.351	MEF4
ENSMUSG00000009108	MEF4 B12 MAT2Ai	2.90307	MEF4
ENSMUSG00000009112	MEF4 B12 MAT2Ai	1.21843	MEF4
ENSMUSG00000009145	MEF4 B12 MAT2Ai	1.49345	MEF4
ENSMUSG00000009207	MEF4 B12 MAT2Ai	0.482353	MEF4
ENSMUSG00000009291	MEF4 B12 MAT2Ai	0.777301	MEF4
ENSMUSG00000009293	MEF4 B12 MAT2Ai	0.810816	MEF4
ENSMUSG00000009376	MEF4 B12 MAT2Ai	0.829226	MEF4
ENSMUSG00000009394	MEF4 B12 MAT2Ai	5.41257	MEF4
ENSMUSG00000009406	MEF4 B12 MAT2Ai	1.10722	MEF4
ENSMUSG00000009418	MEF4 B12 MAT2Ai	1.19441	MEF4
ENSMUSG00000009470	MEF4 B12 MAT2Ai	1.5217	MEF4
ENSMUSG00000009549	MEF4 B12 MAT2Ai	0.930946	MEF4
ENSMUSG00000009555	MEF4 B12 MAT2Ai	1.14062	MEF4
ENSMUSG00000009566	MEF4 B12 MAT2Ai	0.946136	MEF4
ENSMUSG00000009569	MEF4 B12 MAT2Ai	1.40079	MEF4
ENSMUSG00000009575	MEF4 B12 MAT2Ai	1.31105	MEF4
ENSMUSG00000009614	MEF4 B12 MAT2Ai	1.07807	MEF4
ENSMUSG00000009621	MEF4 B12 MAT2Ai	1.41556	MEF4
ENSMUSG00000009630	MEF4 B12 MAT2Ai	1.09354	MEF4
ENSMUSG00000009640	MEF4 B12 MAT2Ai	1.05384	MEF4
ENSMUSG00000009647	MEF4 B12 MAT2Ai	2.08452	MEF4
ENSMUSG00000009681	MEF4 B12 MAT2Ai	1.12061	MEF4
ENSMUSG00000009687	MEF4 B12 MAT2Ai	0.628538	MEF4
ENSMUSG00000009731	MEF4 B12 MAT2Ai	0.990541	MEF4
ENSMUSG00000009739	MEF4 B12 MAT2Ai	0.954338	MEF4
ENSMUSG00000009741	MEF4 B12 MAT2Ai	0.766382	MEF4
ENSMUSG00000009772	MEF4 B12 MAT2Ai	0.741071	MEF4
ENSMUSG00000009828	MEF4 B12 MAT2Ai	1.09543	MEF4
ENSMUSG00000009863	MEF4 B12 MAT2Ai	1.76662	MEF4
ENSMUSG00000009894	MEF4 B12 MAT2Ai	1.25424	MEF4
ENSMUSG00000009905	MEF4 B12 MAT2Ai	1.1461	MEF4
ENSMUSG00000009907	MEF4 B12 MAT2Ai	1.48519	MEF4
ENSMUSG00000009927	MEF4 B12 MAT2Ai	0.936871	MEF4
ENSMUSG00000010025	MEF4 B12 MAT2Ai	1.09795	MEF4
ENSMUSG00000010044	MEF4 B12 MAT2Ai	1.05721	MEF4
ENSMUSG00000010048	MEF4 B12 MAT2Ai	1.29134	MEF4
ENSMUSG00000010057	MEF4 B12 MAT2Ai	1.10674	MEF4
ENSMUSG00000010066	MEF4 B12 MAT2Ai	0.290174	MEF4
ENSMUSG00000010086	MEF4 B12 MAT2Ai	1.05223	MEF4
ENSMUSG00000010095	MEF4 B12 MAT2Ai	1.08801	MEF4
ENSMUSG00000010097	MEF4 B12 MAT2Ai	1.07921	MEF4
ENSMUSG00000010154	MEF4 B12 MAT2Ai	1.22131	MEF4
ENSMUSG00000010205	MEF4 B12 MAT2Ai	1.09396	MEF4
ENSMUSG00000010277	MEF4 B12 MAT2Ai	1.23473	MEF4
ENSMUSG00000010311	MEF4 B12 MAT2Ai	1.1129	MEF4
ENSMUSG00000010358	MEF4 B12 MAT2Ai	0.783842	MEF4
ENSMUSG00000010362	MEF4 B12 MAT2Ai	0.967073	MEF4
ENSMUSG00000010461	MEF4 B12 MAT2Ai	1.53819	MEF4
ENSMUSG00000010476	MEF4 B12 MAT2Ai	0.873761	MEF4
ENSMUSG00000010517	MEF4 B12 MAT2Ai	1.05479	MEF4
ENSMUSG00000010554	MEF4 B12 MAT2Ai	0.907671	MEF4
ENSMUSG00000010608	MEF4 B12 MAT2Ai	0.953513	MEF4
ENSMUSG00000010651	MEF4 B12 MAT2Ai	0.986254	MEF4
ENSMUSG00000010660	MEF4 B12 MAT2Ai	0.822763	MEF4
ENSMUSG00000010663	MEF4 B12 MAT2Ai	0.886345	MEF4
ENSMUSG00000010721	MEF4 B12 MAT2Ai	0.7317	MEF4
ENSMUSG00000010751	MEF4 B12 MAT2Ai	0.795877	MEF4
ENSMUSG00000010755	MEF4 B12 MAT2Ai	0.460374	MEF4
ENSMUSG00000010797	MEF4 B12 MAT2Ai	0.939474	MEF4
ENSMUSG00000010803	MEF4 B12 MAT2Ai	2.17415	MEF4
ENSMUSG00000010830	MEF4 B12 MAT2Ai	0.911252	MEF4
ENSMUSG00000010911	MEF4 B12 MAT2Ai	0.928448	MEF4
ENSMUSG00000010914	MEF4 B12 MAT2Ai	1.00232	MEF4
ENSMUSG00000010936	MEF4 B12 MAT2Ai	1.05699	MEF4
ENSMUSG00000011008	MEF4 B12 MAT2Ai	1.09081	MEF4
ENSMUSG00000011148	MEF4 B12 MAT2Ai	1.21506	MEF4
ENSMUSG00000011179	MEF4 B12 MAT2Ai	1.0087	MEF4
ENSMUSG00000011254	MEF4 B12 MAT2Ai	1.40989	MEF4
ENSMUSG00000011256	MEF4 B12 MAT2Ai	1.31128	MEF4
ENSMUSG00000011257	MEF4 B12 MAT2Ai	1.01883	MEF4
ENSMUSG00000011306	MEF4 B12 MAT2Ai	0.691027	MEF4
ENSMUSG00000011382	MEF4 B12 MAT2Ai	1.67505	MEF4
ENSMUSG00000011427	MEF4 B12 MAT2Ai	1.33333	MEF4
ENSMUSG00000011589	MEF4 B12 MAT2Ai	0.489287	MEF4
ENSMUSG00000011658	MEF4 B12 MAT2Ai	1.03373	MEF4
ENSMUSG00000011832	MEF4 B12 MAT2Ai	1.31662	MEF4
ENSMUSG00000011837	MEF4 B12 MAT2Ai	1.66361	MEF4
ENSMUSG00000011877	MEF4 B12 MAT2Ai	1.11958	MEF4
ENSMUSG00000011884	MEF4 B12 MAT2Ai	0.998698	MEF4
ENSMUSG00000011958	MEF4 B12 MAT2Ai	1.11814	MEF4
ENSMUSG00000012017	MEF4 B12 MAT2Ai	1.1204	MEF4
ENSMUSG00000012076	MEF4 B12 MAT2Ai	0.743088	MEF4
ENSMUSG00000012117	MEF4 B12 MAT2Ai	0.559697	MEF4
ENSMUSG00000012428	MEF4 B12 MAT2Ai	0.884607	MEF4
ENSMUSG00000012443	MEF4 B12 MAT2Ai	0.95704	MEF4
ENSMUSG00000012519	MEF4 B12 MAT2Ai	1.01143	MEF4
ENSMUSG00000012535	MEF4 B12 MAT2Ai	0.875329	MEF4
ENSMUSG00000012609	MEF4 B12 MAT2Ai	0.921821	MEF4
ENSMUSG00000012640	MEF4 B12 MAT2Ai	0.478768	MEF4
ENSMUSG00000012848	MEF4 B12 MAT2Ai	0.982556	MEF4
ENSMUSG00000013033	MEF4 B12 MAT2Ai	0.755415	MEF4
ENSMUSG00000013076	MEF4 B12 MAT2Ai	1.4715	MEF4
ENSMUSG00000013089	MEF4 B12 MAT2Ai	1.27909	MEF4
ENSMUSG00000013160	MEF4 B12 MAT2Ai	1.00337	MEF4
ENSMUSG00000013236	MEF4 B12 MAT2Ai	2.56314	MEF4
ENSMUSG00000013275	MEF4 B12 MAT2Ai	1.47424	MEF4
ENSMUSG00000013367	MEF4 B12 MAT2Ai	3.22995	MEF4
ENSMUSG00000013415	MEF4 B12 MAT2Ai	0.921494	MEF4
ENSMUSG00000013419	MEF4 B12 MAT2Ai	1.08349	MEF4
ENSMUSG00000013465	MEF4 B12 MAT2Ai	1.09752	MEF4
ENSMUSG00000013495	MEF4 B12 MAT2Ai	4.05756	MEF4
ENSMUSG00000013584	MEF4 B12 MAT2Ai	0.777072	MEF4
ENSMUSG00000013593	MEF4 B12 MAT2Ai	1.15821	MEF4
ENSMUSG00000013622	MEF4 B12 MAT2Ai	0.976964	MEF4
ENSMUSG00000013629	MEF4 B12 MAT2Ai	1.1719	MEF4
ENSMUSG00000013646	MEF4 B12 MAT2Ai	1.15516	MEF4
ENSMUSG00000013662	MEF4 B12 MAT2Ai	0.842135	MEF4
ENSMUSG00000013663	MEF4 B12 MAT2Ai	1.08328	MEF4
ENSMUSG00000013701	MEF4 B12 MAT2Ai	1.09925	MEF4
ENSMUSG00000013736	MEF4 B12 MAT2Ai	0.739274	MEF4
ENSMUSG00000013787	MEF4 B12 MAT2Ai	0.989883	MEF4
ENSMUSG00000013833	MEF4 B12 MAT2Ai	1.79086	MEF4
ENSMUSG00000013846	MEF4 B12 MAT2Ai	0.868236	MEF4
ENSMUSG00000013858	MEF4 B12 MAT2Ai	1.01348	MEF4
ENSMUSG00000013878	MEF4 B12 MAT2Ai	1.88115	MEF4
ENSMUSG00000013921	MEF4 B12 MAT2Ai	1.24551	MEF4
ENSMUSG00000013997	MEF4 B12 MAT2Ai	0.896093	MEF4
ENSMUSG00000014074	MEF4 B12 MAT2Ai	1.00143	MEF4
ENSMUSG00000014077	MEF4 B12 MAT2Ai	0.787412	MEF4
ENSMUSG00000014177	MEF4 B12 MAT2Ai	1.52478	MEF4
ENSMUSG00000014195	MEF4 B12 MAT2Ai	1.20125	MEF4
ENSMUSG00000014226	MEF4 B12 MAT2Ai	0.958971	MEF4
ENSMUSG00000014232	MEF4 B12 MAT2Ai	0.642441	MEF4
ENSMUSG00000014243	MEF4 B12 MAT2Ai	0.520408	MEF4
ENSMUSG00000014245	MEF4 B12 MAT2Ai	0.781033	MEF4
ENSMUSG00000014303	MEF4 B12 MAT2Ai	1.01325	MEF4
ENSMUSG00000014329	MEF4 B12 MAT2Ai	0.968948	MEF4
ENSMUSG00000014349	MEF4 B12 MAT2Ai	1.00763	MEF4
ENSMUSG00000014353	MEF4 B12 MAT2Ai	1.00894	MEF4
ENSMUSG00000014355	MEF4 B12 MAT2Ai	1.27957	MEF4
ENSMUSG00000014361	MEF4 B12 MAT2Ai	1.45494	MEF4
ENSMUSG00000014402	MEF4 B12 MAT2Ai	1.2929	MEF4
ENSMUSG00000014418	MEF4 B12 MAT2Ai	1.63117	MEF4
ENSMUSG00000014426	MEF4 B12 MAT2Ai	0.989362	MEF4
ENSMUSG00000014444	MEF4 B12 MAT2Ai	1.35426	MEF4
ENSMUSG00000014470	MEF4 B12 MAT2Ai	0.957615	MEF4
ENSMUSG00000014496	MEF4 B12 MAT2Ai	1.73647	MEF4
ENSMUSG00000014498	MEF4 B12 MAT2Ai	0.769183	MEF4
ENSMUSG00000014547	MEF4 B12 MAT2Ai	0.999074	MEF4
ENSMUSG00000014550	MEF4 B12 MAT2Ai	0.972098	MEF4
ENSMUSG00000014592	MEF4 B12 MAT2Ai	4.29942e-05	MEF4
ENSMUSG00000014599	MEF4 B12 MAT2Ai	1.35708	MEF4
ENSMUSG00000014601	MEF4 B12 MAT2Ai	1.08568	MEF4
ENSMUSG00000014602	MEF4 B12 MAT2Ai	2.00896	MEF4
ENSMUSG00000014606	MEF4 B12 MAT2Ai	0.874692	MEF4
ENSMUSG00000014668	MEF4 B12 MAT2Ai	0.458228	MEF4
ENSMUSG00000014748	MEF4 B12 MAT2Ai	0.777185	MEF4
ENSMUSG00000014763	MEF4 B12 MAT2Ai	0.770665	MEF4
ENSMUSG00000014767	MEF4 B12 MAT2Ai	0.662123	MEF4
ENSMUSG00000014769	MEF4 B12 MAT2Ai	0.948713	MEF4
ENSMUSG00000014771	MEF4 B12 MAT2Ai	1.96973	MEF4
ENSMUSG00000014773	MEF4 B12 MAT2Ai	0.62981	MEF4
ENSMUSG00000014778	MEF4 B12 MAT2Ai	1.16214	MEF4
ENSMUSG00000014786	MEF4 B12 MAT2Ai	1.45464	MEF4
ENSMUSG00000014791	MEF4 B12 MAT2Ai	2.74872	MEF4
ENSMUSG00000014837	MEF4 B12 MAT2Ai	0.881331	MEF4
ENSMUSG00000014850	MEF4 B12 MAT2Ai	1.48951	MEF4
ENSMUSG00000014856	MEF4 B12 MAT2Ai	0.405202	MEF4
ENSMUSG00000014859	MEF4 B12 MAT2Ai	0.734464	MEF4
ENSMUSG00000014867	MEF4 B12 MAT2Ai	0.904569	MEF4
ENSMUSG00000014907	MEF4 B12 MAT2Ai	0.923024	MEF4
ENSMUSG00000014932	MEF4 B12 MAT2Ai	0.812161	MEF4
ENSMUSG00000014956	MEF4 B12 MAT2Ai	1.08087	MEF4
ENSMUSG00000014959	MEF4 B12 MAT2Ai	1.03436	MEF4
ENSMUSG00000015002	MEF4 B12 MAT2Ai	1.00401	MEF4
ENSMUSG00000015013	MEF4 B12 MAT2Ai	0.84127	MEF4
ENSMUSG00000015016	MEF4 B12 MAT2Ai	3.91771	MEF4
ENSMUSG00000015023	MEF4 B12 MAT2Ai	0.929141	MEF4
ENSMUSG00000015027	MEF4 B12 MAT2Ai	1.07562	MEF4
ENSMUSG00000015053	MEF4 B12 MAT2Ai	0.927237	MEF4
ENSMUSG00000015083	MEF4 B12 MAT2Ai	0.747887	MEF4
ENSMUSG00000015085	MEF4 B12 MAT2Ai	0.640806	MEF4
ENSMUSG00000015087	MEF4 B12 MAT2Ai	1.02039	MEF4
ENSMUSG00000015090	MEF4 B12 MAT2Ai	0.869451	MEF4
ENSMUSG00000015094	MEF4 B12 MAT2Ai	5.10466	MEF4
ENSMUSG00000015112	MEF4 B12 MAT2Ai	0.721629	MEF4
ENSMUSG00000015126	MEF4 B12 MAT2Ai	0.748499	MEF4
ENSMUSG00000015133	MEF4 B12 MAT2Ai	1.55629	MEF4
ENSMUSG00000015134	MEF4 B12 MAT2Ai	2.21498	MEF4
ENSMUSG00000015143	MEF4 B12 MAT2Ai	1.05565	MEF4
ENSMUSG00000015165	MEF4 B12 MAT2Ai	0.662987	MEF4
ENSMUSG00000015176	MEF4 B12 MAT2Ai	1.18834	MEF4
ENSMUSG00000015189	MEF4 B12 MAT2Ai	0.937042	MEF4
ENSMUSG00000015202	MEF4 B12 MAT2Ai	0.876951	MEF4
ENSMUSG00000015214	MEF4 B12 MAT2Ai	1.42588	MEF4
ENSMUSG00000015217	MEF4 B12 MAT2Ai	1.46606	MEF4
ENSMUSG00000015222	MEF4 B12 MAT2Ai	1.01923	MEF4
ENSMUSG00000015224	MEF4 B12 MAT2Ai	1.21595	MEF4
ENSMUSG00000015243	MEF4 B12 MAT2Ai	0.709617	MEF4
ENSMUSG00000015247	MEF4 B12 MAT2Ai	0.896829	MEF4
ENSMUSG00000015291	MEF4 B12 MAT2Ai	1.13165	MEF4
ENSMUSG00000015305	MEF4 B12 MAT2Ai	1.70641	MEF4
ENSMUSG00000015340	MEF4 B12 MAT2Ai	1.39678	MEF4
ENSMUSG00000015354	MEF4 B12 MAT2Ai	0.577459	MEF4
ENSMUSG00000015357	MEF4 B12 MAT2Ai	1.06015	MEF4
ENSMUSG00000015377	MEF4 B12 MAT2Ai	1.4909	MEF4
ENSMUSG00000015451	MEF4 B12 MAT2Ai	2.61776	MEF4
ENSMUSG00000015452	MEF4 B12 MAT2Ai	1.5632	MEF4
ENSMUSG00000015461	MEF4 B12 MAT2Ai	1.17087	MEF4
ENSMUSG00000015467	MEF4 B12 MAT2Ai	4.33333	MEF4
ENSMUSG00000015474	MEF4 B12 MAT2Ai	1.28275	MEF4
ENSMUSG00000015478	MEF4 B12 MAT2Ai	1.53292	MEF4
ENSMUSG00000015488	MEF4 B12 MAT2Ai	0.659204	MEF4
ENSMUSG00000015501	MEF4 B12 MAT2Ai	1.63797	MEF4
ENSMUSG00000015522	MEF4 B12 MAT2Ai	1.15023	MEF4
ENSMUSG00000015533	MEF4 B12 MAT2Ai	0.798444	MEF4
ENSMUSG00000015536	MEF4 B12 MAT2Ai	0.784127	MEF4
ENSMUSG00000015542	MEF4 B12 MAT2Ai	1.88167	MEF4
ENSMUSG00000015568	MEF4 B12 MAT2Ai	1.02231	MEF4
ENSMUSG00000015597	MEF4 B12 MAT2Ai	1.10213	MEF4
ENSMUSG00000015605	MEF4 B12 MAT2Ai	0.995782	MEF4
ENSMUSG00000015619	MEF4 B12 MAT2Ai	0.53551	MEF4
ENSMUSG00000015627	MEF4 B12 MAT2Ai	1.83333	MEF4
ENSMUSG00000015647	MEF4 B12 MAT2Ai	2.2264	MEF4
ENSMUSG00000015652	MEF4 B12 MAT2Ai	1.06494	MEF4
ENSMUSG00000015653	MEF4 B12 MAT2Ai	0.355235	MEF4
ENSMUSG00000015668	MEF4 B12 MAT2Ai	0.909453	MEF4
ENSMUSG00000015671	MEF4 B12 MAT2Ai	0.994284	MEF4
ENSMUSG00000015697	MEF4 B12 MAT2Ai	1.88302	MEF4
ENSMUSG00000015711	MEF4 B12 MAT2Ai	0.794665	MEF4
ENSMUSG00000015714	MEF4 B12 MAT2Ai	0.874233	MEF4
ENSMUSG00000015733	MEF4 B12 MAT2Ai	1.07962	MEF4
ENSMUSG00000015747	MEF4 B12 MAT2Ai	0.777311	MEF4
ENSMUSG00000015748	MEF4 B12 MAT2Ai	0.604122	MEF4
ENSMUSG00000015749	MEF4 B12 MAT2Ai	1.04797	MEF4
ENSMUSG00000015750	MEF4 B12 MAT2Ai	0.956118	MEF4
ENSMUSG00000015755	MEF4 B12 MAT2Ai	2.24313	MEF4
ENSMUSG00000015757	MEF4 B12 MAT2Ai	1.24753	MEF4
ENSMUSG00000015759	MEF4 B12 MAT2Ai	1.05305	MEF4
ENSMUSG00000015766	MEF4 B12 MAT2Ai	0.843451	MEF4
ENSMUSG00000015790	MEF4 B12 MAT2Ai	1.07378	MEF4
ENSMUSG00000015806	MEF4 B12 MAT2Ai	1.38431	MEF4
ENSMUSG00000015837	MEF4 B12 MAT2Ai	1.00487	MEF4
ENSMUSG00000015839	MEF4 B12 MAT2Ai	0.945306	MEF4
ENSMUSG00000015846	MEF4 B12 MAT2Ai	0.788395	MEF4
ENSMUSG00000015850	MEF4 B12 MAT2Ai	1.20372	MEF4
ENSMUSG00000015852	MEF4 B12 MAT2Ai	1.22381	MEF4
ENSMUSG00000015869	MEF4 B12 MAT2Ai	0.819164	MEF4
ENSMUSG00000015880	MEF4 B12 MAT2Ai	0.961198	MEF4
ENSMUSG00000015882	MEF4 B12 MAT2Ai	1.69798	MEF4
ENSMUSG00000015942	MEF4 B12 MAT2Ai	0.948394	MEF4
ENSMUSG00000015944	MEF4 B12 MAT2Ai	0.96123	MEF4
ENSMUSG00000015947	MEF4 B12 MAT2Ai	0.730016	MEF4
ENSMUSG00000015950	MEF4 B12 MAT2Ai	1.45277	MEF4
ENSMUSG00000015957	MEF4 B12 MAT2Ai	1.14559	MEF4
ENSMUSG00000015961	MEF4 B12 MAT2Ai	0.742498	MEF4
ENSMUSG00000015968	MEF4 B12 MAT2Ai	0.874492	MEF4
ENSMUSG00000015980	MEF4 B12 MAT2Ai	2.95701	MEF4
ENSMUSG00000015981	MEF4 B12 MAT2Ai	0.240602	MEF4
ENSMUSG00000015994	MEF4 B12 MAT2Ai	1.07367	MEF4
ENSMUSG00000016018	MEF4 B12 MAT2Ai	0.884734	MEF4
ENSMUSG00000016024	MEF4 B12 MAT2Ai	1.05755	MEF4
ENSMUSG00000016028	MEF4 B12 MAT2Ai	0.597506	MEF4
ENSMUSG00000016087	MEF4 B12 MAT2Ai	1.51193	MEF4
ENSMUSG00000016128	MEF4 B12 MAT2Ai	1.16737	MEF4
ENSMUSG00000016181	MEF4 B12 MAT2Ai	0.707512	MEF4
ENSMUSG00000016206	MEF4 B12 MAT2Ai	1.80613	MEF4
ENSMUSG00000016239	MEF4 B12 MAT2Ai	0.920454	MEF4
ENSMUSG00000016253	MEF4 B12 MAT2Ai	1.10071	MEF4
ENSMUSG00000016256	MEF4 B12 MAT2Ai	0.911773	MEF4
ENSMUSG00000016257	MEF4 B12 MAT2Ai	1.08467	MEF4
ENSMUSG00000016308	MEF4 B12 MAT2Ai	0.9364	MEF4
ENSMUSG00000016344	MEF4 B12 MAT2Ai	1.27051	MEF4
ENSMUSG00000016356	MEF4 B12 MAT2Ai	0.573115	MEF4
ENSMUSG00000016382	MEF4 B12 MAT2Ai	1.56151	MEF4
ENSMUSG00000016386	MEF4 B12 MAT2Ai	1.2343	MEF4
ENSMUSG00000016409	MEF4 B12 MAT2Ai	1.34344	MEF4
ENSMUSG00000016458	MEF4 B12 MAT2Ai	1.57455	MEF4
ENSMUSG00000016477	MEF4 B12 MAT2Ai	1.61487	MEF4
ENSMUSG00000016487	MEF4 B12 MAT2Ai	0.900812	MEF4
ENSMUSG00000016495	MEF4 B12 MAT2Ai	1.17653	MEF4
ENSMUSG00000016503	MEF4 B12 MAT2Ai	0.956579	MEF4
ENSMUSG00000016520	MEF4 B12 MAT2Ai	1.32786	MEF4
ENSMUSG00000016528	MEF4 B12 MAT2Ai	0.965643	MEF4
ENSMUSG00000016534	MEF4 B12 MAT2Ai	1.05954	MEF4
ENSMUSG00000016541	MEF4 B12 MAT2Ai	1.12499	MEF4
ENSMUSG00000016552	MEF4 B12 MAT2Ai	1.28445	MEF4
ENSMUSG00000016619	MEF4 B12 MAT2Ai	1.53591	MEF4
ENSMUSG00000016664	MEF4 B12 MAT2Ai	0.825951	MEF4
ENSMUSG00000016757	MEF4 B12 MAT2Ai	1.09509	MEF4
ENSMUSG00000016763	MEF4 B12 MAT2Ai	2.64003	MEF4
ENSMUSG00000016831	MEF4 B12 MAT2Ai	0.679014	MEF4
ENSMUSG00000016833	MEF4 B12 MAT2Ai	0.85045	MEF4
ENSMUSG00000016918	MEF4 B12 MAT2Ai	1.1866	MEF4
ENSMUSG00000016921	MEF4 B12 MAT2Ai	0.973817	MEF4
ENSMUSG00000016933	MEF4 B12 MAT2Ai	1.22887	MEF4
ENSMUSG00000016940	MEF4 B12 MAT2Ai	0.523117	MEF4
ENSMUSG00000016946	MEF4 B12 MAT2Ai	0.8171	MEF4
ENSMUSG00000016984	MEF4 B12 MAT2Ai	1.53208	MEF4
ENSMUSG00000016995	MEF4 B12 MAT2Ai	1.03412	MEF4
ENSMUSG00000017009	MEF4 B12 MAT2Ai	1.07362	MEF4
ENSMUSG00000017057	MEF4 B12 MAT2Ai	0.885471	MEF4
ENSMUSG00000017119	MEF4 B12 MAT2Ai	0.92871	MEF4
ENSMUSG00000017132	MEF4 B12 MAT2Ai	0.83871	MEF4
ENSMUSG00000017146	MEF4 B12 MAT2Ai	5.23469	MEF4
ENSMUSG00000017210	MEF4 B12 MAT2Ai	1.27003	MEF4
ENSMUSG00000017221	MEF4 B12 MAT2Ai	1.24038	MEF4
ENSMUSG00000017264	MEF4 B12 MAT2Ai	1.2624	MEF4
ENSMUSG00000017286	MEF4 B12 MAT2Ai	0.729997	MEF4
ENSMUSG00000017288	MEF4 B12 MAT2Ai	0.856255	MEF4
ENSMUSG00000017291	MEF4 B12 MAT2Ai	1.57804	MEF4
ENSMUSG00000017299	MEF4 B12 MAT2Ai	0.742699	MEF4
ENSMUSG00000017376	MEF4 B12 MAT2Ai	0.974794	MEF4
ENSMUSG00000017386	MEF4 B12 MAT2Ai	0.847634	MEF4
ENSMUSG00000017390	MEF4 B12 MAT2Ai	1.83502	MEF4
ENSMUSG00000017400	MEF4 B12 MAT2Ai	0.723004	MEF4
ENSMUSG00000017404	MEF4 B12 MAT2Ai	0.934539	MEF4
ENSMUSG00000017417	MEF4 B12 MAT2Ai	1.02653	MEF4
ENSMUSG00000017418	MEF4 B12 MAT2Ai	0.832712	MEF4
ENSMUSG00000017421	MEF4 B12 MAT2Ai	0.879775	MEF4
ENSMUSG00000017466	MEF4 B12 MAT2Ai	1.07928	MEF4
ENSMUSG00000017478	MEF4 B12 MAT2Ai	0.99129	MEF4
ENSMUSG00000017485	MEF4 B12 MAT2Ai	1.32131	MEF4
ENSMUSG00000017491	MEF4 B12 MAT2Ai	1.51054	MEF4
ENSMUSG00000017499	MEF4 B12 MAT2Ai	1.40185	MEF4
ENSMUSG00000017548	MEF4 B12 MAT2Ai	0.992321	MEF4
ENSMUSG00000017550	MEF4 B12 MAT2Ai	1.02568	MEF4
ENSMUSG00000017561	MEF4 B12 MAT2Ai	1.01241	MEF4
ENSMUSG00000017615	MEF4 B12 MAT2Ai	0.829003	MEF4
ENSMUSG00000017631	MEF4 B12 MAT2Ai	1.02757	MEF4
ENSMUSG00000017667	MEF4 B12 MAT2Ai	1.11801	MEF4
ENSMUSG00000017677	MEF4 B12 MAT2Ai	1.09251	MEF4
ENSMUSG00000017679	MEF4 B12 MAT2Ai	0.809524	MEF4
ENSMUSG00000017686	MEF4 B12 MAT2Ai	1.29051	MEF4
ENSMUSG00000017692	MEF4 B12 MAT2Ai	0.852644	MEF4
ENSMUSG00000017697	MEF4 B12 MAT2Ai	0.496575	MEF4
ENSMUSG00000017707	MEF4 B12 MAT2Ai	0.94098	MEF4
ENSMUSG00000017713	MEF4 B12 MAT2Ai	1.6675	MEF4
ENSMUSG00000017718	MEF4 B12 MAT2Ai	0.615655	MEF4
ENSMUSG00000017720	MEF4 B12 MAT2Ai	1.60989e-05	MEF4
ENSMUSG00000017721	MEF4 B12 MAT2Ai	0.887187	MEF4
ENSMUSG00000017724	MEF4 B12 MAT2Ai	3.54856	MEF4
ENSMUSG00000017737	MEF4 B12 MAT2Ai	1.17369	MEF4
ENSMUSG00000017747	MEF4 B12 MAT2Ai	0.91914	MEF4
ENSMUSG00000017754	MEF4 B12 MAT2Ai	0.979593	MEF4
ENSMUSG00000017756	MEF4 B12 MAT2Ai	0.677206	MEF4
ENSMUSG00000017760	MEF4 B12 MAT2Ai	1.05151	MEF4
ENSMUSG00000017765	MEF4 B12 MAT2Ai	1.22454	MEF4
ENSMUSG00000017774	MEF4 B12 MAT2Ai	0.733062	MEF4
ENSMUSG00000017781	MEF4 B12 MAT2Ai	1.07796	MEF4
ENSMUSG00000017801	MEF4 B12 MAT2Ai	2.286	MEF4
ENSMUSG00000017802	MEF4 B12 MAT2Ai	0.919002	MEF4
ENSMUSG00000017817	MEF4 B12 MAT2Ai	0.977499	MEF4
ENSMUSG00000017830	MEF4 B12 MAT2Ai	0.304474	MEF4
ENSMUSG00000017843	MEF4 B12 MAT2Ai	1.12439	MEF4
ENSMUSG00000017858	MEF4 B12 MAT2Ai	0.655785	MEF4
ENSMUSG00000017861	MEF4 B12 MAT2Ai	1.36339	MEF4
ENSMUSG00000017929	MEF4 B12 MAT2Ai	0.661508	MEF4
ENSMUSG00000017969	MEF4 B12 MAT2Ai	1.15315	MEF4
ENSMUSG00000017978	MEF4 B12 MAT2Ai	0.949053	MEF4
ENSMUSG00000017999	MEF4 B12 MAT2Ai	0.903251	MEF4
ENSMUSG00000018008	MEF4 B12 MAT2Ai	1.33425	MEF4
ENSMUSG00000018012	MEF4 B12 MAT2Ai	0.861392	MEF4
ENSMUSG00000018040	MEF4 B12 MAT2Ai	0.914355	MEF4
ENSMUSG00000018068	MEF4 B12 MAT2Ai	1.3304	MEF4
ENSMUSG00000018076	MEF4 B12 MAT2Ai	0.785723	MEF4
ENSMUSG00000018160	MEF4 B12 MAT2Ai	0.691534	MEF4
ENSMUSG00000018166	MEF4 B12 MAT2Ai	1.84218	MEF4
ENSMUSG00000018167	MEF4 B12 MAT2Ai	0.856519	MEF4
ENSMUSG00000018169	MEF4 B12 MAT2Ai	0.921986	MEF4
ENSMUSG00000018171	MEF4 B12 MAT2Ai	1.88364	MEF4
ENSMUSG00000018189	MEF4 B12 MAT2Ai	0.77016	MEF4
ENSMUSG00000018199	MEF4 B12 MAT2Ai	3.2565	MEF4
ENSMUSG00000018209	MEF4 B12 MAT2Ai	2.12727	MEF4
ENSMUSG00000018217	MEF4 B12 MAT2Ai	0.792529	MEF4
ENSMUSG00000018263	MEF4 B12 MAT2Ai	0.794498	MEF4
ENSMUSG00000018287	MEF4 B12 MAT2Ai	0.746385	MEF4
ENSMUSG00000018322	MEF4 B12 MAT2Ai	0.945384	MEF4
ENSMUSG00000018326	MEF4 B12 MAT2Ai	0.846917	MEF4
ENSMUSG00000018334	MEF4 B12 MAT2Ai	1.46132	MEF4
ENSMUSG00000018339	MEF4 B12 MAT2Ai	0.843699	MEF4
ENSMUSG00000018340	MEF4 B12 MAT2Ai	1.23908	MEF4
ENSMUSG00000018362	MEF4 B12 MAT2Ai	0.940707	MEF4
ENSMUSG00000018363	MEF4 B12 MAT2Ai	0.676413	MEF4
ENSMUSG00000018372	MEF4 B12 MAT2Ai	0.982562	MEF4
ENSMUSG00000018377	MEF4 B12 MAT2Ai	0.98953	MEF4
ENSMUSG00000018378	MEF4 B12 MAT2Ai	0.492864	MEF4
ENSMUSG00000018381	MEF4 B12 MAT2Ai	0.444148	MEF4
ENSMUSG00000018395	MEF4 B12 MAT2Ai	0.783914	MEF4
ENSMUSG00000018398	MEF4 B12 MAT2Ai	0.858168	MEF4
ENSMUSG00000018401	MEF4 B12 MAT2Ai	0.896665	MEF4
ENSMUSG00000018405	MEF4 B12 MAT2Ai	1.24675	MEF4
ENSMUSG00000018412	MEF4 B12 MAT2Ai	1.32737	MEF4
ENSMUSG00000018415	MEF4 B12 MAT2Ai	1.05761	MEF4
ENSMUSG00000018417	MEF4 B12 MAT2Ai	0.776838	MEF4
ENSMUSG00000018425	MEF4 B12 MAT2Ai	0.735152	MEF4
ENSMUSG00000018427	MEF4 B12 MAT2Ai	2.33333	MEF4
ENSMUSG00000018433	MEF4 B12 MAT2Ai	0.644044	MEF4
ENSMUSG00000018449	MEF4 B12 MAT2Ai	1.61452	MEF4
ENSMUSG00000018459	MEF4 B12 MAT2Ai	0.946352	MEF4
ENSMUSG00000018470	MEF4 B12 MAT2Ai	1.68354	MEF4
ENSMUSG00000018474	MEF4 B12 MAT2Ai	0.919497	MEF4
ENSMUSG00000018476	MEF4 B12 MAT2Ai	1.40211	MEF4
ENSMUSG00000018481	MEF4 B12 MAT2Ai	1.12612	MEF4
ENSMUSG00000018501	MEF4 B12 MAT2Ai	0.867149	MEF4
ENSMUSG00000018509	MEF4 B12 MAT2Ai	1.15	MEF4
ENSMUSG00000018537	MEF4 B12 MAT2Ai	0.81766	MEF4
ENSMUSG00000018541	MEF4 B12 MAT2Ai	0.647222	MEF4
ENSMUSG00000018547	MEF4 B12 MAT2Ai	0.784744	MEF4
ENSMUSG00000018548	MEF4 B12 MAT2Ai	1.21304	MEF4
ENSMUSG00000018559	MEF4 B12 MAT2Ai	1.15349	MEF4
ENSMUSG00000018565	MEF4 B12 MAT2Ai	1.05594	MEF4
ENSMUSG00000018570	MEF4 B12 MAT2Ai	0.735021	MEF4
ENSMUSG00000018574	MEF4 B12 MAT2Ai	1.13534	MEF4
ENSMUSG00000018583	MEF4 B12 MAT2Ai	1.00573	MEF4
ENSMUSG00000018593	MEF4 B12 MAT2Ai	0.989531	MEF4
ENSMUSG00000018604	MEF4 B12 MAT2Ai	1.33456	MEF4
ENSMUSG00000018654	MEF4 B12 MAT2Ai	0.948577	MEF4
ENSMUSG00000018659	MEF4 B12 MAT2Ai	0.908799	MEF4
ENSMUSG00000018661	MEF4 B12 MAT2Ai	1.16237	MEF4
ENSMUSG00000018666	MEF4 B12 MAT2Ai	1.34821	MEF4
ENSMUSG00000018669	MEF4 B12 MAT2Ai	0.946149	MEF4
ENSMUSG00000018677	MEF4 B12 MAT2Ai	1.05749	MEF4
ENSMUSG00000018697	MEF4 B12 MAT2Ai	1.11993	MEF4
ENSMUSG00000018707	MEF4 B12 MAT2Ai	1.04419	MEF4
ENSMUSG00000018736	MEF4 B12 MAT2Ai	1.09511	MEF4
ENSMUSG00000018740	MEF4 B12 MAT2Ai	0.76	MEF4
ENSMUSG00000018752	MEF4 B12 MAT2Ai	0.95905	MEF4
ENSMUSG00000018761	MEF4 B12 MAT2Ai	0.910976	MEF4
ENSMUSG00000018765	MEF4 B12 MAT2Ai	1.12613	MEF4
ENSMUSG00000018774	MEF4 B12 MAT2Ai	0.849907	MEF4
ENSMUSG00000018796	MEF4 B12 MAT2Ai	0.452949	MEF4
ENSMUSG00000018800	MEF4 B12 MAT2Ai	1.45727	MEF4
ENSMUSG00000018809	MEF4 B12 MAT2Ai	2.1669	MEF4
ENSMUSG00000018841	MEF4 B12 MAT2Ai	0.764205	MEF4
ENSMUSG00000018846	MEF4 B12 MAT2Ai	1.16362	MEF4
ENSMUSG00000018848	MEF4 B12 MAT2Ai	0.952186	MEF4
ENSMUSG00000018849	MEF4 B12 MAT2Ai	2.16025	MEF4
ENSMUSG00000018858	MEF4 B12 MAT2Ai	0.869035	MEF4
ENSMUSG00000018861	MEF4 B12 MAT2Ai	0.888939	MEF4
ENSMUSG00000018882	MEF4 B12 MAT2Ai	1.91433	MEF4
ENSMUSG00000018899	MEF4 B12 MAT2Ai	1.04665	MEF4
ENSMUSG00000018900	MEF4 B12 MAT2Ai	1.04252	MEF4
ENSMUSG00000018906	MEF4 B12 MAT2Ai	1.16286	MEF4
ENSMUSG00000018920	MEF4 B12 MAT2Ai	1.07471	MEF4
ENSMUSG00000018921	MEF4 B12 MAT2Ai	0.911969	MEF4
ENSMUSG00000018932	MEF4 B12 MAT2Ai	0.792481	MEF4
ENSMUSG00000018974	MEF4 B12 MAT2Ai	1.07715	MEF4
ENSMUSG00000018983	MEF4 B12 MAT2Ai	1.64037	MEF4
ENSMUSG00000018995	MEF4 B12 MAT2Ai	0.996353	MEF4
ENSMUSG00000018999	MEF4 B12 MAT2Ai	1.03198	MEF4
ENSMUSG00000019039	MEF4 B12 MAT2Ai	0.596063	MEF4
ENSMUSG00000019054	MEF4 B12 MAT2Ai	1.20278	MEF4
ENSMUSG00000019055	MEF4 B12 MAT2Ai	1.07614	MEF4
ENSMUSG00000019066	MEF4 B12 MAT2Ai	0.780822	MEF4
ENSMUSG00000019080	MEF4 B12 MAT2Ai	1.0112	MEF4
ENSMUSG00000019087	MEF4 B12 MAT2Ai	1.02253	MEF4
ENSMUSG00000019088	MEF4 B12 MAT2Ai	0.683334	MEF4
ENSMUSG00000019102	MEF4 B12 MAT2Ai	4.59919	MEF4
ENSMUSG00000019124	MEF4 B12 MAT2Ai	0.852315	MEF4
ENSMUSG00000019132	MEF4 B12 MAT2Ai	1.02901	MEF4
ENSMUSG00000019139	MEF4 B12 MAT2Ai	0.531641	MEF4
ENSMUSG00000019143	MEF4 B12 MAT2Ai	0.906017	MEF4
ENSMUSG00000019173	MEF4 B12 MAT2Ai	1.08262	MEF4
ENSMUSG00000019188	MEF4 B12 MAT2Ai	0.872983	MEF4
ENSMUSG00000019189	MEF4 B12 MAT2Ai	1.00164	MEF4
ENSMUSG00000019194	MEF4 B12 MAT2Ai	0.618734	MEF4
ENSMUSG00000019214	MEF4 B12 MAT2Ai	1.63487	MEF4
ENSMUSG00000019230	MEF4 B12 MAT2Ai	1.20574	MEF4
ENSMUSG00000019254	MEF4 B12 MAT2Ai	1.1604	MEF4
ENSMUSG00000019256	MEF4 B12 MAT2Ai	0.928628	MEF4
ENSMUSG00000019261	MEF4 B12 MAT2Ai	1.24462	MEF4
ENSMUSG00000019278	MEF4 B12 MAT2Ai	0.6785	MEF4
ENSMUSG00000019297	MEF4 B12 MAT2Ai	1.25155	MEF4
ENSMUSG00000019302	MEF4 B12 MAT2Ai	0.994741	MEF4
ENSMUSG00000019320	MEF4 B12 MAT2Ai	0.477027	MEF4
ENSMUSG00000019338	MEF4 B12 MAT2Ai	0.795483	MEF4
ENSMUSG00000019359	MEF4 B12 MAT2Ai	1.12383	MEF4
ENSMUSG00000019370	MEF4 B12 MAT2Ai	0.925517	MEF4
ENSMUSG00000019373	MEF4 B12 MAT2Ai	1.15371	MEF4
ENSMUSG00000019428	MEF4 B12 MAT2Ai	0.20724	MEF4
ENSMUSG00000019432	MEF4 B12 MAT2Ai	0.899619	MEF4
ENSMUSG00000019433	MEF4 B12 MAT2Ai	1.03418	MEF4
ENSMUSG00000019461	MEF4 B12 MAT2Ai	0.822847	MEF4
ENSMUSG00000019467	MEF4 B12 MAT2Ai	1.0821	MEF4
ENSMUSG00000019470	MEF4 B12 MAT2Ai	0.965566	MEF4
ENSMUSG00000019471	MEF4 B12 MAT2Ai	1.02094	MEF4
ENSMUSG00000019478	MEF4 B12 MAT2Ai	0.738554	MEF4
ENSMUSG00000019487	MEF4 B12 MAT2Ai	0.858116	MEF4
ENSMUSG00000019494	MEF4 B12 MAT2Ai	1.68366	MEF4
ENSMUSG00000019518	MEF4 B12 MAT2Ai	0.594381	MEF4
ENSMUSG00000019528	MEF4 B12 MAT2Ai	2.77667	MEF4
ENSMUSG00000019539	MEF4 B12 MAT2Ai	1.21797	MEF4
ENSMUSG00000019558	MEF4 B12 MAT2Ai	0.91819	MEF4
ENSMUSG00000019564	MEF4 B12 MAT2Ai	0.691057	MEF4
ENSMUSG00000019577	MEF4 B12 MAT2Ai	1.20381	MEF4
ENSMUSG00000019578	MEF4 B12 MAT2Ai	1.03535	MEF4
ENSMUSG00000019579	MEF4 B12 MAT2Ai	0.969402	MEF4
ENSMUSG00000019590	MEF4 B12 MAT2Ai	1.14065	MEF4
ENSMUSG00000019647	MEF4 B12 MAT2Ai	0.901937	MEF4
ENSMUSG00000019699	MEF4 B12 MAT2Ai	1.02907	MEF4
ENSMUSG00000019710	MEF4 B12 MAT2Ai	1.0342	MEF4
ENSMUSG00000019715	MEF4 B12 MAT2Ai	1.27005	MEF4
ENSMUSG00000019726	MEF4 B12 MAT2Ai	0.482499	MEF4
ENSMUSG00000019731	MEF4 B12 MAT2Ai	0.862874	MEF4
ENSMUSG00000019732	MEF4 B12 MAT2Ai	0.80677	MEF4
ENSMUSG00000019734	MEF4 B12 MAT2Ai	1.54006	MEF4
ENSMUSG00000019737	MEF4 B12 MAT2Ai	0.648174	MEF4
ENSMUSG00000019738	MEF4 B12 MAT2Ai	1.1639	MEF4
ENSMUSG00000019763	MEF4 B12 MAT2Ai	0.472825	MEF4
ENSMUSG00000019773	MEF4 B12 MAT2Ai	0.682345	MEF4
ENSMUSG00000019774	MEF4 B12 MAT2Ai	1.14164	MEF4
ENSMUSG00000019775	MEF4 B12 MAT2Ai	2.55969	MEF4
ENSMUSG00000019777	MEF4 B12 MAT2Ai	1.42273	MEF4
ENSMUSG00000019779	MEF4 B12 MAT2Ai	0.716051	MEF4
ENSMUSG00000019782	MEF4 B12 MAT2Ai	1.20119	MEF4
ENSMUSG00000019789	MEF4 B12 MAT2Ai	1.33333	MEF4
ENSMUSG00000019790	MEF4 B12 MAT2Ai	1.00525	MEF4
ENSMUSG00000019792	MEF4 B12 MAT2Ai	1.08178	MEF4
ENSMUSG00000019794	MEF4 B12 MAT2Ai	2.34248	MEF4
ENSMUSG00000019795	MEF4 B12 MAT2Ai	0.978976	MEF4
ENSMUSG00000019796	MEF4 B12 MAT2Ai	0.926315	MEF4
ENSMUSG00000019802	MEF4 B12 MAT2Ai	1.1441	MEF4
ENSMUSG00000019808	MEF4 B12 MAT2Ai	1.66978	MEF4
ENSMUSG00000019809	MEF4 B12 MAT2Ai	0.740591	MEF4
ENSMUSG00000019810	MEF4 B12 MAT2Ai	0.882217	MEF4
ENSMUSG00000019814	MEF4 B12 MAT2Ai	1.00665	MEF4
ENSMUSG00000019817	MEF4 B12 MAT2Ai	1.00847	MEF4
ENSMUSG00000019818	MEF4 B12 MAT2Ai	1.04748	MEF4
ENSMUSG00000019820	MEF4 B12 MAT2Ai	0.974574	MEF4
ENSMUSG00000019822	MEF4 B12 MAT2Ai	0.85332	MEF4
ENSMUSG00000019823	MEF4 B12 MAT2Ai	1.43795	MEF4
ENSMUSG00000019826	MEF4 B12 MAT2Ai	7.62343	MEF4
ENSMUSG00000019831	MEF4 B12 MAT2Ai	0.161061	MEF4
ENSMUSG00000019837	MEF4 B12 MAT2Ai	1.40749	MEF4
ENSMUSG00000019838	MEF4 B12 MAT2Ai	1.24982	MEF4
ENSMUSG00000019841	MEF4 B12 MAT2Ai	2.66689	MEF4
ENSMUSG00000019842	MEF4 B12 MAT2Ai	0.856971	MEF4
ENSMUSG00000019843	MEF4 B12 MAT2Ai	1.26734	MEF4
ENSMUSG00000019845	MEF4 B12 MAT2Ai	0.398679	MEF4
ENSMUSG00000019846	MEF4 B12 MAT2Ai	1.09212	MEF4
ENSMUSG00000019849	MEF4 B12 MAT2Ai	0.966632	MEF4
ENSMUSG00000019850	MEF4 B12 MAT2Ai	1.38886	MEF4
ENSMUSG00000019854	MEF4 B12 MAT2Ai	1.26689	MEF4
ENSMUSG00000019856	MEF4 B12 MAT2Ai	0.746101	MEF4
ENSMUSG00000019861	MEF4 B12 MAT2Ai	0.697959	MEF4
ENSMUSG00000019863	MEF4 B12 MAT2Ai	0.574472	MEF4
ENSMUSG00000019864	MEF4 B12 MAT2Ai	0.84448	MEF4
ENSMUSG00000019868	MEF4 B12 MAT2Ai	1.27941	MEF4
ENSMUSG00000019872	MEF4 B12 MAT2Ai	0.928371	MEF4
ENSMUSG00000019873	MEF4 B12 MAT2Ai	0.702508	MEF4
ENSMUSG00000019877	MEF4 B12 MAT2Ai	0.797375	MEF4
ENSMUSG00000019880	MEF4 B12 MAT2Ai	0.956688	MEF4
ENSMUSG00000019883	MEF4 B12 MAT2Ai	0.675463	MEF4
ENSMUSG00000019889	MEF4 B12 MAT2Ai	1.48466	MEF4
ENSMUSG00000019899	MEF4 B12 MAT2Ai	1.00431	MEF4
ENSMUSG00000019907	MEF4 B12 MAT2Ai	0.983964	MEF4
ENSMUSG00000019913	MEF4 B12 MAT2Ai	1.17843	MEF4
ENSMUSG00000019916	MEF4 B12 MAT2Ai	1.15283	MEF4
ENSMUSG00000019917	MEF4 B12 MAT2Ai	1.81087	MEF4
ENSMUSG00000019923	MEF4 B12 MAT2Ai	0.717844	MEF4
ENSMUSG00000019929	MEF4 B12 MAT2Ai	1.0339	MEF4
ENSMUSG00000019936	MEF4 B12 MAT2Ai	0.772045	MEF4
ENSMUSG00000019942	MEF4 B12 MAT2Ai	0.868049	MEF4
ENSMUSG00000019943	MEF4 B12 MAT2Ai	2.04195	MEF4
ENSMUSG00000019948	MEF4 B12 MAT2Ai	0.896538	MEF4
ENSMUSG00000019951	MEF4 B12 MAT2Ai	1.56913	MEF4
ENSMUSG00000019952	MEF4 B12 MAT2Ai	0.868373	MEF4
ENSMUSG00000019966	MEF4 B12 MAT2Ai	0.922294	MEF4
ENSMUSG00000019969	MEF4 B12 MAT2Ai	1.8973	MEF4
ENSMUSG00000019971	MEF4 B12 MAT2Ai	0.691018	MEF4
ENSMUSG00000019977	MEF4 B12 MAT2Ai	1.03378	MEF4
ENSMUSG00000019978	MEF4 B12 MAT2Ai	0.98899	MEF4
ENSMUSG00000019979	MEF4 B12 MAT2Ai	1.14247	MEF4
ENSMUSG00000019984	MEF4 B12 MAT2Ai	0.57161	MEF4
ENSMUSG00000019986	MEF4 B12 MAT2Ai	2.02776	MEF4
ENSMUSG00000019988	MEF4 B12 MAT2Ai	0.469155	MEF4
ENSMUSG00000019989	MEF4 B12 MAT2Ai	0.599663	MEF4
ENSMUSG00000019992	MEF4 B12 MAT2Ai	0.529511	MEF4
ENSMUSG00000019998	MEF4 B12 MAT2Ai	0.566677	MEF4
ENSMUSG00000020000	MEF4 B12 MAT2Ai	0.972866	MEF4
ENSMUSG00000020003	MEF4 B12 MAT2Ai	1.04192	MEF4
ENSMUSG00000020007	MEF4 B12 MAT2Ai	0.199427	MEF4
ENSMUSG00000020009	MEF4 B12 MAT2Ai	1.08027	MEF4
ENSMUSG00000020015	MEF4 B12 MAT2Ai	0.735569	MEF4
ENSMUSG00000020017	MEF4 B12 MAT2Ai	0.495573	MEF4
ENSMUSG00000020019	MEF4 B12 MAT2Ai	0.852461	MEF4
ENSMUSG00000020021	MEF4 B12 MAT2Ai	0.875643	MEF4
ENSMUSG00000020022	MEF4 B12 MAT2Ai	56945.4	MEF4
ENSMUSG00000020024	MEF4 B12 MAT2Ai	1.43817	MEF4
ENSMUSG00000020027	MEF4 B12 MAT2Ai	1.66929	MEF4
ENSMUSG00000020029	MEF4 B12 MAT2Ai	1.09834	MEF4
ENSMUSG00000020032	MEF4 B12 MAT2Ai	1.10185	MEF4
ENSMUSG00000020034	MEF4 B12 MAT2Ai	0.429289	MEF4
ENSMUSG00000020038	MEF4 B12 MAT2Ai	0.829991	MEF4
ENSMUSG00000020042	MEF4 B12 MAT2Ai	0.916986	MEF4
ENSMUSG00000020044	MEF4 B12 MAT2Ai	1.03393	MEF4
ENSMUSG00000020048	MEF4 B12 MAT2Ai	1.00808	MEF4
ENSMUSG00000020057	MEF4 B12 MAT2Ai	0.986875	MEF4
ENSMUSG00000020064	MEF4 B12 MAT2Ai	0.93507	MEF4
ENSMUSG00000020069	MEF4 B12 MAT2Ai	0.722237	MEF4
ENSMUSG00000020070	MEF4 B12 MAT2Ai	1.02744	MEF4
ENSMUSG00000020074	MEF4 B12 MAT2Ai	1.88354	MEF4
ENSMUSG00000020075	MEF4 B12 MAT2Ai	0.775862	MEF4
ENSMUSG00000020079	MEF4 B12 MAT2Ai	0.928823	MEF4
ENSMUSG00000020086	MEF4 B12 MAT2Ai	1.05559	MEF4
ENSMUSG00000020088	MEF4 B12 MAT2Ai	1.08768	MEF4
ENSMUSG00000020092	MEF4 B12 MAT2Ai	1.70484	MEF4
ENSMUSG00000020097	MEF4 B12 MAT2Ai	1.45694	MEF4
ENSMUSG00000020099	MEF4 B12 MAT2Ai	0.875177	MEF4
ENSMUSG00000020100	MEF4 B12 MAT2Ai	0.941856	MEF4
ENSMUSG00000020101	MEF4 B12 MAT2Ai	1.13098	MEF4
ENSMUSG00000020105	MEF4 B12 MAT2Ai	0.862966	MEF4
ENSMUSG00000020109	MEF4 B12 MAT2Ai	1.11953	MEF4
ENSMUSG00000020114	MEF4 B12 MAT2Ai	1.04566	MEF4
ENSMUSG00000020115	MEF4 B12 MAT2Ai	0.8167	MEF4
ENSMUSG00000020116	MEF4 B12 MAT2Ai	1.0514	MEF4
ENSMUSG00000020120	MEF4 B12 MAT2Ai	1.01882	MEF4
ENSMUSG00000020121	MEF4 B12 MAT2Ai	1.17958	MEF4
ENSMUSG00000020122	MEF4 B12 MAT2Ai	1.05137	MEF4
ENSMUSG00000020124	MEF4 B12 MAT2Ai	0.928884	MEF4
ENSMUSG00000020128	MEF4 B12 MAT2Ai	1.16909	MEF4
ENSMUSG00000020132	MEF4 B12 MAT2Ai	0.755481	MEF4
ENSMUSG00000020134	MEF4 B12 MAT2Ai	1.64712	MEF4
ENSMUSG00000020140	MEF4 B12 MAT2Ai	0.939349	MEF4
ENSMUSG00000020142	MEF4 B12 MAT2Ai	0.882293	MEF4
ENSMUSG00000020143	MEF4 B12 MAT2Ai	1.26155	MEF4
ENSMUSG00000020149	MEF4 B12 MAT2Ai	1.00899	MEF4
ENSMUSG00000020150	MEF4 B12 MAT2Ai	0.807257	MEF4
ENSMUSG00000020151	MEF4 B12 MAT2Ai	0.61645	MEF4
ENSMUSG00000020152	MEF4 B12 MAT2Ai	1.15641	MEF4
ENSMUSG00000020160	MEF4 B12 MAT2Ai	0.886574	MEF4
ENSMUSG00000020166	MEF4 B12 MAT2Ai	0.321782	MEF4
ENSMUSG00000020167	MEF4 B12 MAT2Ai	1.15611	MEF4
ENSMUSG00000020170	MEF4 B12 MAT2Ai	0.814195	MEF4
ENSMUSG00000020171	MEF4 B12 MAT2Ai	0.886085	MEF4
ENSMUSG00000020173	MEF4 B12 MAT2Ai	1.24341	MEF4
ENSMUSG00000020176	MEF4 B12 MAT2Ai	0.912625	MEF4
ENSMUSG00000020181	MEF4 B12 MAT2Ai	1.99567	MEF4
ENSMUSG00000020184	MEF4 B12 MAT2Ai	0.807166	MEF4
ENSMUSG00000020185	MEF4 B12 MAT2Ai	0.625936	MEF4
ENSMUSG00000020186	MEF4 B12 MAT2Ai	1.01444	MEF4
ENSMUSG00000020189	MEF4 B12 MAT2Ai	1.29601	MEF4
ENSMUSG00000020193	MEF4 B12 MAT2Ai	0.766052	MEF4
ENSMUSG00000020196	MEF4 B12 MAT2Ai	1.27872	MEF4
ENSMUSG00000020198	MEF4 B12 MAT2Ai	1.32552	MEF4
ENSMUSG00000020211	MEF4 B12 MAT2Ai	0.869951	MEF4
ENSMUSG00000020212	MEF4 B12 MAT2Ai	1.09552	MEF4
ENSMUSG00000020220	MEF4 B12 MAT2Ai	0.605882	MEF4
ENSMUSG00000020225	MEF4 B12 MAT2Ai	1.22242	MEF4
ENSMUSG00000020227	MEF4 B12 MAT2Ai	0.953387	MEF4
ENSMUSG00000020228	MEF4 B12 MAT2Ai	3.2649	MEF4
ENSMUSG00000020230	MEF4 B12 MAT2Ai	0.626158	MEF4
ENSMUSG00000020231	MEF4 B12 MAT2Ai	1.18572	MEF4
ENSMUSG00000020232	MEF4 B12 MAT2Ai	0.959933	MEF4
ENSMUSG00000020235	MEF4 B12 MAT2Ai	1.13844	MEF4
ENSMUSG00000020238	MEF4 B12 MAT2Ai	0.921827	MEF4
ENSMUSG00000020241	MEF4 B12 MAT2Ai	1.0862	MEF4
ENSMUSG00000020246	MEF4 B12 MAT2Ai	0.969545	MEF4
ENSMUSG00000020248	MEF4 B12 MAT2Ai	2.33058	MEF4
ENSMUSG00000020253	MEF4 B12 MAT2Ai	1.13681	MEF4
ENSMUSG00000020256	MEF4 B12 MAT2Ai	0.732316	MEF4
ENSMUSG00000020257	MEF4 B12 MAT2Ai	0.942001	MEF4
ENSMUSG00000020260	MEF4 B12 MAT2Ai	0.919825	MEF4
ENSMUSG00000020261	MEF4 B12 MAT2Ai	1.60024	MEF4
ENSMUSG00000020262	MEF4 B12 MAT2Ai	2.4514	MEF4
ENSMUSG00000020263	MEF4 B12 MAT2Ai	0.834009	MEF4
ENSMUSG00000020264	MEF4 B12 MAT2Ai	1.3975	MEF4
ENSMUSG00000020271	MEF4 B12 MAT2Ai	1.13656	MEF4
ENSMUSG00000020272	MEF4 B12 MAT2Ai	1.63524	MEF4
ENSMUSG00000020273	MEF4 B12 MAT2Ai	1.62233	MEF4
ENSMUSG00000020275	MEF4 B12 MAT2Ai	0.999498	MEF4
ENSMUSG00000020277	MEF4 B12 MAT2Ai	1.11563	MEF4
ENSMUSG00000020280	MEF4 B12 MAT2Ai	1.21571	MEF4
ENSMUSG00000020282	MEF4 B12 MAT2Ai	1.11445	MEF4
ENSMUSG00000020288	MEF4 B12 MAT2Ai	0.998006	MEF4
ENSMUSG00000020289	MEF4 B12 MAT2Ai	2.14402	MEF4
ENSMUSG00000020290	MEF4 B12 MAT2Ai	0.892216	MEF4
ENSMUSG00000020300	MEF4 B12 MAT2Ai	1.32902	MEF4
ENSMUSG00000020305	MEF4 B12 MAT2Ai	0.811628	MEF4
ENSMUSG00000020307	MEF4 B12 MAT2Ai	1.30994	MEF4
ENSMUSG00000020311	MEF4 B12 MAT2Ai	0.870029	MEF4
ENSMUSG00000020315	MEF4 B12 MAT2Ai	0.51975	MEF4
ENSMUSG00000020319	MEF4 B12 MAT2Ai	0.271525	MEF4
ENSMUSG00000020321	MEF4 B12 MAT2Ai	1.07684	MEF4
ENSMUSG00000020325	MEF4 B12 MAT2Ai	0.596591	MEF4
ENSMUSG00000020326	MEF4 B12 MAT2Ai	1.31326	MEF4
ENSMUSG00000020329	MEF4 B12 MAT2Ai	1.09424	MEF4
ENSMUSG00000020330	MEF4 B12 MAT2Ai	0.360577	MEF4
ENSMUSG00000020331	MEF4 B12 MAT2Ai	0.623708	MEF4
ENSMUSG00000020334	MEF4 B12 MAT2Ai	1.2038	MEF4
ENSMUSG00000020349	MEF4 B12 MAT2Ai	1.03922	MEF4
ENSMUSG00000020358	MEF4 B12 MAT2Ai	1.07112	MEF4
ENSMUSG00000020359	MEF4 B12 MAT2Ai	1.91381	MEF4
ENSMUSG00000020361	MEF4 B12 MAT2Ai	1.13616	MEF4
ENSMUSG00000020362	MEF4 B12 MAT2Ai	2.31563	MEF4
ENSMUSG00000020363	MEF4 B12 MAT2Ai	2.46195	MEF4
ENSMUSG00000020364	MEF4 B12 MAT2Ai	1.625	MEF4
ENSMUSG00000020366	MEF4 B12 MAT2Ai	0.784914	MEF4
ENSMUSG00000020368	MEF4 B12 MAT2Ai	1.09139	MEF4
ENSMUSG00000020375	MEF4 B12 MAT2Ai	1.28181	MEF4
ENSMUSG00000020376	MEF4 B12 MAT2Ai	0.972722	MEF4
ENSMUSG00000020377	MEF4 B12 MAT2Ai	0.444445	MEF4
ENSMUSG00000020380	MEF4 B12 MAT2Ai	1.05173	MEF4
ENSMUSG00000020381	MEF4 B12 MAT2Ai	1.19425	MEF4
ENSMUSG00000020386	MEF4 B12 MAT2Ai	1.10352	MEF4
ENSMUSG00000020387	MEF4 B12 MAT2Ai	0.843398	MEF4
ENSMUSG00000020389	MEF4 B12 MAT2Ai	2.9597	MEF4
ENSMUSG00000020390	MEF4 B12 MAT2Ai	0.895785	MEF4
ENSMUSG00000020393	MEF4 B12 MAT2Ai	1.28453	MEF4
ENSMUSG00000020400	MEF4 B12 MAT2Ai	1.75861	MEF4
ENSMUSG00000020402	MEF4 B12 MAT2Ai	0.864637	MEF4
ENSMUSG00000020409	MEF4 B12 MAT2Ai	0.165344	MEF4
ENSMUSG00000020412	MEF4 B12 MAT2Ai	0.801767	MEF4
ENSMUSG00000020413	MEF4 B12 MAT2Ai	0.850414	MEF4
ENSMUSG00000020422	MEF4 B12 MAT2Ai	0.826457	MEF4
ENSMUSG00000020424	MEF4 B12 MAT2Ai	0.540177	MEF4
ENSMUSG00000020427	MEF4 B12 MAT2Ai	0.948479	MEF4
ENSMUSG00000020430	MEF4 B12 MAT2Ai	0.688072	MEF4
ENSMUSG00000020431	MEF4 B12 MAT2Ai	3.73153	MEF4
ENSMUSG00000020432	MEF4 B12 MAT2Ai	0.905625	MEF4
ENSMUSG00000020435	MEF4 B12 MAT2Ai	4.715	MEF4
ENSMUSG00000020437	MEF4 B12 MAT2Ai	1.75484	MEF4
ENSMUSG00000020439	MEF4 B12 MAT2Ai	1.08786	MEF4
ENSMUSG00000020440	MEF4 B12 MAT2Ai	1.08261	MEF4
ENSMUSG00000020441	MEF4 B12 MAT2Ai	0.963148	MEF4
ENSMUSG00000020444	MEF4 B12 MAT2Ai	1.23343	MEF4
ENSMUSG00000020448	MEF4 B12 MAT2Ai	0.866272	MEF4
ENSMUSG00000020451	MEF4 B12 MAT2Ai	0.701695	MEF4
ENSMUSG00000020453	MEF4 B12 MAT2Ai	1.80139	MEF4
ENSMUSG00000020454	MEF4 B12 MAT2Ai	0.613299	MEF4
ENSMUSG00000020455	MEF4 B12 MAT2Ai	1.36542	MEF4
ENSMUSG00000020456	MEF4 B12 MAT2Ai	0.825971	MEF4
ENSMUSG00000020458	MEF4 B12 MAT2Ai	1.08841	MEF4
ENSMUSG00000020459	MEF4 B12 MAT2Ai	0.835136	MEF4
ENSMUSG00000020460	MEF4 B12 MAT2Ai	1.08173	MEF4
ENSMUSG00000020462	MEF4 B12 MAT2Ai	1.22813	MEF4
ENSMUSG00000020463	MEF4 B12 MAT2Ai	1.09309	MEF4
ENSMUSG00000020464	MEF4 B12 MAT2Ai	0.932513	MEF4
ENSMUSG00000020467	MEF4 B12 MAT2Ai	1.33298	MEF4
ENSMUSG00000020472	MEF4 B12 MAT2Ai	0.784048	MEF4
ENSMUSG00000020473	MEF4 B12 MAT2Ai	0.93038	MEF4
ENSMUSG00000020474	MEF4 B12 MAT2Ai	0.725809	MEF4
ENSMUSG00000020476	MEF4 B12 MAT2Ai	1.052	MEF4
ENSMUSG00000020482	MEF4 B12 MAT2Ai	1.33158	MEF4
ENSMUSG00000020484	MEF4 B12 MAT2Ai	1.27035	MEF4
ENSMUSG00000020485	MEF4 B12 MAT2Ai	0.952483	MEF4
ENSMUSG00000020493	MEF4 B12 MAT2Ai	0.684494	MEF4
ENSMUSG00000020513	MEF4 B12 MAT2Ai	0.837568	MEF4
ENSMUSG00000020515	MEF4 B12 MAT2Ai	1.46945	MEF4
ENSMUSG00000020516	MEF4 B12 MAT2Ai	1.6888	MEF4
ENSMUSG00000020520	MEF4 B12 MAT2Ai	1.10759	MEF4
ENSMUSG00000020521	MEF4 B12 MAT2Ai	1.35465	MEF4
ENSMUSG00000020523	MEF4 B12 MAT2Ai	2.17656	MEF4
ENSMUSG00000020524	MEF4 B12 MAT2Ai	1.00583	MEF4
ENSMUSG00000020525	MEF4 B12 MAT2Ai	1.33553	MEF4
ENSMUSG00000020526	MEF4 B12 MAT2Ai	1.35948	MEF4
ENSMUSG00000020527	MEF4 B12 MAT2Ai	1.35308	MEF4
ENSMUSG00000020528	MEF4 B12 MAT2Ai	0.695461	MEF4
ENSMUSG00000020530	MEF4 B12 MAT2Ai	1.46216	MEF4
ENSMUSG00000020534	MEF4 B12 MAT2Ai	1.15473	MEF4
ENSMUSG00000020536	MEF4 B12 MAT2Ai	0.649699	MEF4
ENSMUSG00000020537	MEF4 B12 MAT2Ai	0.638934	MEF4
ENSMUSG00000020538	MEF4 B12 MAT2Ai	1.13299	MEF4
ENSMUSG00000020541	MEF4 B12 MAT2Ai	2.92956	MEF4
ENSMUSG00000020547	MEF4 B12 MAT2Ai	1.25663	MEF4
ENSMUSG00000020549	MEF4 B12 MAT2Ai	1.15546	MEF4
ENSMUSG00000020553	MEF4 B12 MAT2Ai	0.487157	MEF4
ENSMUSG00000020571	MEF4 B12 MAT2Ai	0.731752	MEF4
ENSMUSG00000020572	MEF4 B12 MAT2Ai	0.931074	MEF4
ENSMUSG00000020573	MEF4 B12 MAT2Ai	1.61465	MEF4
ENSMUSG00000020576	MEF4 B12 MAT2Ai	0.939087	MEF4
ENSMUSG00000020577	MEF4 B12 MAT2Ai	0.891641	MEF4
ENSMUSG00000020580	MEF4 B12 MAT2Ai	1.38767	MEF4
ENSMUSG00000020585	MEF4 B12 MAT2Ai	1.03259	MEF4
ENSMUSG00000020590	MEF4 B12 MAT2Ai	0.969334	MEF4
ENSMUSG00000020592	MEF4 B12 MAT2Ai	0.921372	MEF4
ENSMUSG00000020594	MEF4 B12 MAT2Ai	1.3833	MEF4
ENSMUSG00000020598	MEF4 B12 MAT2Ai	1.32549	MEF4
ENSMUSG00000020605	MEF4 B12 MAT2Ai	1.69516	MEF4
ENSMUSG00000020608	MEF4 B12 MAT2Ai	1.5705	MEF4
ENSMUSG00000020610	MEF4 B12 MAT2Ai	1.52416	MEF4
ENSMUSG00000020614	MEF4 B12 MAT2Ai	0.99025	MEF4
ENSMUSG00000020620	MEF4 B12 MAT2Ai	0.624634	MEF4
ENSMUSG00000020623	MEF4 B12 MAT2Ai	0.996242	MEF4
ENSMUSG00000020627	MEF4 B12 MAT2Ai	0.723244	MEF4
ENSMUSG00000020628	MEF4 B12 MAT2Ai	1.37481	MEF4
ENSMUSG00000020630	MEF4 B12 MAT2Ai	1.88415	MEF4
ENSMUSG00000020634	MEF4 B12 MAT2Ai	0.800486	MEF4
ENSMUSG00000020640	MEF4 B12 MAT2Ai	1.26072	MEF4
ENSMUSG00000020641	MEF4 B12 MAT2Ai	0.920147	MEF4
ENSMUSG00000020642	MEF4 B12 MAT2Ai	0.948841	MEF4
ENSMUSG00000020646	MEF4 B12 MAT2Ai	0.786394	MEF4
ENSMUSG00000020647	MEF4 B12 MAT2Ai	1.06451	MEF4
ENSMUSG00000020648	MEF4 B12 MAT2Ai	3.8947	MEF4
ENSMUSG00000020649	MEF4 B12 MAT2Ai	1.27878	MEF4
ENSMUSG00000020652	MEF4 B12 MAT2Ai	0.931518	MEF4
ENSMUSG00000020654	MEF4 B12 MAT2Ai	1.1711	MEF4
ENSMUSG00000020657	MEF4 B12 MAT2Ai	0.43097	MEF4
ENSMUSG00000020661	MEF4 B12 MAT2Ai	0.386947	MEF4
ENSMUSG00000020664	MEF4 B12 MAT2Ai	1.39569	MEF4
ENSMUSG00000020668	MEF4 B12 MAT2Ai	1.10618	MEF4
ENSMUSG00000020669	MEF4 B12 MAT2Ai	1.10697	MEF4
ENSMUSG00000020671	MEF4 B12 MAT2Ai	1.1206	MEF4
ENSMUSG00000020672	MEF4 B12 MAT2Ai	1.44537	MEF4
ENSMUSG00000020674	MEF4 B12 MAT2Ai	0.884896	MEF4
ENSMUSG00000020677	MEF4 B12 MAT2Ai	1.43721	MEF4
ENSMUSG00000020680	MEF4 B12 MAT2Ai	0.905939	MEF4
ENSMUSG00000020681	MEF4 B12 MAT2Ai	1.37521	MEF4
ENSMUSG00000020682	MEF4 B12 MAT2Ai	2.9019	MEF4
ENSMUSG00000020687	MEF4 B12 MAT2Ai	1.18723	MEF4
ENSMUSG00000020691	MEF4 B12 MAT2Ai	0.860516	MEF4
ENSMUSG00000020694	MEF4 B12 MAT2Ai	0.682808	MEF4
ENSMUSG00000020695	MEF4 B12 MAT2Ai	1.0668	MEF4
ENSMUSG00000020697	MEF4 B12 MAT2Ai	1.34879	MEF4
ENSMUSG00000020700	MEF4 B12 MAT2Ai	1.10186	MEF4
ENSMUSG00000020701	MEF4 B12 MAT2Ai	1.46017	MEF4
ENSMUSG00000020704	MEF4 B12 MAT2Ai	1.31339	MEF4
ENSMUSG00000020705	MEF4 B12 MAT2Ai	0.740727	MEF4
ENSMUSG00000020706	MEF4 B12 MAT2Ai	1.68921	MEF4
ENSMUSG00000020707	MEF4 B12 MAT2Ai	1.71457	MEF4
ENSMUSG00000020708	MEF4 B12 MAT2Ai	3.60551	MEF4
ENSMUSG00000020709	MEF4 B12 MAT2Ai	1.43109	MEF4
ENSMUSG00000020715	MEF4 B12 MAT2Ai	1.04068	MEF4
ENSMUSG00000020716	MEF4 B12 MAT2Ai	1.17115	MEF4
ENSMUSG00000020718	MEF4 B12 MAT2Ai	0.607491	MEF4
ENSMUSG00000020719	MEF4 B12 MAT2Ai	1.07875	MEF4
ENSMUSG00000020720	MEF4 B12 MAT2Ai	1.39027	MEF4
ENSMUSG00000020733	MEF4 B12 MAT2Ai	1.0771	MEF4
ENSMUSG00000020737	MEF4 B12 MAT2Ai	1.42907	MEF4
ENSMUSG00000020739	MEF4 B12 MAT2Ai	0.42664	MEF4
ENSMUSG00000020741	MEF4 B12 MAT2Ai	1.4532	MEF4
ENSMUSG00000020743	MEF4 B12 MAT2Ai	0.975327	MEF4
ENSMUSG00000020744	MEF4 B12 MAT2Ai	0.513658	MEF4
ENSMUSG00000020745	MEF4 B12 MAT2Ai	1.09431	MEF4
ENSMUSG00000020752	MEF4 B12 MAT2Ai	1.16466	MEF4
ENSMUSG00000020755	MEF4 B12 MAT2Ai	1.06987	MEF4
ENSMUSG00000020758	MEF4 B12 MAT2Ai	0.698472	MEF4
ENSMUSG00000020766	MEF4 B12 MAT2Ai	0.995513	MEF4
ENSMUSG00000020770	MEF4 B12 MAT2Ai	1.08932	MEF4
ENSMUSG00000020773	MEF4 B12 MAT2Ai	0.909333	MEF4
ENSMUSG00000020775	MEF4 B12 MAT2Ai	1.18315	MEF4
ENSMUSG00000020776	MEF4 B12 MAT2Ai	0.86855	MEF4
ENSMUSG00000020777	MEF4 B12 MAT2Ai	1.15609	MEF4
ENSMUSG00000020780	MEF4 B12 MAT2Ai	1.11	MEF4
ENSMUSG00000020781	MEF4 B12 MAT2Ai	1.78635	MEF4
ENSMUSG00000020782	MEF4 B12 MAT2Ai	0.94429	MEF4
ENSMUSG00000020783	MEF4 B12 MAT2Ai	0.934978	MEF4
ENSMUSG00000020785	MEF4 B12 MAT2Ai	1.98765	MEF4
ENSMUSG00000020788	MEF4 B12 MAT2Ai	0.64006	MEF4
ENSMUSG00000020792	MEF4 B12 MAT2Ai	0.881176	MEF4
ENSMUSG00000020794	MEF4 B12 MAT2Ai	1.14	MEF4
ENSMUSG00000020802	MEF4 B12 MAT2Ai	1.11467	MEF4
ENSMUSG00000020807	MEF4 B12 MAT2Ai	1.28718	MEF4
ENSMUSG00000020808	MEF4 B12 MAT2Ai	1.27386	MEF4
ENSMUSG00000020817	MEF4 B12 MAT2Ai	1.07053	MEF4
ENSMUSG00000020818	MEF4 B12 MAT2Ai	0.362931	MEF4
ENSMUSG00000020821	MEF4 B12 MAT2Ai	0.96604	MEF4
ENSMUSG00000020823	MEF4 B12 MAT2Ai	0.917911	MEF4
ENSMUSG00000020827	MEF4 B12 MAT2Ai	1.47365	MEF4
ENSMUSG00000020828	MEF4 B12 MAT2Ai	1.09156	MEF4
ENSMUSG00000020829	MEF4 B12 MAT2Ai	1.36667	MEF4
ENSMUSG00000020831	MEF4 B12 MAT2Ai	1.83083	MEF4
ENSMUSG00000020832	MEF4 B12 MAT2Ai	0.700787	MEF4
ENSMUSG00000020840	MEF4 B12 MAT2Ai	0.91157	MEF4
ENSMUSG00000020841	MEF4 B12 MAT2Ai	1.00253	MEF4
ENSMUSG00000020844	MEF4 B12 MAT2Ai	1.08785	MEF4
ENSMUSG00000020848	MEF4 B12 MAT2Ai	0.83329	MEF4
ENSMUSG00000020849	MEF4 B12 MAT2Ai	1.05554	MEF4
ENSMUSG00000020850	MEF4 B12 MAT2Ai	1.28737	MEF4
ENSMUSG00000020857	MEF4 B12 MAT2Ai	0.950003	MEF4
ENSMUSG00000020859	MEF4 B12 MAT2Ai	1.09301	MEF4
ENSMUSG00000020863	MEF4 B12 MAT2Ai	0.861788	MEF4
ENSMUSG00000020864	MEF4 B12 MAT2Ai	1.2812	MEF4
ENSMUSG00000020865	MEF4 B12 MAT2Ai	2.29854	MEF4
ENSMUSG00000020866	MEF4 B12 MAT2Ai	1.08858	MEF4
ENSMUSG00000020868	MEF4 B12 MAT2Ai	0.939856	MEF4
ENSMUSG00000020869	MEF4 B12 MAT2Ai	0.992201	MEF4
ENSMUSG00000020873	MEF4 B12 MAT2Ai	0.815481	MEF4
ENSMUSG00000020876	MEF4 B12 MAT2Ai	2.03113	MEF4
ENSMUSG00000020877	MEF4 B12 MAT2Ai	1.09453	MEF4
ENSMUSG00000020878	MEF4 B12 MAT2Ai	0.994091	MEF4
ENSMUSG00000020882	MEF4 B12 MAT2Ai	0.987	MEF4
ENSMUSG00000020883	MEF4 B12 MAT2Ai	1.18479	MEF4
ENSMUSG00000020886	MEF4 B12 MAT2Ai	1.02036	MEF4
ENSMUSG00000020888	MEF4 B12 MAT2Ai	1.27697	MEF4
ENSMUSG00000020889	MEF4 B12 MAT2Ai	1.12779	MEF4
ENSMUSG00000020894	MEF4 B12 MAT2Ai	1.22727	MEF4
ENSMUSG00000020897	MEF4 B12 MAT2Ai	0.946576	MEF4
ENSMUSG00000020898	MEF4 B12 MAT2Ai	1.5698	MEF4
ENSMUSG00000020899	MEF4 B12 MAT2Ai	0.487773	MEF4
ENSMUSG00000020900	MEF4 B12 MAT2Ai	1.12215	MEF4
ENSMUSG00000020901	MEF4 B12 MAT2Ai	1.74247	MEF4
ENSMUSG00000020903	MEF4 B12 MAT2Ai	2.36569	MEF4
ENSMUSG00000020911	MEF4 B12 MAT2Ai	1.47493	MEF4
ENSMUSG00000020914	MEF4 B12 MAT2Ai	1.20901	MEF4
ENSMUSG00000020917	MEF4 B12 MAT2Ai	0.876585	MEF4
ENSMUSG00000020918	MEF4 B12 MAT2Ai	0.957738	MEF4
ENSMUSG00000020919	MEF4 B12 MAT2Ai	0.469307	MEF4
ENSMUSG00000020922	MEF4 B12 MAT2Ai	2.14139	MEF4
ENSMUSG00000020923	MEF4 B12 MAT2Ai	0.904403	MEF4
ENSMUSG00000020925	MEF4 B12 MAT2Ai	1.46265	MEF4
ENSMUSG00000020929	MEF4 B12 MAT2Ai	1.58647	MEF4
ENSMUSG00000020932	MEF4 B12 MAT2Ai	1.24004	MEF4
ENSMUSG00000020935	MEF4 B12 MAT2Ai	2.64583	MEF4
ENSMUSG00000020936	MEF4 B12 MAT2Ai	1.02887	MEF4
ENSMUSG00000020937	MEF4 B12 MAT2Ai	0.852252	MEF4
ENSMUSG00000020941	MEF4 B12 MAT2Ai	0.932256	MEF4
ENSMUSG00000020946	MEF4 B12 MAT2Ai	0.736951	MEF4
ENSMUSG00000020948	MEF4 B12 MAT2Ai	0.5625	MEF4
ENSMUSG00000020952	MEF4 B12 MAT2Ai	0.671474	MEF4
ENSMUSG00000020955	MEF4 B12 MAT2Ai	1.2235	MEF4
ENSMUSG00000020962	MEF4 B12 MAT2Ai	0.888379	MEF4
ENSMUSG00000020963	MEF4 B12 MAT2Ai	1.22413	MEF4
ENSMUSG00000020964	MEF4 B12 MAT2Ai	0.884487	MEF4
ENSMUSG00000020978	MEF4 B12 MAT2Ai	1.01863	MEF4
ENSMUSG00000020982	MEF4 B12 MAT2Ai	1.38683	MEF4
ENSMUSG00000020986	MEF4 B12 MAT2Ai	1.12848	MEF4
ENSMUSG00000020988	MEF4 B12 MAT2Ai	2.0309	MEF4
ENSMUSG00000020993	MEF4 B12 MAT2Ai	1.16889	MEF4
ENSMUSG00000020994	MEF4 B12 MAT2Ai	0.884324	MEF4
ENSMUSG00000021000	MEF4 B12 MAT2Ai	1.43252	MEF4
ENSMUSG00000021003	MEF4 B12 MAT2Ai	0.997975	MEF4
ENSMUSG00000021009	MEF4 B12 MAT2Ai	0.982859	MEF4
ENSMUSG00000021012	MEF4 B12 MAT2Ai	1.00434	MEF4
ENSMUSG00000021013	MEF4 B12 MAT2Ai	0.597575	MEF4
ENSMUSG00000021018	MEF4 B12 MAT2Ai	0.714941	MEF4
ENSMUSG00000021022	MEF4 B12 MAT2Ai	1.5107	MEF4
ENSMUSG00000021024	MEF4 B12 MAT2Ai	1.00359	MEF4
ENSMUSG00000021025	MEF4 B12 MAT2Ai	1.04236	MEF4
ENSMUSG00000021027	MEF4 B12 MAT2Ai	1.32888	MEF4
ENSMUSG00000021028	MEF4 B12 MAT2Ai	1.21877	MEF4
ENSMUSG00000021036	MEF4 B12 MAT2Ai	0.818101	MEF4
ENSMUSG00000021038	MEF4 B12 MAT2Ai	0.993172	MEF4
ENSMUSG00000021047	MEF4 B12 MAT2Ai	0.833333	MEF4
ENSMUSG00000021048	MEF4 B12 MAT2Ai	1.03747	MEF4
ENSMUSG00000021051	MEF4 B12 MAT2Ai	1.1623	MEF4
ENSMUSG00000021062	MEF4 B12 MAT2Ai	1.10984	MEF4
ENSMUSG00000021066	MEF4 B12 MAT2Ai	0.939688	MEF4
ENSMUSG00000021072	MEF4 B12 MAT2Ai	1.25508	MEF4
ENSMUSG00000021076	MEF4 B12 MAT2Ai	0.984069	MEF4
ENSMUSG00000021087	MEF4 B12 MAT2Ai	3.77451	MEF4
ENSMUSG00000021091	MEF4 B12 MAT2Ai	0.930157	MEF4
ENSMUSG00000021096	MEF4 B12 MAT2Ai	1.57537	MEF4
ENSMUSG00000021097	MEF4 B12 MAT2Ai	3.16252	MEF4
ENSMUSG00000021103	MEF4 B12 MAT2Ai	0.922813	MEF4
ENSMUSG00000021108	MEF4 B12 MAT2Ai	1.37663	MEF4
ENSMUSG00000021109	MEF4 B12 MAT2Ai	1.13789	MEF4
ENSMUSG00000021111	MEF4 B12 MAT2Ai	1.01094	MEF4
ENSMUSG00000021112	MEF4 B12 MAT2Ai	3.19646	MEF4
ENSMUSG00000021113	MEF4 B12 MAT2Ai	1.20746	MEF4
ENSMUSG00000021114	MEF4 B12 MAT2Ai	0.868808	MEF4
ENSMUSG00000021115	MEF4 B12 MAT2Ai	0.849263	MEF4
ENSMUSG00000021116	MEF4 B12 MAT2Ai	0.836426	MEF4
ENSMUSG00000021124	MEF4 B12 MAT2Ai	1.08551	MEF4
ENSMUSG00000021133	MEF4 B12 MAT2Ai	1.15823	MEF4
ENSMUSG00000021136	MEF4 B12 MAT2Ai	0.672955	MEF4
ENSMUSG00000021139	MEF4 B12 MAT2Ai	1.04227	MEF4
ENSMUSG00000021140	MEF4 B12 MAT2Ai	0.881457	MEF4
ENSMUSG00000021143	MEF4 B12 MAT2Ai	1.25321	MEF4
ENSMUSG00000021144	MEF4 B12 MAT2Ai	0.815711	MEF4
ENSMUSG00000021147	MEF4 B12 MAT2Ai	0.782545	MEF4
ENSMUSG00000021149	MEF4 B12 MAT2Ai	0.386921	MEF4
ENSMUSG00000021171	MEF4 B12 MAT2Ai	1.11961	MEF4
ENSMUSG00000021175	MEF4 B12 MAT2Ai	3.55996	MEF4
ENSMUSG00000021178	MEF4 B12 MAT2Ai	0.868416	MEF4
ENSMUSG00000021179	MEF4 B12 MAT2Ai	2.00895	MEF4
ENSMUSG00000021180	MEF4 B12 MAT2Ai	0.775293	MEF4
ENSMUSG00000021185	MEF4 B12 MAT2Ai	0.702521	MEF4
ENSMUSG00000021186	MEF4 B12 MAT2Ai	0.947524	MEF4
ENSMUSG00000021188	MEF4 B12 MAT2Ai	1.11987	MEF4
ENSMUSG00000021190	MEF4 B12 MAT2Ai	1.09395	MEF4
ENSMUSG00000021192	MEF4 B12 MAT2Ai	1.96719	MEF4
ENSMUSG00000021193	MEF4 B12 MAT2Ai	0.881275	MEF4
ENSMUSG00000021196	MEF4 B12 MAT2Ai	0.826884	MEF4
ENSMUSG00000021203	MEF4 B12 MAT2Ai	0.629112	MEF4
ENSMUSG00000021209	MEF4 B12 MAT2Ai	2.45069	MEF4
ENSMUSG00000021211	MEF4 B12 MAT2Ai	1.09517	MEF4
ENSMUSG00000021213	MEF4 B12 MAT2Ai	0.892898	MEF4
ENSMUSG00000021215	MEF4 B12 MAT2Ai	0.70709	MEF4
ENSMUSG00000021222	MEF4 B12 MAT2Ai	0.662044	MEF4
ENSMUSG00000021224	MEF4 B12 MAT2Ai	3.3818	MEF4
ENSMUSG00000021235	MEF4 B12 MAT2Ai	0.679145	MEF4
ENSMUSG00000021236	MEF4 B12 MAT2Ai	2.14938	MEF4
ENSMUSG00000021244	MEF4 B12 MAT2Ai	1.11431	MEF4
ENSMUSG00000021253	MEF4 B12 MAT2Ai	1.13372	MEF4
ENSMUSG00000021256	MEF4 B12 MAT2Ai	1.82515	MEF4
ENSMUSG00000021257	MEF4 B12 MAT2Ai	0.515671	MEF4
ENSMUSG00000021258	MEF4 B12 MAT2Ai	1.72937	MEF4
ENSMUSG00000021260	MEF4 B12 MAT2Ai	1.00412	MEF4
ENSMUSG00000021262	MEF4 B12 MAT2Ai	0.768967	MEF4
ENSMUSG00000021264	MEF4 B12 MAT2Ai	1.00382	MEF4
ENSMUSG00000021266	MEF4 B12 MAT2Ai	0.344571	MEF4
ENSMUSG00000021268	MEF4 B12 MAT2Ai	1.04658	MEF4
ENSMUSG00000021270	MEF4 B12 MAT2Ai	3.20453	MEF4
ENSMUSG00000021271	MEF4 B12 MAT2Ai	0.83883	MEF4
ENSMUSG00000021276	MEF4 B12 MAT2Ai	0.64375	MEF4
ENSMUSG00000021277	MEF4 B12 MAT2Ai	0.943449	MEF4
ENSMUSG00000021279	MEF4 B12 MAT2Ai	1.18874	MEF4
ENSMUSG00000021280	MEF4 B12 MAT2Ai	1.37017	MEF4
ENSMUSG00000021281	MEF4 B12 MAT2Ai	0.571646	MEF4
ENSMUSG00000021285	MEF4 B12 MAT2Ai	0.411518	MEF4
ENSMUSG00000021286	MEF4 B12 MAT2Ai	0.834599	MEF4
ENSMUSG00000021288	MEF4 B12 MAT2Ai	1.23383	MEF4
ENSMUSG00000021306	MEF4 B12 MAT2Ai	0.951573	MEF4
ENSMUSG00000021311	MEF4 B12 MAT2Ai	0.649634	MEF4
ENSMUSG00000021318	MEF4 B12 MAT2Ai	0.957427	MEF4
ENSMUSG00000021319	MEF4 B12 MAT2Ai	1.0685	MEF4
ENSMUSG00000021322	MEF4 B12 MAT2Ai	0.944363	MEF4
ENSMUSG00000021327	MEF4 B12 MAT2Ai	0.938235	MEF4
ENSMUSG00000021338	MEF4 B12 MAT2Ai	0.728951	MEF4
ENSMUSG00000021339	MEF4 B12 MAT2Ai	0.995412	MEF4
ENSMUSG00000021359	MEF4 B12 MAT2Ai	1.47601	MEF4
ENSMUSG00000021361	MEF4 B12 MAT2Ai	1.44008	MEF4
ENSMUSG00000021366	MEF4 B12 MAT2Ai	3.91922	MEF4
ENSMUSG00000021367	MEF4 B12 MAT2Ai	7.99999	MEF4
ENSMUSG00000021371	MEF4 B12 MAT2Ai	0.668843	MEF4
ENSMUSG00000021373	MEF4 B12 MAT2Ai	1.09749	MEF4
ENSMUSG00000021374	MEF4 B12 MAT2Ai	1.03617	MEF4
ENSMUSG00000021375	MEF4 B12 MAT2Ai	0.0780766	MEF4
ENSMUSG00000021377	MEF4 B12 MAT2Ai	1.48491	MEF4
ENSMUSG00000021385	MEF4 B12 MAT2Ai	0.773254	MEF4
ENSMUSG00000021388	MEF4 B12 MAT2Ai	0.983356	MEF4
ENSMUSG00000021390	MEF4 B12 MAT2Ai	1.5616	MEF4
ENSMUSG00000021391	MEF4 B12 MAT2Ai	6.0421	MEF4
ENSMUSG00000021392	MEF4 B12 MAT2Ai	1.24888	MEF4
ENSMUSG00000021395	MEF4 B12 MAT2Ai	0.930593	MEF4
ENSMUSG00000021400	MEF4 B12 MAT2Ai	0.926038	MEF4
ENSMUSG00000021411	MEF4 B12 MAT2Ai	0.96628	MEF4
ENSMUSG00000021413	MEF4 B12 MAT2Ai	0.864876	MEF4
ENSMUSG00000021416	MEF4 B12 MAT2Ai	0.735998	MEF4
ENSMUSG00000021418	MEF4 B12 MAT2Ai	0.842149	MEF4
ENSMUSG00000021420	MEF4 B12 MAT2Ai	1.07862	MEF4
ENSMUSG00000021427	MEF4 B12 MAT2Ai	1.02895	MEF4
ENSMUSG00000021428	MEF4 B12 MAT2Ai	0.894245	MEF4
ENSMUSG00000021431	MEF4 B12 MAT2Ai	1.17472	MEF4
ENSMUSG00000021432	MEF4 B12 MAT2Ai	0.726191	MEF4
ENSMUSG00000021451	MEF4 B12 MAT2Ai	1.18983	MEF4
ENSMUSG00000021457	MEF4 B12 MAT2Ai	0.976882	MEF4
ENSMUSG00000021458	MEF4 B12 MAT2Ai	0.738976	MEF4
ENSMUSG00000021461	MEF4 B12 MAT2Ai	0.508039	MEF4
ENSMUSG00000021464	MEF4 B12 MAT2Ai	1.63315	MEF4
ENSMUSG00000021466	MEF4 B12 MAT2Ai	1.58622	MEF4
ENSMUSG00000021468	MEF4 B12 MAT2Ai	0.69224	MEF4
ENSMUSG00000021470	MEF4 B12 MAT2Ai	1.10371	MEF4
ENSMUSG00000021476	MEF4 B12 MAT2Ai	1.11251	MEF4
ENSMUSG00000021481	MEF4 B12 MAT2Ai	2.70501	MEF4
ENSMUSG00000021482	MEF4 B12 MAT2Ai	0.925952	MEF4
ENSMUSG00000021483	MEF4 B12 MAT2Ai	1.17699	MEF4
ENSMUSG00000021484	MEF4 B12 MAT2Ai	1.00348	MEF4
ENSMUSG00000021486	MEF4 B12 MAT2Ai	1.05983	MEF4
ENSMUSG00000021493	MEF4 B12 MAT2Ai	1.12541	MEF4
ENSMUSG00000021494	MEF4 B12 MAT2Ai	2.17449	MEF4
ENSMUSG00000021495	MEF4 B12 MAT2Ai	0.963641	MEF4
ENSMUSG00000021500	MEF4 B12 MAT2Ai	0.643166	MEF4
ENSMUSG00000021504	MEF4 B12 MAT2Ai	0.762316	MEF4
ENSMUSG00000021518	MEF4 B12 MAT2Ai	0.865219	MEF4
ENSMUSG00000021532	MEF4 B12 MAT2Ai	2.5524	MEF4
ENSMUSG00000021536	MEF4 B12 MAT2Ai	0.437111	MEF4
ENSMUSG00000021537	MEF4 B12 MAT2Ai	1.11428	MEF4
ENSMUSG00000021540	MEF4 B12 MAT2Ai	1.13658	MEF4
ENSMUSG00000021546	MEF4 B12 MAT2Ai	1.11357	MEF4
ENSMUSG00000021548	MEF4 B12 MAT2Ai	0.782133	MEF4
ENSMUSG00000021549	MEF4 B12 MAT2Ai	1.17527	MEF4
ENSMUSG00000021555	MEF4 B12 MAT2Ai	1.02743	MEF4
ENSMUSG00000021556	MEF4 B12 MAT2Ai	0.749182	MEF4
ENSMUSG00000021557	MEF4 B12 MAT2Ai	0.145901	MEF4
ENSMUSG00000021559	MEF4 B12 MAT2Ai	1.38326	MEF4
ENSMUSG00000021567	MEF4 B12 MAT2Ai	2.05194	MEF4
ENSMUSG00000021569	MEF4 B12 MAT2Ai	0.450426	MEF4
ENSMUSG00000021572	MEF4 B12 MAT2Ai	1.08743	MEF4
ENSMUSG00000021575	MEF4 B12 MAT2Ai	1.5	MEF4
ENSMUSG00000021576	MEF4 B12 MAT2Ai	0.986878	MEF4
ENSMUSG00000021577	MEF4 B12 MAT2Ai	0.98856	MEF4
ENSMUSG00000021583	MEF4 B12 MAT2Ai	0.945015	MEF4
ENSMUSG00000021585	MEF4 B12 MAT2Ai	1.26489	MEF4
ENSMUSG00000021589	MEF4 B12 MAT2Ai	1.0759	MEF4
ENSMUSG00000021592	MEF4 B12 MAT2Ai	1.26747	MEF4
ENSMUSG00000021594	MEF4 B12 MAT2Ai	1.34034	MEF4
ENSMUSG00000021595	MEF4 B12 MAT2Ai	1.00743	MEF4
ENSMUSG00000021596	MEF4 B12 MAT2Ai	0.147056	MEF4
ENSMUSG00000021597	MEF4 B12 MAT2Ai	1.72932	MEF4
ENSMUSG00000021608	MEF4 B12 MAT2Ai	0.889294	MEF4
ENSMUSG00000021610	MEF4 B12 MAT2Ai	0.957408	MEF4
ENSMUSG00000021611	MEF4 B12 MAT2Ai	1.15407	MEF4
ENSMUSG00000021614	MEF4 B12 MAT2Ai	1.17697	MEF4
ENSMUSG00000021639	MEF4 B12 MAT2Ai	2.28622	MEF4
ENSMUSG00000021645	MEF4 B12 MAT2Ai	0.422488	MEF4
ENSMUSG00000021646	MEF4 B12 MAT2Ai	0.634444	MEF4
ENSMUSG00000021650	MEF4 B12 MAT2Ai	1.07957	MEF4
ENSMUSG00000021660	MEF4 B12 MAT2Ai	1.11411	MEF4
ENSMUSG00000021661	MEF4 B12 MAT2Ai	0.869729	MEF4
ENSMUSG00000021665	MEF4 B12 MAT2Ai	0.984502	MEF4
ENSMUSG00000021668	MEF4 B12 MAT2Ai	0.621347	MEF4
ENSMUSG00000021669	MEF4 B12 MAT2Ai	1.20306	MEF4
ENSMUSG00000021670	MEF4 B12 MAT2Ai	0.303198	MEF4
ENSMUSG00000021671	MEF4 B12 MAT2Ai	1.56619	MEF4
ENSMUSG00000021676	MEF4 B12 MAT2Ai	2.47938	MEF4
ENSMUSG00000021681	MEF4 B12 MAT2Ai	1.13406	MEF4
ENSMUSG00000021684	MEF4 B12 MAT2Ai	1.39752	MEF4
ENSMUSG00000021686	MEF4 B12 MAT2Ai	1.05363	MEF4
ENSMUSG00000021687	MEF4 B12 MAT2Ai	1.0875	MEF4
ENSMUSG00000021690	MEF4 B12 MAT2Ai	1.17176	MEF4
ENSMUSG00000021692	MEF4 B12 MAT2Ai	0.924523	MEF4
ENSMUSG00000021693	MEF4 B12 MAT2Ai	0.988299	MEF4
ENSMUSG00000021699	MEF4 B12 MAT2Ai	2.26379	MEF4
ENSMUSG00000021701	MEF4 B12 MAT2Ai	1.0573	MEF4
ENSMUSG00000021702	MEF4 B12 MAT2Ai	1.90853	MEF4
ENSMUSG00000021703	MEF4 B12 MAT2Ai	1.38538	MEF4
ENSMUSG00000021704	MEF4 B12 MAT2Ai	0.922293	MEF4
ENSMUSG00000021706	MEF4 B12 MAT2Ai	0.38295	MEF4
ENSMUSG00000021707	MEF4 B12 MAT2Ai	1.15294	MEF4
ENSMUSG00000021709	MEF4 B12 MAT2Ai	0.928806	MEF4
ENSMUSG00000021710	MEF4 B12 MAT2Ai	1.25129	MEF4
ENSMUSG00000021711	MEF4 B12 MAT2Ai	1.09041	MEF4
ENSMUSG00000021712	MEF4 B12 MAT2Ai	1.55077	MEF4
ENSMUSG00000021715	MEF4 B12 MAT2Ai	1.203	MEF4
ENSMUSG00000021716	MEF4 B12 MAT2Ai	0.681004	MEF4
ENSMUSG00000021719	MEF4 B12 MAT2Ai	0.487273	MEF4
ENSMUSG00000021728	MEF4 B12 MAT2Ai	1.04696	MEF4
ENSMUSG00000021730	MEF4 B12 MAT2Ai	0.465851	MEF4
ENSMUSG00000021733	MEF4 B12 MAT2Ai	1.65257	MEF4
ENSMUSG00000021737	MEF4 B12 MAT2Ai	1.09023	MEF4
ENSMUSG00000021738	MEF4 B12 MAT2Ai	1.72493	MEF4
ENSMUSG00000021745	MEF4 B12 MAT2Ai	1.08523	MEF4
ENSMUSG00000021747	MEF4 B12 MAT2Ai	0.831892	MEF4
ENSMUSG00000021754	MEF4 B12 MAT2Ai	1.56663	MEF4
ENSMUSG00000021756	MEF4 B12 MAT2Ai	1.09418	MEF4
ENSMUSG00000021759	MEF4 B12 MAT2Ai	1.06093	MEF4
ENSMUSG00000021764	MEF4 B12 MAT2Ai	0.912839	MEF4
ENSMUSG00000021767	MEF4 B12 MAT2Ai	7.02512	MEF4
ENSMUSG00000021773	MEF4 B12 MAT2Ai	0.571154	MEF4
ENSMUSG00000021775	MEF4 B12 MAT2Ai	1.33835	MEF4
ENSMUSG00000021782	MEF4 B12 MAT2Ai	1.06253	MEF4
ENSMUSG00000021785	MEF4 B12 MAT2Ai	0.721519	MEF4
ENSMUSG00000021792	MEF4 B12 MAT2Ai	0.391272	MEF4
ENSMUSG00000021794	MEF4 B12 MAT2Ai	1.0503	MEF4
ENSMUSG00000021796	MEF4 B12 MAT2Ai	1.10709	MEF4
ENSMUSG00000021803	MEF4 B12 MAT2Ai	0.440336	MEF4
ENSMUSG00000021806	MEF4 B12 MAT2Ai	1.10467	MEF4
ENSMUSG00000021807	MEF4 B12 MAT2Ai	1.16586	MEF4
ENSMUSG00000021809	MEF4 B12 MAT2Ai	0.526483	MEF4
ENSMUSG00000021810	MEF4 B12 MAT2Ai	1.10274	MEF4
ENSMUSG00000021811	MEF4 B12 MAT2Ai	0.874103	MEF4
ENSMUSG00000021814	MEF4 B12 MAT2Ai	0.656998	MEF4
ENSMUSG00000021816	MEF4 B12 MAT2Ai	0.998753	MEF4
ENSMUSG00000021819	MEF4 B12 MAT2Ai	1.16092	MEF4
ENSMUSG00000021820	MEF4 B12 MAT2Ai	0.950312	MEF4
ENSMUSG00000021822	MEF4 B12 MAT2Ai	0.523344	MEF4
ENSMUSG00000021823	MEF4 B12 MAT2Ai	1.03953	MEF4
ENSMUSG00000021824	MEF4 B12 MAT2Ai	1.12081	MEF4
ENSMUSG00000021830	MEF4 B12 MAT2Ai	1.33464	MEF4
ENSMUSG00000021831	MEF4 B12 MAT2Ai	0.76156	MEF4
ENSMUSG00000021832	MEF4 B12 MAT2Ai	0.804791	MEF4
ENSMUSG00000021838	MEF4 B12 MAT2Ai	0.999385	MEF4
ENSMUSG00000021846	MEF4 B12 MAT2Ai	0.867699	MEF4
ENSMUSG00000021866	MEF4 B12 MAT2Ai	1.21875	MEF4
ENSMUSG00000021870	MEF4 B12 MAT2Ai	1.03671	MEF4
ENSMUSG00000021871	MEF4 B12 MAT2Ai	0.88356	MEF4
ENSMUSG00000021877	MEF4 B12 MAT2Ai	1.03322	MEF4
ENSMUSG00000021884	MEF4 B12 MAT2Ai	0.613335	MEF4
ENSMUSG00000021890	MEF4 B12 MAT2Ai	1.05699	MEF4
ENSMUSG00000021891	MEF4 B12 MAT2Ai	0.757814	MEF4
ENSMUSG00000021892	MEF4 B12 MAT2Ai	0.751846	MEF4
ENSMUSG00000021893	MEF4 B12 MAT2Ai	1.02496	MEF4
ENSMUSG00000021895	MEF4 B12 MAT2Ai	0.568079	MEF4
ENSMUSG00000021901	MEF4 B12 MAT2Ai	0.990963	MEF4
ENSMUSG00000021906	MEF4 B12 MAT2Ai	1.31579	MEF4
ENSMUSG00000021910	MEF4 B12 MAT2Ai	0.960513	MEF4
ENSMUSG00000021911	MEF4 B12 MAT2Ai	1.16804	MEF4
ENSMUSG00000021913	MEF4 B12 MAT2Ai	0.657907	MEF4
ENSMUSG00000021916	MEF4 B12 MAT2Ai	1.19351	MEF4
ENSMUSG00000021918	MEF4 B12 MAT2Ai	0.881376	MEF4
ENSMUSG00000021929	MEF4 B12 MAT2Ai	1.03248	MEF4
ENSMUSG00000021930	MEF4 B12 MAT2Ai	1.96538	MEF4
ENSMUSG00000021936	MEF4 B12 MAT2Ai	0.745586	MEF4
ENSMUSG00000021938	MEF4 B12 MAT2Ai	0.949895	MEF4
ENSMUSG00000021939	MEF4 B12 MAT2Ai	0.879644	MEF4
ENSMUSG00000021945	MEF4 B12 MAT2Ai	0.921113	MEF4
ENSMUSG00000021947	MEF4 B12 MAT2Ai	0.657842	MEF4
ENSMUSG00000021948	MEF4 B12 MAT2Ai	1.08293	MEF4
ENSMUSG00000021950	MEF4 B12 MAT2Ai	1.37083	MEF4
ENSMUSG00000021952	MEF4 B12 MAT2Ai	1.25721	MEF4
ENSMUSG00000021957	MEF4 B12 MAT2Ai	1.05186	MEF4
ENSMUSG00000021958	MEF4 B12 MAT2Ai	0.920682	MEF4
ENSMUSG00000021959	MEF4 B12 MAT2Ai	1.32904	MEF4
ENSMUSG00000021962	MEF4 B12 MAT2Ai	0.775326	MEF4
ENSMUSG00000021965	MEF4 B12 MAT2Ai	0.405457	MEF4
ENSMUSG00000021969	MEF4 B12 MAT2Ai	1.19959	MEF4
ENSMUSG00000021973	MEF4 B12 MAT2Ai	1.34876	MEF4
ENSMUSG00000021975	MEF4 B12 MAT2Ai	0.363325	MEF4
ENSMUSG00000021978	MEF4 B12 MAT2Ai	1.14841	MEF4
ENSMUSG00000021982	MEF4 B12 MAT2Ai	1.201	MEF4
ENSMUSG00000021987	MEF4 B12 MAT2Ai	1.06836	MEF4
ENSMUSG00000021991	MEF4 B12 MAT2Ai	1.02917	MEF4
ENSMUSG00000021993	MEF4 B12 MAT2Ai	0.58613	MEF4
ENSMUSG00000021994	MEF4 B12 MAT2Ai	1.14022	MEF4
ENSMUSG00000021996	MEF4 B12 MAT2Ai	0.898065	MEF4
ENSMUSG00000022000	MEF4 B12 MAT2Ai	1.02697	MEF4
ENSMUSG00000022003	MEF4 B12 MAT2Ai	0.9923	MEF4
ENSMUSG00000022008	MEF4 B12 MAT2Ai	0.54963	MEF4
ENSMUSG00000022009	MEF4 B12 MAT2Ai	0.6884	MEF4
ENSMUSG00000022010	MEF4 B12 MAT2Ai	1.008	MEF4
ENSMUSG00000022012	MEF4 B12 MAT2Ai	1.38339	MEF4
ENSMUSG00000022013	MEF4 B12 MAT2Ai	1.37403	MEF4
ENSMUSG00000022014	MEF4 B12 MAT2Ai	0.985806	MEF4
ENSMUSG00000022015	MEF4 B12 MAT2Ai	1.04418	MEF4
ENSMUSG00000022016	MEF4 B12 MAT2Ai	0.927612	MEF4
ENSMUSG00000022018	MEF4 B12 MAT2Ai	0.417582	MEF4
ENSMUSG00000022019	MEF4 B12 MAT2Ai	1.0784	MEF4
ENSMUSG00000022020	MEF4 B12 MAT2Ai	0.568408	MEF4
ENSMUSG00000022021	MEF4 B12 MAT2Ai	1.22572	MEF4
ENSMUSG00000022022	MEF4 B12 MAT2Ai	0.735563	MEF4
ENSMUSG00000022023	MEF4 B12 MAT2Ai	0.914575	MEF4
ENSMUSG00000022024	MEF4 B12 MAT2Ai	0.794565	MEF4
ENSMUSG00000022025	MEF4 B12 MAT2Ai	0.639133	MEF4
ENSMUSG00000022026	MEF4 B12 MAT2Ai	0.5	MEF4
ENSMUSG00000022031	MEF4 B12 MAT2Ai	2.00837	MEF4
ENSMUSG00000022032	MEF4 B12 MAT2Ai	0.904053	MEF4
ENSMUSG00000022033	MEF4 B12 MAT2Ai	1.21762	MEF4
ENSMUSG00000022035	MEF4 B12 MAT2Ai	0.998245	MEF4
ENSMUSG00000022037	MEF4 B12 MAT2Ai	1.39325	MEF4
ENSMUSG00000022040	MEF4 B12 MAT2Ai	0.7693	MEF4
ENSMUSG00000022043	MEF4 B12 MAT2Ai	1.2213	MEF4
ENSMUSG00000022048	MEF4 B12 MAT2Ai	1.16338	MEF4
ENSMUSG00000022051	MEF4 B12 MAT2Ai	1.01498	MEF4
ENSMUSG00000022052	MEF4 B12 MAT2Ai	1.12015	MEF4
ENSMUSG00000022064	MEF4 B12 MAT2Ai	0.762395	MEF4
ENSMUSG00000022066	MEF4 B12 MAT2Ai	0.904368	MEF4
ENSMUSG00000022070	MEF4 B12 MAT2Ai	0.94967	MEF4
ENSMUSG00000022074	MEF4 B12 MAT2Ai	1.05516	MEF4
ENSMUSG00000022075	MEF4 B12 MAT2Ai	0.716118	MEF4
ENSMUSG00000022089	MEF4 B12 MAT2Ai	1.24082	MEF4
ENSMUSG00000022091	MEF4 B12 MAT2Ai	0.672943	MEF4
ENSMUSG00000022092	MEF4 B12 MAT2Ai	2.19742	MEF4
ENSMUSG00000022095	MEF4 B12 MAT2Ai	0.882219	MEF4
ENSMUSG00000022096	MEF4 B12 MAT2Ai	0.901335	MEF4
ENSMUSG00000022098	MEF4 B12 MAT2Ai	1.15254	MEF4
ENSMUSG00000022100	MEF4 B12 MAT2Ai	0.730153	MEF4
ENSMUSG00000022102	MEF4 B12 MAT2Ai	0.838235	MEF4
ENSMUSG00000022103	MEF4 B12 MAT2Ai	0.851229	MEF4
ENSMUSG00000022105	MEF4 B12 MAT2Ai	1.04179	MEF4
ENSMUSG00000022106	MEF4 B12 MAT2Ai	1.07569	MEF4
ENSMUSG00000022108	MEF4 B12 MAT2Ai	1.11431	MEF4
ENSMUSG00000022109	MEF4 B12 MAT2Ai	1.03101	MEF4
ENSMUSG00000022110	MEF4 B12 MAT2Ai	0.750976	MEF4
ENSMUSG00000022111	MEF4 B12 MAT2Ai	1.32955	MEF4
ENSMUSG00000022119	MEF4 B12 MAT2Ai	1.40277	MEF4
ENSMUSG00000022120	MEF4 B12 MAT2Ai	0.371254	MEF4
ENSMUSG00000022122	MEF4 B12 MAT2Ai	1.17457	MEF4
ENSMUSG00000022124	MEF4 B12 MAT2Ai	1.18745	MEF4
ENSMUSG00000022130	MEF4 B12 MAT2Ai	0.758717	MEF4
ENSMUSG00000022131	MEF4 B12 MAT2Ai	1.11624	MEF4
ENSMUSG00000022136	MEF4 B12 MAT2Ai	1.11053	MEF4
ENSMUSG00000022139	MEF4 B12 MAT2Ai	1.10815	MEF4
ENSMUSG00000022141	MEF4 B12 MAT2Ai	1.28112	MEF4
ENSMUSG00000022142	MEF4 B12 MAT2Ai	0.881379	MEF4
ENSMUSG00000022148	MEF4 B12 MAT2Ai	1.15286	MEF4
ENSMUSG00000022150	MEF4 B12 MAT2Ai	1.06632	MEF4
ENSMUSG00000022160	MEF4 B12 MAT2Ai	1.42668	MEF4
ENSMUSG00000022175	MEF4 B12 MAT2Ai	1.1658	MEF4
ENSMUSG00000022177	MEF4 B12 MAT2Ai	1.02363	MEF4
ENSMUSG00000022178	MEF4 B12 MAT2Ai	1.11587	MEF4
ENSMUSG00000022179	MEF4 B12 MAT2Ai	1.69316	MEF4
ENSMUSG00000022180	MEF4 B12 MAT2Ai	1.0648	MEF4
ENSMUSG00000022184	MEF4 B12 MAT2Ai	0.847622	MEF4
ENSMUSG00000022185	MEF4 B12 MAT2Ai	1.06806	MEF4
ENSMUSG00000022186	MEF4 B12 MAT2Ai	1.11624	MEF4
ENSMUSG00000022191	MEF4 B12 MAT2Ai	1.36728	MEF4
ENSMUSG00000022194	MEF4 B12 MAT2Ai	0.998179	MEF4
ENSMUSG00000022195	MEF4 B12 MAT2Ai	0.483968	MEF4
ENSMUSG00000022200	MEF4 B12 MAT2Ai	1.13256	MEF4
ENSMUSG00000022201	MEF4 B12 MAT2Ai	0.943953	MEF4
ENSMUSG00000022203	MEF4 B12 MAT2Ai	1.12394	MEF4
ENSMUSG00000022204	MEF4 B12 MAT2Ai	1.07862	MEF4
ENSMUSG00000022205	MEF4 B12 MAT2Ai	0.927128	MEF4
ENSMUSG00000022206	MEF4 B12 MAT2Ai	0.929845	MEF4
ENSMUSG00000022210	MEF4 B12 MAT2Ai	1.64443	MEF4
ENSMUSG00000022218	MEF4 B12 MAT2Ai	1.04342	MEF4
ENSMUSG00000022220	MEF4 B12 MAT2Ai	1.13042	MEF4
ENSMUSG00000022221	MEF4 B12 MAT2Ai	0.928188	MEF4
ENSMUSG00000022228	MEF4 B12 MAT2Ai	1.61793	MEF4
ENSMUSG00000022229	MEF4 B12 MAT2Ai	0.492271	MEF4
ENSMUSG00000022231	MEF4 B12 MAT2Ai	1.11064	MEF4
ENSMUSG00000022234	MEF4 B12 MAT2Ai	1.13276	MEF4
ENSMUSG00000022235	MEF4 B12 MAT2Ai	1.41831	MEF4
ENSMUSG00000022236	MEF4 B12 MAT2Ai	0.1125	MEF4
ENSMUSG00000022241	MEF4 B12 MAT2Ai	0.81778	MEF4
ENSMUSG00000022244	MEF4 B12 MAT2Ai	1.00758	MEF4
ENSMUSG00000022247	MEF4 B12 MAT2Ai	0.891141	MEF4
ENSMUSG00000022253	MEF4 B12 MAT2Ai	1.22182	MEF4
ENSMUSG00000022255	MEF4 B12 MAT2Ai	1.1961	MEF4
ENSMUSG00000022257	MEF4 B12 MAT2Ai	0.993138	MEF4
ENSMUSG00000022261	MEF4 B12 MAT2Ai	1.00434	MEF4
ENSMUSG00000022263	MEF4 B12 MAT2Ai	0.867972	MEF4
ENSMUSG00000022265	MEF4 B12 MAT2Ai	0.636584	MEF4
ENSMUSG00000022270	MEF4 B12 MAT2Ai	2.10179	MEF4
ENSMUSG00000022272	MEF4 B12 MAT2Ai	1.03264	MEF4
ENSMUSG00000022280	MEF4 B12 MAT2Ai	1.04473	MEF4
ENSMUSG00000022285	MEF4 B12 MAT2Ai	0.942057	MEF4
ENSMUSG00000022292	MEF4 B12 MAT2Ai	0.706699	MEF4
ENSMUSG00000022295	MEF4 B12 MAT2Ai	1.24885	MEF4
ENSMUSG00000022297	MEF4 B12 MAT2Ai	5.94672	MEF4
ENSMUSG00000022299	MEF4 B12 MAT2Ai	1.58635	MEF4
ENSMUSG00000022305	MEF4 B12 MAT2Ai	0.85694	MEF4
ENSMUSG00000022309	MEF4 B12 MAT2Ai	1.04592	MEF4
ENSMUSG00000022312	MEF4 B12 MAT2Ai	1.03061	MEF4
ENSMUSG00000022314	MEF4 B12 MAT2Ai	1.28319	MEF4
ENSMUSG00000022324	MEF4 B12 MAT2Ai	1.02397	MEF4
ENSMUSG00000022325	MEF4 B12 MAT2Ai	3.18564	MEF4
ENSMUSG00000022332	MEF4 B12 MAT2Ai	1.66689	MEF4
ENSMUSG00000022335	MEF4 B12 MAT2Ai	0.927891	MEF4
ENSMUSG00000022338	MEF4 B12 MAT2Ai	1.00023	MEF4
ENSMUSG00000022339	MEF4 B12 MAT2Ai	0.38912	MEF4
ENSMUSG00000022350	MEF4 B12 MAT2Ai	0.547011	MEF4
ENSMUSG00000022351	MEF4 B12 MAT2Ai	1.05324	MEF4
ENSMUSG00000022353	MEF4 B12 MAT2Ai	0.981163	MEF4
ENSMUSG00000022358	MEF4 B12 MAT2Ai	0.98514	MEF4
ENSMUSG00000022359	MEF4 B12 MAT2Ai	0.913883	MEF4
ENSMUSG00000022360	MEF4 B12 MAT2Ai	0.97385	MEF4
ENSMUSG00000022361	MEF4 B12 MAT2Ai	0.888429	MEF4
ENSMUSG00000022364	MEF4 B12 MAT2Ai	1.09744	MEF4
ENSMUSG00000022365	MEF4 B12 MAT2Ai	1.12269	MEF4
ENSMUSG00000022369	MEF4 B12 MAT2Ai	0.972888	MEF4
ENSMUSG00000022371	MEF4 B12 MAT2Ai	1.05603	MEF4
ENSMUSG00000022377	MEF4 B12 MAT2Ai	0.848647	MEF4
ENSMUSG00000022385	MEF4 B12 MAT2Ai	1.55712	MEF4
ENSMUSG00000022387	MEF4 B12 MAT2Ai	0.546258	MEF4
ENSMUSG00000022390	MEF4 B12 MAT2Ai	1.01097	MEF4
ENSMUSG00000022391	MEF4 B12 MAT2Ai	0.950372	MEF4
ENSMUSG00000022394	MEF4 B12 MAT2Ai	1.54924	MEF4
ENSMUSG00000022401	MEF4 B12 MAT2Ai	1.6588	MEF4
ENSMUSG00000022404	MEF4 B12 MAT2Ai	0.503662	MEF4
ENSMUSG00000022407	MEF4 B12 MAT2Ai	1.17665	MEF4
ENSMUSG00000022408	MEF4 B12 MAT2Ai	0.238095	MEF4
ENSMUSG00000022412	MEF4 B12 MAT2Ai	0.351869	MEF4
ENSMUSG00000022419	MEF4 B12 MAT2Ai	0.891919	MEF4
ENSMUSG00000022421	MEF4 B12 MAT2Ai	0.920543	MEF4
ENSMUSG00000022425	MEF4 B12 MAT2Ai	1.12025	MEF4
ENSMUSG00000022428	MEF4 B12 MAT2Ai	1.94118	MEF4
ENSMUSG00000022433	MEF4 B12 MAT2Ai	0.524753	MEF4
ENSMUSG00000022436	MEF4 B12 MAT2Ai	0.900818	MEF4
ENSMUSG00000022437	MEF4 B12 MAT2Ai	1.23334	MEF4
ENSMUSG00000022438	MEF4 B12 MAT2Ai	0.615828	MEF4
ENSMUSG00000022442	MEF4 B12 MAT2Ai	0.718109	MEF4
ENSMUSG00000022443	MEF4 B12 MAT2Ai	1.08344	MEF4
ENSMUSG00000022449	MEF4 B12 MAT2Ai	3.1563	MEF4
ENSMUSG00000022451	MEF4 B12 MAT2Ai	0.783715	MEF4
ENSMUSG00000022453	MEF4 B12 MAT2Ai	0.716013	MEF4
ENSMUSG00000022454	MEF4 B12 MAT2Ai	0.767925	MEF4
ENSMUSG00000022462	MEF4 B12 MAT2Ai	1.11967	MEF4
ENSMUSG00000022463	MEF4 B12 MAT2Ai	1.3308	MEF4
ENSMUSG00000022464	MEF4 B12 MAT2Ai	0.721844	MEF4
ENSMUSG00000022469	MEF4 B12 MAT2Ai	0.672723	MEF4
ENSMUSG00000022471	MEF4 B12 MAT2Ai	1.15454	MEF4
[truncated: 48,626 more rows]

## Sheet: Ext. Data Fig. 7f
Ext. Data Fig. 7f Cryptic transcription (CT) of the top 25% of genes whose CT increases upon reprogramming and decrease with vitamin B12 supplementation
	Gene	MEF noB12	MEF B12	OSKM noB12	OSKM B12
	ENSMUSG00000073403	-0.5	-0.5	1.49924	-0.5
	ENSMUSG00000018752	-0.500021	-0.50218	1.49924	-0.497797
	ENSMUSG00000062825	-0.506595	-0.494134	1.49924	-0.499252
	ENSMUSG00000017291	-0.5095	-0.496642	1.49924	-0.493823
	ENSMUSG00000071074	-0.491644	-0.508826	1.49924	-0.499493
	ENSMUSG00000045128	-0.495348	-0.491538	1.49924	-0.513048
	ENSMUSG00000054405	-0.486018	-0.512	1.49924	-0.501896
	ENSMUSG00000013787	-0.513465	-0.486851	1.49924	-0.499595
	ENSMUSG00000024758	-0.488566	-0.496429	1.49924	-0.514913
	ENSMUSG00000098371	-0.48359	-0.50702	1.49924	-0.509288
	ENSMUSG00000098274	-0.48359	-0.50702	1.49924	-0.509288
	ENSMUSG00000051169	-0.483085	-0.506549	1.49924	-0.510258
	ENSMUSG00000025246	-0.489568	-0.517019	1.49924	-0.493302
	ENSMUSG00000006442	-0.490172	-0.492531	1.49924	-0.517185
	ENSMUSG00000019173	-0.49832	-0.515686	1.49924	-0.485882
	ENSMUSG00000050335	-0.484314	-0.514923	1.49924	-0.500645
	ENSMUSG00000005161	-0.517668	-0.491677	1.49924	-0.490537
	ENSMUSG00000027835	-0.503542	-0.482893	1.49924	-0.513443
	ENSMUSG00000032097	-0.508424	-0.481881	1.49924	-0.509572
	ENSMUSG00000062376	-0.518191	-0.495479	1.49924	-0.486194
	ENSMUSG00000029454	-0.502187	-0.482316	1.49924	-0.515359
	ENSMUSG00000026239	-0.520564	-0.49337	1.49924	-0.485899
	ENSMUSG00000020097	-0.480691	-0.501588	1.49924	-0.51755
	ENSMUSG00000032449	-0.498753	-0.519805	1.49924	-0.481256
	ENSMUSG00000033222	-0.480031	-0.5199	1.49924	-0.499869
	ENSMUSG00000032340	-0.522771	-0.484976	1.49924	-0.492051
	ENSMUSG00000038146	-0.478197	-0.501335	1.49924	-0.520246
	ENSMUSG00000034487	-0.483246	-0.523764	1.49924	-0.492766
	ENSMUSG00000028152	-0.475705	-0.506991	1.49924	-0.517071
	ENSMUSG00000031429	-0.522487	-0.498221	1.49924	-0.479055
	ENSMUSG00000026193	-0.517928	-0.506283	1.49924	-0.475549
	ENSMUSG00000020585	-0.517735	-0.508458	1.49924	-0.473535
	ENSMUSG00000031398	-0.47706	-0.497819	1.49924	-0.524834
	ENSMUSG00000018593	-0.472823	-0.518495	1.49924	-0.508394
	ENSMUSG00000020186	-0.473781	-0.522002	1.49924	-0.50392
	ENSMUSG00000021814	-0.5059	-0.521269	1.49924	-0.472519
	ENSMUSG00000031434	-0.50243	-0.472728	1.49924	-0.524504
	ENSMUSG00000030890	-0.529703	-0.47622	1.49924	-0.493704
	ENSMUSG00000030704	-0.530153	-0.492819	1.49924	-0.476652
	ENSMUSG00000050379	-0.468312	-0.523232	1.49924	-0.508054
	ENSMUSG00000066551	-0.488885	-0.478278	1.49924	-0.532425
	ENSMUSG00000031433	-0.519571	-0.513189	1.49924	-0.466825
	ENSMUSG00000010660	-0.528617	-0.470859	1.49924	-0.500107
	ENSMUSG00000041453	-0.501702	-0.469413	1.49924	-0.528449
	ENSMUSG00000024387	-0.523062	-0.466513	1.49924	-0.509988
	ENSMUSG00000021139	-0.521396	-0.512699	1.49924	-0.465451
	ENSMUSG00000026426	-0.496473	-0.470871	1.49924	-0.532182
	ENSMUSG00000097328	-0.535686	-0.482462	1.49924	-0.481371
	ENSMUSG00000035152	-0.535876	-0.482914	1.49924	-0.480722
	ENSMUSG00000038845	-0.482438	-0.480511	1.49924	-0.536545
	ENSMUSG00000028975	-0.537557	-0.483179	1.49924	-0.478727
	ENSMUSG00000001123	-0.530245	-0.505489	1.49924	-0.4637
	ENSMUSG00000030579	-0.462027	-0.510113	1.49924	-0.527288
	ENSMUSG00000015126	-0.473697	-0.538157	1.49924	-0.48757
	ENSMUSG00000043668	-0.538667	-0.475646	1.49924	-0.485109
	ENSMUSG00000049470	-0.518164	-0.458666	1.49924	-0.522533
	ENSMUSG00000042156	-0.513713	-0.52668	1.49924	-0.458961
	ENSMUSG00000040152	-0.463221	-0.535696	1.49924	-0.500426
	ENSMUSG00000007415	-0.531689	-0.45996	1.49924	-0.507684
	ENSMUSG00000020850	-0.536222	-0.462571	1.49924	-0.500529
	ENSMUSG00000029234	-0.542995	-0.476552	1.49924	-0.479751
	ENSMUSG00000031309	-0.536283	-0.459827	1.49924	-0.503155
	ENSMUSG00000059923	-0.514487	-0.528729	1.49924	-0.456042
	ENSMUSG00000034685	-0.524106	-0.455163	1.49924	-0.519983
	ENSMUSG00000038733	-0.527143	-0.516717	1.49924	-0.455387
	ENSMUSG00000078584	-0.543352	-0.487969	1.49924	-0.467915
	ENSMUSG00000027506	-0.455853	-0.531636	1.49923	-0.511739
	ENSMUSG00000025162	-0.529967	-0.454558	1.49921	-0.514681
	ENSMUSG00000061136	-0.511962	-0.454854	1.49919	-0.532376
	ENSMUSG00000024750	-0.544058	-0.464816	1.49918	-0.490308
	ENSMUSG00000014353	-0.485068	-0.467755	1.49915	-0.546325
	ENSMUSG00000031875	-0.493733	-0.543776	1.49914	-0.461634
	ENSMUSG00000005871	-0.497259	-0.542635	1.49913	-0.459234
	ENSMUSG00000026766	-0.531747	-0.452052	1.49911	-0.515316
	ENSMUSG00000037601	-0.472064	-0.549698	1.49906	-0.477296
	ENSMUSG00000063870	-0.523094	-0.526676	1.49905	-0.449275
	ENSMUSG00000060657	-0.492362	-0.546769	1.49904	-0.459906
	ENSMUSG00000061477	-0.450073	-0.534144	1.49903	-0.514813
	ENSMUSG00000026864	-0.485351	-0.549215	1.49902	-0.464459
	ENSMUSG00000028691	-0.455726	-0.498072	1.499	-0.5452
	ENSMUSG00000001761	-0.551459	-0.474265	1.49899	-0.47327
	ENSMUSG00000040022	-0.519744	-0.448219	1.49899	-0.531028
	ENSMUSG00000017485	-0.535701	-0.514251	1.49898	-0.449028
	ENSMUSG00000001288	-0.481614	-0.551142	1.49898	-0.46622
	ENSMUSG00000022052	-0.453223	-0.544182	1.49896	-0.501559
	ENSMUSG00000020190	-0.460295	-0.48913	1.49896	-0.549538
	ENSMUSG00000024072	-0.546352	-0.45534	1.49896	-0.49727
	ENSMUSG00000046295	-0.518907	-0.532461	1.49896	-0.447592
	ENSMUSG00000052915	-0.483772	-0.551443	1.49894	-0.463729
	ENSMUSG00000032740	-0.445843	-0.524906	1.49891	-0.528165
	ENSMUSG00000022548	-0.465597	-0.552981	1.49891	-0.480328
	ENSMUSG00000032899	-0.50877	-0.541392	1.4989	-0.448734
	ENSMUSG00000022010	-0.518789	-0.445738	1.49888	-0.534353
	ENSMUSG00000021823	-0.542413	-0.448287	1.49886	-0.508165
	ENSMUSG00000042506	-0.53548	-0.517929	1.49886	-0.445452
	ENSMUSG00000016256	-0.549477	-0.495661	1.49885	-0.453709
	ENSMUSG00000059326	-0.545635	-0.504125	1.49883	-0.449065
	ENSMUSG00000032504	-0.55372	-0.485583	1.49882	-0.459514
	ENSMUSG00000005370	-0.555875	-0.472321	1.49881	-0.470616
	ENSMUSG00000026803	-0.497336	-0.452035	1.49881	-0.54944
	ENSMUSG00000026335	-0.521938	-0.443268	1.49879	-0.533587
	ENSMUSG00000055436	-0.542411	-0.510663	1.49878	-0.445711
	ENSMUSG00000030400	-0.550779	-0.496165	1.49877	-0.451827
	ENSMUSG00000015957	-0.444716	-0.541413	1.49877	-0.512638
	ENSMUSG00000027601	-0.45869	-0.55488	1.49877	-0.485195
	ENSMUSG00000007850	-0.447806	-0.503693	1.49876	-0.547258
	ENSMUSG00000025381	-0.496312	-0.451247	1.49875	-0.551188
	ENSMUSG00000036529	-0.449853	-0.55016	1.49874	-0.498728
	ENSMUSG00000032624	-0.443344	-0.539804	1.49874	-0.515593
	ENSMUSG00000031365	-0.469795	-0.471274	1.49873	-0.557665
	ENSMUSG00000023186	-0.557063	-0.46093	1.49871	-0.480717
	ENSMUSG00000036256	-0.482279	-0.459331	1.49869	-0.557083
	ENSMUSG00000034401	-0.536627	-0.44058	1.49867	-0.521459
	ENSMUSG00000028369	-0.49551	-0.553426	1.49865	-0.449712
	ENSMUSG00000023027	-0.517081	-0.441016	1.49865	-0.540549
	ENSMUSG00000024300	-0.439157	-0.526495	1.49863	-0.532974
	ENSMUSG00000023861	-0.486232	-0.557425	1.49862	-0.454963
	ENSMUSG00000034254	-0.560052	-0.473003	1.49862	-0.465564
	ENSMUSG00000049281	-0.520785	-0.538347	1.49861	-0.439476
	ENSMUSG00000020894	-0.560152	-0.475124	1.4986	-0.463328
	ENSMUSG00000060227	-0.5564	-0.451776	1.4986	-0.490424
	ENSMUSG00000109865	-0.439378	-0.539312	1.4986	-0.519906
	ENSMUSG00000091228	-0.451151	-0.556333	1.49859	-0.491106
	ENSMUSG00000001774	-0.492126	-0.449467	1.49853	-0.556942
	ENSMUSG00000035027	-0.437644	-0.521722	1.49853	-0.53916
	ENSMUSG00000011179	-0.459933	-0.477162	1.49852	-0.56143
	ENSMUSG00000036257	-0.43963	-0.513105	1.49852	-0.545786
	ENSMUSG00000031529	-0.438056	-0.51889	1.49852	-0.541573
	ENSMUSG00000024713	-0.554611	-0.498436	1.49851	-0.445463
	ENSMUSG00000000753	-0.508522	-0.549061	1.49851	-0.440924
	ENSMUSG00000010277	-0.512778	-0.5466	1.49849	-0.439111
	ENSMUSG00000068290	-0.462775	-0.563331	1.49846	-0.472354
	ENSMUSG00000003623	-0.502877	-0.553941	1.49842	-0.4416
	ENSMUSG00000069237	-0.542076	-0.52066	1.49842	-0.435681
	ENSMUSG00000020183	-0.448898	-0.489336	1.49841	-0.560179
	ENSMUSG00000017721	-0.520657	-0.435426	1.4984	-0.542319
	ENSMUSG00000041939	-0.437932	-0.549436	1.49839	-0.511027
	ENSMUSG00000027589	-0.436558	-0.514912	1.49839	-0.546917
	ENSMUSG00000032563	-0.448826	-0.487961	1.49836	-0.561574
	ENSMUSG00000044533	-0.561002	-0.490015	1.49835	-0.447333
	ENSMUSG00000036545	-0.464213	-0.565828	1.49834	-0.468304
	ENSMUSG00000003873	-0.497718	-0.44218	1.49831	-0.558411
	ENSMUSG00000043866	-0.541899	-0.523305	1.49831	-0.433102
	ENSMUSG00000039450	-0.530164	-0.53672	1.49826	-0.431374
	ENSMUSG00000020330	-0.470801	-0.459604	1.49823	-0.567823
	ENSMUSG00000028600	-0.44238	-0.4942	1.49821	-0.561631
	ENSMUSG00000034761	-0.537602	-0.53034	1.4982	-0.430257
	ENSMUSG00000059316	-0.539458	-0.430144	1.49819	-0.528584
	ENSMUSG00000031996	-0.530384	-0.429964	1.49818	-0.537836
	ENSMUSG00000025508	-0.455101	-0.475049	1.49818	-0.568033
	ENSMUSG00000025161	-0.534886	-0.533572	1.49818	-0.429721
	ENSMUSG00000028792	-0.52638	-0.430221	1.49818	-0.541575
	ENSMUSG00000007038	-0.494507	-0.441493	1.49817	-0.56217
	ENSMUSG00000020171	-0.430562	-0.523031	1.49816	-0.544572
	ENSMUSG00000020358	-0.524202	-0.543753	1.49816	-0.430201
	ENSMUSG00000000561	-0.526866	-0.541526	1.49815	-0.429762
	ENSMUSG00000024740	-0.541387	-0.527078	1.49815	-0.429687
	ENSMUSG00000034329	-0.537792	-0.532229	1.49809	-0.428067
	ENSMUSG00000006304	-0.515402	-0.551663	1.49808	-0.431018
	ENSMUSG00000048076	-0.530061	-0.427923	1.49807	-0.540089
	ENSMUSG00000026634	-0.45243	-0.570128	1.49805	-0.475496
	ENSMUSG00000034832	-0.428601	-0.522832	1.49805	-0.546618
	ENSMUSG00000032513	-0.56754	-0.485568	1.49805	-0.444941
	ENSMUSG00000021190	-0.428514	-0.521864	1.49803	-0.547656
	ENSMUSG00000038374	-0.46615	-0.571905	1.49802	-0.459964
	ENSMUSG00000060475	-0.48652	-0.443623	1.49801	-0.567864
	ENSMUSG00000073876	-0.501275	-0.435023	1.49799	-0.561694
	ENSMUSG00000027828	-0.570582	-0.481394	1.49794	-0.445962
	ENSMUSG00000027412	-0.573499	-0.459711	1.49793	-0.464721
	ENSMUSG00000019055	-0.573635	-0.463031	1.49793	-0.461261
	ENSMUSG00000046167	-0.468959	-0.573701	1.4979	-0.455239
	ENSMUSG00000028194	-0.529928	-0.424519	1.49788	-0.543432
	ENSMUSG00000036461	-0.462737	-0.460518	1.49787	-0.574615
	ENSMUSG00000037624	-0.431329	-0.504162	1.49784	-0.562353
	ENSMUSG00000035505	-0.507244	-0.561118	1.49781	-0.429445
	ENSMUSG00000024498	-0.550026	-0.424042	1.49779	-0.523722
	ENSMUSG00000021013	-0.494611	-0.43509	1.49778	-0.568079
	ENSMUSG00000054894	-0.514043	-0.55749	1.49776	-0.42623
	ENSMUSG00000106795	-0.574714	-0.477187	1.49774	-0.445839
	ENSMUSG00000030269	-0.425837	-0.557991	1.49773	-0.513906
	ENSMUSG00000063200	-0.569901	-0.435396	1.49772	-0.492422
	ENSMUSG00000030894	-0.485331	-0.439601	1.49771	-0.572777
	ENSMUSG00000028737	-0.461068	-0.45927	1.49771	-0.57737
	ENSMUSG00000049327	-0.522607	-0.552352	1.49769	-0.422735
	ENSMUSG00000019920	-0.419721	-0.539756	1.49763	-0.538151
	ENSMUSG00000038644	-0.440888	-0.480122	1.49756	-0.576552
	ENSMUSG00000032727	-0.481656	-0.576109	1.49756	-0.439795
	ENSMUSG00000093904	-0.537221	-0.418314	1.49754	-0.542009
	ENSMUSG00000029004	-0.534035	-0.545327	1.49752	-0.418159
	ENSMUSG00000033107	-0.431903	-0.492915	1.49751	-0.572689
	ENSMUSG00000022860	-0.517869	-0.420256	1.49745	-0.559324
	ENSMUSG00000053965	-0.563304	-0.421928	1.49744	-0.512204
	ENSMUSG00000019979	-0.580932	-0.447371	1.49743	-0.469127
	ENSMUSG00000028385	-0.434346	-0.576456	1.49741	-0.486613
	ENSMUSG00000059401	-0.479831	-0.579393	1.49736	-0.43814
	ENSMUSG00000074785	-0.54159	-0.415026	1.49735	-0.54073
	ENSMUSG00000071647	-0.503977	-0.422684	1.49725	-0.570593
	ENSMUSG00000026491	-0.581006	-0.479852	1.49724	-0.436386
	ENSMUSG00000105852	-0.567461	-0.509685	1.49724	-0.420094
	ENSMUSG00000109324	-0.430285	-0.488759	1.49722	-0.578179
	ENSMUSG00000033885	-0.543429	-0.413038	1.49722	-0.540754
	ENSMUSG00000059430	-0.485914	-0.431944	1.49722	-0.579358
	ENSMUSG00000008683	-0.581655	-0.436069	1.4972	-0.47948
	ENSMUSG00000036966	-0.581681	-0.479434	1.4972	-0.436088
	ENSMUSG00000026176	-0.544882	-0.412586	1.49719	-0.539721
	ENSMUSG00000049643	-0.534504	-0.550118	1.49716	-0.412539
	ENSMUSG00000030096	-0.541641	-0.543502	1.49716	-0.412013
	ENSMUSG00000021365	-0.417671	-0.56683	1.49715	-0.512646
	ENSMUSG00000034235	-0.432266	-0.581107	1.49714	-0.483767
	ENSMUSG00000020681	-0.411592	-0.540971	1.49713	-0.544565
	ENSMUSG00000049288	-0.507405	-0.5704	1.49712	-0.419313
	ENSMUSG00000022178	-0.43664	-0.47691	1.49712	-0.583565
	ENSMUSG00000059586	-0.435492	-0.583184	1.49711	-0.478436
	ENSMUSG00000026028	-0.412575	-0.558094	1.49707	-0.5264
	ENSMUSG00000002983	-0.519517	-0.414321	1.49707	-0.56323
	ENSMUSG00000042747	-0.559713	-0.524334	1.49707	-0.41302
	ENSMUSG00000025145	-0.572571	-0.505353	1.49704	-0.419114
	ENSMUSG00000025487	-0.418683	-0.505638	1.49702	-0.572694
	ENSMUSG00000029860	-0.537956	-0.409345	1.49697	-0.549665
	ENSMUSG00000004264	-0.416361	-0.508942	1.49695	-0.571642
	ENSMUSG00000028484	-0.514535	-0.568356	1.49693	-0.414038
	ENSMUSG00000030801	-0.408605	-0.551543	1.49691	-0.536759
	ENSMUSG00000060261	-0.540213	-0.407362	1.49684	-0.549266
	ENSMUSG00000028820	-0.584005	-0.426261	1.49683	-0.486563
	ENSMUSG00000031196	-0.432989	-0.588293	1.49678	-0.475494
	ENSMUSG00000055485	-0.591233	-0.461475	1.49676	-0.444055
	ENSMUSG00000054717	-0.468853	-0.590171	1.49675	-0.437728
	ENSMUSG00000027189	-0.482418	-0.427813	1.49675	-0.586514
	ENSMUSG00000028949	-0.408419	-0.564035	1.49673	-0.524274
	ENSMUSG00000024640	-0.491071	-0.584223	1.49666	-0.421365
	ENSMUSG00000029614	-0.417344	-0.580917	1.49665	-0.498391
	ENSMUSG00000022108	-0.576125	-0.507534	1.49664	-0.412982
	ENSMUSG00000028647	-0.444757	-0.593297	1.49663	-0.458575
	ENSMUSG00000029097	-0.503002	-0.578809	1.49663	-0.414817
	ENSMUSG00000039701	-0.489595	-0.421592	1.49661	-0.585422
	ENSMUSG00000115232	-0.514031	-0.572658	1.4966	-0.409909
	ENSMUSG00000019194	-0.592858	-0.438335	1.49659	-0.465398
	ENSMUSG00000027131	-0.40975	-0.513695	1.49658	-0.573132
	ENSMUSG00000023224	-0.508538	-0.576681	1.49654	-0.411324
	ENSMUSG00000035944	-0.512737	-0.409643	1.49654	-0.574161
	ENSMUSG00000035783	-0.510093	-0.410282	1.49651	-0.576135
	ENSMUSG00000031697	-0.593226	-0.469722	1.49649	-0.433544
	ENSMUSG00000079108	-0.500949	-0.58152	1.49649	-0.414018
	ENSMUSG00000033628	-0.497926	-0.41538	1.49648	-0.583171
	ENSMUSG00000074165	-0.452372	-0.595793	1.49647	-0.448303
	ENSMUSG00000031371	-0.535932	-0.558139	1.49645	-0.402375
	ENSMUSG00000029765	-0.508605	-0.577752	1.49645	-0.410089
	ENSMUSG00000072647	-0.520344	-0.405825	1.49644	-0.570272
	ENSMUSG00000051950	-0.46594	-0.595126	1.4964	-0.435332
	ENSMUSG00000105340	-0.521057	-0.404967	1.49639	-0.570365
	ENSMUSG00000039943	-0.480071	-0.591992	1.49635	-0.424286
	ENSMUSG00000116207	-0.400369	-0.542086	1.49635	-0.553891
	ENSMUSG00000096674	-0.56634	-0.402732	1.49635	-0.527274
	ENSMUSG00000027833	-0.589787	-0.42009	1.49634	-0.486462
	ENSMUSG00000032253	-0.419971	-0.486618	1.49634	-0.589748
	ENSMUSG00000117694	-0.404651	-0.571801	1.49634	-0.519884
	ENSMUSG00000078683	-0.410757	-0.581992	1.49632	-0.503573
	ENSMUSG00000033216	-0.440838	-0.458022	1.49631	-0.597447
	ENSMUSG00000027177	-0.490081	-0.417302	1.49629	-0.588904
	ENSMUSG00000095456	-0.526001	-0.402292	1.49629	-0.567992
	ENSMUSG00000095623	-0.526001	-0.402292	1.49629	-0.567992
	ENSMUSG00000073514	-0.590076	-0.418398	1.49627	-0.487792
	ENSMUSG00000024537	-0.580488	-0.408132	1.49625	-0.507633
	ENSMUSG00000028207	-0.463396	-0.597544	1.49624	-0.435296
	ENSMUSG00000039828	-0.56583	-0.400767	1.49623	-0.529635
	ENSMUSG00000024378	-0.462535	-0.435847	1.49622	-0.597841
	ENSMUSG00000029229	-0.59866	-0.440182	1.49621	-0.457372
	ENSMUSG00000029213	-0.412606	-0.586758	1.4962	-0.496838
	ENSMUSG00000036087	-0.52172	-0.572367	1.49617	-0.402085
	ENSMUSG00000039286	-0.405771	-0.510493	1.49615	-0.579889
	ENSMUSG00000029571	-0.503913	-0.408405	1.49614	-0.58382
	ENSMUSG00000032258	-0.455369	-0.599975	1.49612	-0.440779
	ENSMUSG00000021589	-0.518819	-0.40228	1.49611	-0.575014
	ENSMUSG00000038766	-0.56698	-0.530778	1.49605	-0.398294
	ENSMUSG00000035354	-0.445542	-0.449258	1.49605	-0.601249
	ENSMUSG00000021280	-0.484833	-0.594019	1.49601	-0.417161
	ENSMUSG00000037646	-0.402717	-0.579739	1.49599	-0.513539
	ENSMUSG00000021377	-0.601816	-0.452522	1.49599	-0.441651
	ENSMUSG00000027896	-0.452632	-0.601844	1.49599	-0.44151
	ENSMUSG00000027285	-0.431908	-0.463523	1.49598	-0.600546
	ENSMUSG00000022136	-0.570842	-0.527057	1.49596	-0.398062
	ENSMUSG00000040667	-0.540629	-0.559944	1.49595	-0.395375
	ENSMUSG00000078619	-0.506896	-0.584438	1.49593	-0.404591
	ENSMUSG00000073468	-0.503741	-0.40536	1.49587	-0.58677
	ENSMUSG00000006215	-0.531155	-0.568805	1.49586	-0.395901
	ENSMUSG00000021910	-0.521561	-0.39787	1.49581	-0.576381
	ENSMUSG00000022350	-0.4387	-0.453187	1.49581	-0.603921
	ENSMUSG00000030102	-0.57014	-0.530387	1.49579	-0.395266
	ENSMUSG00000030029	-0.492453	-0.409778	1.49576	-0.593529
	ENSMUSG00000024561	-0.602645	-0.427797	1.49576	-0.465316
	ENSMUSG00000070565	-0.455472	-0.435985	1.49576	-0.604299
	ENSMUSG00000042446	-0.446514	-0.605117	1.49574	-0.444106
	ENSMUSG00000054626	-0.391782	-0.556261	1.49571	-0.547666
	ENSMUSG00000048502	-0.415982	-0.599091	1.49568	-0.480609
	ENSMUSG00000041915	-0.448861	-0.440908	1.49567	-0.605896
	ENSMUSG00000024970	-0.404164	-0.500951	1.49565	-0.590536
	ENSMUSG00000026353	-0.454903	-0.606172	1.4956	-0.434522
	ENSMUSG00000033228	-0.560445	-0.544512	1.4956	-0.390639
	ENSMUSG00000021361	-0.401168	-0.588361	1.49559	-0.506063
	ENSMUSG00000002058	-0.532262	-0.392452	1.49559	-0.570874
	ENSMUSG00000010797	-0.606209	-0.432223	1.49557	-0.457135
	ENSMUSG00000052512	-0.593337	-0.497971	1.49552	-0.404214
	ENSMUSG00000073830	-0.584731	-0.513963	1.49549	-0.396795
	ENSMUSG00000031955	-0.449093	-0.438203	1.49547	-0.608171
	ENSMUSG00000028657	-0.502351	-0.401382	1.49546	-0.591726
	ENSMUSG00000002771	-0.419467	-0.604382	1.49545	-0.471599
	ENSMUSG00000068749	-0.389663	-0.567396	1.49545	-0.538388
	ENSMUSG00000019818	-0.516652	-0.58349	1.49544	-0.3953
	ENSMUSG00000022231	-0.516131	-0.583844	1.49544	-0.395465
	ENSMUSG00000060594	-0.401876	-0.500031	1.4954	-0.593495
	ENSMUSG00000007570	-0.543335	-0.563668	1.4954	-0.388395
	ENSMUSG00000034723	-0.396333	-0.512353	1.49539	-0.586705
	ENSMUSG00000052833	-0.428974	-0.458265	1.49537	-0.608135
	ENSMUSG00000074129	-0.387543	-0.557308	1.49537	-0.550523
	ENSMUSG00000027599	-0.544163	-0.563434	1.49535	-0.387754
	ENSMUSG00000070283	-0.50249	-0.40009	1.49535	-0.592766
	ENSMUSG00000037791	-0.407644	-0.599692	1.49534	-0.488005
	ENSMUSG00000040712	-0.561575	-0.546502	1.49533	-0.387251
	ENSMUSG00000019817	-0.511617	-0.39581	1.49532	-0.587889
	ENSMUSG00000027868	-0.485835	-0.408502	1.4953	-0.600966
	ENSMUSG00000031158	-0.399607	-0.501926	1.49528	-0.593743
	ENSMUSG00000004798	-0.609236	-0.458654	1.49527	-0.427376
	ENSMUSG00000032412	-0.560774	-0.386193	1.49525	-0.548283
	ENSMUSG00000039427	-0.601158	-0.407334	1.49525	-0.486754
	ENSMUSG00000032228	-0.546706	-0.385926	1.49522	-0.562585
	ENSMUSG00000028343	-0.401591	-0.496446	1.49521	-0.597173
	ENSMUSG00000015839	-0.60487	-0.478654	1.49518	-0.411656
	ENSMUSG00000053646	-0.395453	-0.508673	1.49517	-0.591044
	ENSMUSG00000054843	-0.579719	-0.526363	1.49516	-0.389074
	ENSMUSG00000020692	-0.387943	-0.577285	1.49514	-0.52991
	ENSMUSG00000024483	-0.420397	-0.609644	1.4951	-0.465058
	ENSMUSG00000020671	-0.483408	-0.407286	1.49505	-0.604359
	ENSMUSG00000020456	-0.610049	-0.466531	1.49502	-0.418443
	ENSMUSG00000017057	-0.435734	-0.613343	1.49502	-0.445941
	ENSMUSG00000018189	-0.388892	-0.585505	1.49497	-0.520577
	ENSMUSG00000073702	-0.568482	-0.543358	1.49493	-0.383094
	ENSMUSG00000042613	-0.560903	-0.382238	1.49493	-0.551787
	ENSMUSG00000015536	-0.540427	-0.383299	1.49491	-0.571187
	ENSMUSG00000025068	-0.52179	-0.387113	1.49484	-0.585938
	ENSMUSG00000061079	-0.546743	-0.381214	1.4948	-0.566845
	ENSMUSG00000103436	-0.53731	-0.382651	1.4948	-0.574841
	ENSMUSG00000091474	-0.523471	-0.386153	1.4948	-0.585178
	ENSMUSG00000022221	-0.5361	-0.575907	1.49479	-0.382785
	ENSMUSG00000023991	-0.558583	-0.55568	1.49479	-0.380528
	ENSMUSG00000087174	-0.607572	-0.405625	1.49479	-0.481592
	ENSMUSG00000014959	-0.589521	-0.388096	1.49479	-0.517168
	ENSMUSG00000032405	-0.383612	-0.531935	1.49478	-0.579235
	ENSMUSG00000117874	-0.61154	-0.469939	1.49478	-0.413299
	ENSMUSG00000054611	-0.537293	-0.382273	1.49477	-0.575201
	ENSMUSG00000047821	-0.407741	-0.609598	1.49473	-0.477395
	ENSMUSG00000029148	-0.453805	-0.615657	1.49472	-0.425256
	ENSMUSG00000039463	-0.616813	-0.442994	1.49471	-0.434903
	ENSMUSG00000021893	-0.566169	-0.548646	1.4947	-0.379885
	ENSMUSG00000033985	-0.606264	-0.488831	1.49461	-0.39952
	ENSMUSG00000031657	-0.397557	-0.491843	1.49459	-0.605187
	ENSMUSG00000004035	-0.4115	-0.613891	1.49455	-0.469163
	ENSMUSG00000027574	-0.599688	-0.391238	1.49455	-0.503622
	ENSMUSG00000058239	-0.384051	-0.589069	1.49453	-0.521414
	ENSMUSG00000029833	-0.605821	-0.396497	1.4945	-0.492181
	ENSMUSG00000022272	-0.579472	-0.53513	1.4945	-0.379897
	ENSMUSG00000032553	-0.538838	-0.576561	1.4945	-0.379096
	ENSMUSG00000006392	-0.389027	-0.50709	1.49448	-0.598365
	ENSMUSG00000033931	-0.610622	-0.401478	1.49443	-0.482328
	ENSMUSG00000051236	-0.584476	-0.529463	1.49442	-0.38048
	ENSMUSG00000008305	-0.568557	-0.549134	1.49441	-0.376723
	ENSMUSG00000021767	-0.52174	-0.590354	1.49437	-0.382274
	ENSMUSG00000058388	-0.619841	-0.425677	1.49437	-0.448848
	ENSMUSG00000025453	-0.376497	-0.546328	1.49436	-0.571538
	ENSMUSG00000022561	-0.415528	-0.617969	1.49435	-0.460848
	ENSMUSG00000029166	-0.426796	-0.447222	1.49434	-0.620319
	ENSMUSG00000005510	-0.577864	-0.539544	1.4943	-0.376888
	ENSMUSG00000031027	-0.440854	-0.432146	1.49429	-0.621288
	ENSMUSG00000001128	-0.374201	-0.560309	1.49423	-0.559724
	ENSMUSG00000016984	-0.475282	-0.615055	1.49422	-0.403883
	ENSMUSG00000028567	-0.58124	-0.536896	1.49416	-0.376023
	ENSMUSG00000003882	-0.382293	-0.596338	1.49415	-0.515516
	ENSMUSG00000035413	-0.621205	-0.415851	1.49409	-0.45703
	ENSMUSG00000020745	-0.579181	-0.374451	1.49407	-0.540442
	ENSMUSG00000001173	-0.372745	-0.573231	1.49402	-0.548049
	ENSMUSG00000024360	-0.608774	-0.389935	1.494	-0.49529
	ENSMUSG00000028857	-0.463773	-0.409598	1.49398	-0.620613
	ENSMUSG00000049848	-0.619064	-0.470769	1.49393	-0.404101
	ENSMUSG00000024892	-0.620413	-0.467529	1.49389	-0.405949
	ENSMUSG00000022210	-0.556571	-0.370493	1.49388	-0.566818
	ENSMUSG00000005846	-0.471715	-0.402924	1.49388	-0.619241
	ENSMUSG00000042208	-0.570374	-0.370625	1.49387	-0.55287
	ENSMUSG00000024260	-0.617354	-0.478573	1.49383	-0.3979
	ENSMUSG00000028124	-0.617981	-0.398875	1.49382	-0.476965
	ENSMUSG00000112449	-0.535449	-0.585526	1.4938	-0.372829
	ENSMUSG00000024359	-0.486615	-0.392292	1.49375	-0.614841
	ENSMUSG00000001366	-0.493382	-0.388521	1.49375	-0.611842
	ENSMUSG00000024055	-0.534718	-0.586642	1.49374	-0.372381
	ENSMUSG00000019373	-0.561049	-0.368703	1.49373	-0.563974
	ENSMUSG00000019877	-0.373268	-0.590803	1.49369	-0.529623
	ENSMUSG00000095742	-0.627498	-0.438774	1.49367	-0.427399
	ENSMUSG00000020463	-0.539062	-0.370552	1.49365	-0.584039
	ENSMUSG00000016664	-0.584504	-0.370236	1.49362	-0.538877
	ENSMUSG00000001157	-0.612946	-0.387216	1.49361	-0.493448
	ENSMUSG00000021951	-0.538716	-0.584876	1.49359	-0.369997
	ENSMUSG00000034586	-0.466424	-0.624129	1.4935	-0.402947
	ENSMUSG00000024073	-0.367229	-0.549482	1.4935	-0.576785
	ENSMUSG00000003316	-0.614507	-0.386797	1.49349	-0.492188
	ENSMUSG00000016921	-0.597448	-0.52301	1.49345	-0.372992
	ENSMUSG00000031143	-0.51504	-0.375603	1.49342	-0.60278
	ENSMUSG00000022013	-0.563395	-0.365074	1.49338	-0.564911
	ENSMUSG00000013236	-0.626461	-0.461942	1.49337	-0.404968
	ENSMUSG00000024887	-0.370891	-0.527082	1.49336	-0.59539
	ENSMUSG00000041328	-0.582988	-0.543519	1.49336	-0.366855
	ENSMUSG00000022570	-0.373121	-0.600074	1.49336	-0.520164
	ENSMUSG00000034321	-0.590713	-0.368663	1.49333	-0.533955
	ENSMUSG00000024383	-0.586591	-0.540007	1.49327	-0.366671
	ENSMUSG00000024974	-0.49234	-0.616268	1.49327	-0.384661
	ENSMUSG00000029007	-0.387965	-0.486289	1.49326	-0.619009
	ENSMUSG00000030061	-0.365361	-0.544604	1.49323	-0.583261
	ENSMUSG00000020935	-0.375902	-0.509716	1.49322	-0.607602
	ENSMUSG00000045636	-0.535964	-0.590267	1.4932	-0.366974
	ENSMUSG00000041889	-0.36786	-0.531488	1.49317	-0.593827
	ENSMUSG00000049659	-0.394026	-0.624188	1.49317	-0.474954
	ENSMUSG00000032320	-0.625969	-0.469642	1.49317	-0.397556
	ENSMUSG00000067713	-0.617214	-0.492343	1.49315	-0.383594
	ENSMUSG00000022856	-0.426363	-0.632904	1.49312	-0.433856
	ENSMUSG00000020140	-0.632797	-0.439652	1.49309	-0.420645
	ENSMUSG00000029366	-0.609935	-0.507395	1.49309	-0.375764
	ENSMUSG00000002017	-0.618388	-0.490994	1.49308	-0.383701
	ENSMUSG00000070323	-0.410712	-0.63159	1.49306	-0.450758
	ENSMUSG00000094793	-0.507429	-0.375273	1.49304	-0.610339
	ENSMUSG00000073643	-0.525119	-0.599614	1.49301	-0.368278
	ENSMUSG00000028803	-0.385036	-0.487358	1.49301	-0.620613
	ENSMUSG00000078673	-0.571484	-0.56033	1.49298	-0.361168
	ENSMUSG00000015002	-0.50778	-0.610699	1.49297	-0.374492
	ENSMUSG00000027699	-0.441402	-0.633744	1.49297	-0.417823
	ENSMUSG00000021681	-0.622148	-0.484658	1.49296	-0.386152
	ENSMUSG00000043557	-0.566423	-0.360756	1.49296	-0.565777
	ENSMUSG00000036499	-0.536154	-0.364446	1.49294	-0.592336
	ENSMUSG00000012076	-0.619557	-0.382185	1.49292	-0.491182
	ENSMUSG00000030170	-0.431682	-0.426334	1.49291	-0.634898
	ENSMUSG00000039473	-0.593871	-0.364697	1.49291	-0.534345
	ENSMUSG00000039001	-0.63477	-0.419128	1.49288	-0.438983
	ENSMUSG00000031668	-0.41069	-0.448121	1.49283	-0.634019
	ENSMUSG00000026401	-0.514409	-0.370463	1.49283	-0.607954
	ENSMUSG00000024085	-0.630363	-0.464589	1.49282	-0.397865
	ENSMUSG00000012848	-0.632905	-0.404676	1.4928	-0.455218
	ENSMUSG00000056698	-0.389787	-0.626713	1.4928	-0.476295
	ENSMUSG00000071796	-0.589635	-0.541489	1.49276	-0.361638
	ENSMUSG00000024120	-0.636008	-0.439535	1.49273	-0.41719
	ENSMUSG00000026094	-0.573454	-0.560724	1.49271	-0.358535
	ENSMUSG00000029014	-0.360091	-0.545346	1.49268	-0.587239
	ENSMUSG00000030967	-0.401221	-0.457151	1.49258	-0.634213
	ENSMUSG00000049878	-0.375913	-0.497162	1.49257	-0.619491
	ENSMUSG00000035929	-0.629675	-0.389341	1.49255	-0.473529
	ENSMUSG00000003352	-0.358359	-0.58607	1.49254	-0.54811
	ENSMUSG00000021193	-0.356601	-0.568347	1.49254	-0.567587
	ENSMUSG00000075297	-0.625552	-0.382275	1.49252	-0.484695
	ENSMUSG00000026675	-0.500194	-0.619372	1.49238	-0.372813
	ENSMUSG00000022665	-0.639581	-0.416761	1.49236	-0.436017
	ENSMUSG00000032381	-0.596398	-0.35847	1.4923	-0.537436
	ENSMUSG00000034303	-0.570464	-0.567585	1.49229	-0.354241
	ENSMUSG00000033192	-0.640774	-0.419651	1.49225	-0.43183
	ENSMUSG00000026127	-0.603953	-0.360854	1.49225	-0.527448
	ENSMUSG00000054823	-0.409034	-0.443342	1.49222	-0.639848
	ENSMUSG00000034522	-0.63404	-0.38961	1.4922	-0.46855
	ENSMUSG00000021411	-0.353538	-0.578581	1.49218	-0.560058
	ENSMUSG00000034075	-0.640814	-0.440873	1.49215	-0.410462
	ENSMUSG00000090173	-0.636845	-0.394875	1.49215	-0.460429
	ENSMUSG00000035401	-0.514259	-0.613457	1.49212	-0.364403
	ENSMUSG00000110439	-0.38321	-0.476338	1.49205	-0.632497
	ENSMUSG00000042496	-0.435509	-0.642326	1.49204	-0.414206
	ENSMUSG00000026223	-0.538162	-0.598067	1.49202	-0.355787
	ENSMUSG00000025474	-0.352011	-0.556442	1.49197	-0.583516
	ENSMUSG00000029413	-0.57401	-0.566977	1.49194	-0.350952
	ENSMUSG00000025630	-0.351751	-0.583847	1.49194	-0.55634
	ENSMUSG00000028053	-0.51714	-0.613598	1.49186	-0.361124
	ENSMUSG00000076441	-0.528387	-0.606367	1.49185	-0.357093
	ENSMUSG00000063273	-0.464934	-0.637887	1.49184	-0.389023
	ENSMUSG00000005986	-0.355389	-0.602847	1.49183	-0.533592
	ENSMUSG00000111594	-0.624346	-0.368933	1.49182	-0.498544
	ENSMUSG00000035357	-0.613876	-0.51757	1.49179	-0.360342
	ENSMUSG00000037151	-0.643374	-0.443839	1.49178	-0.404566
	ENSMUSG00000033624	-0.572867	-0.349359	1.49177	-0.569547
	ENSMUSG00000026021	-0.520404	-0.612323	1.49176	-0.359029
	ENSMUSG00000037762	-0.364016	-0.507784	1.49175	-0.619948
	ENSMUSG00000025220	-0.584519	-0.349877	1.49174	-0.557344
	ENSMUSG00000074282	-0.5374	-0.600808	1.49173	-0.35352
	ENSMUSG00000038417	-0.624217	-0.500669	1.49169	-0.366804
	ENSMUSG00000023723	-0.515017	-0.616336	1.49166	-0.360312
	ENSMUSG00000024097	-0.632345	-0.374778	1.49162	-0.4845
	ENSMUSG00000063873	-0.611447	-0.356504	1.49159	-0.523638
	ENSMUSG00000112690	-0.382118	-0.637663	1.49157	-0.471791
	ENSMUSG00000037475	-0.422932	-0.421568	1.49155	-0.647053
	ENSMUSG00000082361	-0.572222	-0.347085	1.49153	-0.572222
	ENSMUSG00000051278	-0.346976	-0.567375	1.4915	-0.577154
	ENSMUSG00000033075	-0.349639	-0.597256	1.49147	-0.544573
	ENSMUSG00000023495	-0.64667	-0.438252	1.49147	-0.406546
	ENSMUSG00000055491	-0.362969	-0.504816	1.49146	-0.623673
	ENSMUSG00000057738	-0.645689	-0.399544	1.49143	-0.446196
	ENSMUSG00000078546	-0.346785	-0.557533	1.49139	-0.587072
	ENSMUSG00000038002	-0.622621	-0.36003	1.49131	-0.508655
	ENSMUSG00000020733	-0.566158	-0.580177	1.49127	-0.344934
	ENSMUSG00000040738	-0.545731	-0.597937	1.49125	-0.347585
	ENSMUSG00000037570	-0.356796	-0.620547	1.49117	-0.51383
	ENSMUSG00000025050	-0.56486	-0.582234	1.49116	-0.344065
	ENSMUSG00000115293	-0.534825	-0.607155	1.49112	-0.349137
	ENSMUSG00000081665	-0.516316	-0.61956	1.4911	-0.355224
	ENSMUSG00000026339	-0.344015	-0.558824	1.49109	-0.588246
	ENSMUSG00000042686	-0.602894	-0.540928	1.49108	-0.347259
	ENSMUSG00000005481	-0.568574	-0.579511	1.49106	-0.342974
	ENSMUSG00000022179	-0.344392	-0.547977	1.49092	-0.598554
	ENSMUSG00000031904	-0.617379	-0.521922	1.49091	-0.351608
	ENSMUSG00000028861	-0.639947	-0.479302	1.49085	-0.371606
	ENSMUSG00000041685	-0.607705	-0.346506	1.49085	-0.536642
	ENSMUSG00000015165	-0.435864	-0.403041	1.49083	-0.651924
	ENSMUSG00000035476	-0.434757	-0.652322	1.4908	-0.403717
	ENSMUSG00000000555	-0.634768	-0.492974	1.49073	-0.362991
	ENSMUSG00000030088	-0.573876	-0.577815	1.49061	-0.338922
	ENSMUSG00000000120	-0.640424	-0.367921	1.49061	-0.482263
	ENSMUSG00000030304	-0.437542	-0.399504	1.49058	-0.653539
	ENSMUSG00000085218	-0.554755	-0.34024	1.49056	-0.595569
	ENSMUSG00000036977	-0.477405	-0.370456	1.49056	-0.642703
	ENSMUSG00000042377	-0.654167	-0.438677	1.49048	-0.397631
	ENSMUSG00000032577	-0.542475	-0.606086	1.49046	-0.341902
	ENSMUSG00000020605	-0.383821	-0.650734	1.49044	-0.455881
	ENSMUSG00000093930	-0.371515	-0.473802	1.49041	-0.645098
	ENSMUSG00000032387	-0.419371	-0.413974	1.49034	-0.656995
	ENSMUSG00000042105	-0.536447	-0.61146	1.49033	-0.342424
	ENSMUSG00000041781	-0.515369	-0.625614	1.4903	-0.349313
	ENSMUSG00000034361	-0.631855	-0.353705	1.49027	-0.504713
	ENSMUSG00000060073	-0.658123	-0.413962	1.4902	-0.418113
	ENSMUSG00000053907	-0.395293	-0.438658	1.49019	-0.65624
	ENSMUSG00000030814	-0.446144	-0.654849	1.49019	-0.389194
	ENSMUSG00000027823	-0.375618	-0.649869	1.49018	-0.464694
	ENSMUSG00000101751	-0.614852	-0.533734	1.49012	-0.34153
	ENSMUSG00000024208	-0.658912	-0.416317	1.4901	-0.414871
	ENSMUSG00000041763	-0.378654	-0.652811	1.49003	-0.458562
	ENSMUSG00000017404	-0.393222	-0.658259	1.48992	-0.438434
	ENSMUSG00000034109	-0.449245	-0.656305	1.48988	-0.384327
	ENSMUSG00000040389	-0.629574	-0.513464	1.48987	-0.346827
	ENSMUSG00000040904	-0.462521	-0.652974	1.48982	-0.374329
	ENSMUSG00000002010	-0.661052	-0.415487	1.48982	-0.413286
	ENSMUSG00000031520	-0.648952	-0.474085	1.48982	-0.366786
	ENSMUSG00000017943	-0.39995	-0.429671	1.48982	-0.660199
	ENSMUSG00000022498	-0.61491	-0.536438	1.48982	-0.33847
	ENSMUSG00000021982	-0.656697	-0.449492	1.48981	-0.383622
	ENSMUSG00000091649	-0.372992	-0.463409	1.48973	-0.653328
	ENSMUSG00000026618	-0.590267	-0.331827	1.48972	-0.567628
	ENSMUSG00000005566	-0.615205	-0.337078	1.48967	-0.537387
	ENSMUSG00000042423	-0.635502	-0.348827	1.48966	-0.505334
	ENSMUSG00000004446	-0.410556	-0.662513	1.48963	-0.416562
	ENSMUSG00000015291	-0.662653	-0.405865	1.48959	-0.421068
	ENSMUSG00000042508	-0.632475	-0.511897	1.48956	-0.345187
	ENSMUSG00000025198	-0.333356	-0.547504	1.48951	-0.608654
	ENSMUSG00000031264	-0.660508	-0.442166	1.48949	-0.386819
	ENSMUSG00000010830	-0.606025	-0.332399	1.48949	-0.551064
	ENSMUSG00000026532	-0.418893	-0.663541	1.48948	-0.407047
	ENSMUSG00000111692	-0.573519	-0.586672	1.48946	-0.329264
	ENSMUSG00000021557	-0.390283	-0.66198	1.48942	-0.437152
	ENSMUSG00000025533	-0.614601	-0.332973	1.48928	-0.541704
	ENSMUSG00000026155	-0.528543	-0.336753	1.48926	-0.623968
	ENSMUSG00000031714	-0.331728	-0.612735	1.48921	-0.544751
	ENSMUSG00000032977	-0.654495	-0.364493	1.48919	-0.470203
	ENSMUSG00000032531	-0.330951	-0.61197	1.48916	-0.546237
	ENSMUSG00000002908	-0.662604	-0.383064	1.48914	-0.443476
	ENSMUSG00000042670	-0.666183	-0.402981	1.48911	-0.419947
	ENSMUSG00000042292	-0.599581	-0.56204	1.48909	-0.327466
	ENSMUSG00000026393	-0.658996	-0.458873	1.48908	-0.371212
	ENSMUSG00000028333	-0.328708	-0.607493	1.48905	-0.552847
	ENSMUSG00000066357	-0.616123	-0.541756	1.48904	-0.331157
	ENSMUSG00000037652	-0.349166	-0.644804	1.48903	-0.495065
	ENSMUSG00000032342	-0.429547	-0.393665	1.48903	-0.665817
	ENSMUSG00000021981	-0.482194	-0.650922	1.489	-0.355888
	ENSMUSG00000034252	-0.664397	-0.384725	1.48899	-0.439866
	ENSMUSG00000050666	-0.644777	-0.348249	1.48897	-0.495943
	ENSMUSG00000005823	-0.65764	-0.465754	1.48894	-0.36555
	ENSMUSG00000048814	-0.601381	-0.561406	1.4889	-0.326111
	ENSMUSG00000089739	-0.370056	-0.660351	1.48889	-0.458482
	ENSMUSG00000024077	-0.325871	-0.561923	1.48888	-0.601082
	ENSMUSG00000020974	-0.339428	-0.635991	1.48885	-0.513436
	ENSMUSG00000030707	-0.666437	-0.387316	1.48881	-0.435061
	ENSMUSG00000022369	-0.395549	-0.667794	1.48881	-0.425471
	ENSMUSG00000001119	-0.334652	-0.629263	1.4888	-0.524887
	ENSMUSG00000029798	-0.607865	-0.326258	1.48877	-0.554643
	ENSMUSG00000040697	-0.600627	-0.563795	1.4887	-0.324277
	ENSMUSG00000068039	-0.578939	-0.586798	1.48869	-0.322954
	ENSMUSG00000034163	-0.514682	-0.636361	1.48867	-0.337632
	ENSMUSG00000035506	-0.345368	-0.646037	1.48866	-0.497251
	ENSMUSG00000021901	-0.52013	-0.334353	1.48851	-0.634032
	ENSMUSG00000028010	-0.657073	-0.356277	1.48848	-0.47513
	ENSMUSG00000028541	-0.666391	-0.375886	1.48847	-0.446194
	ENSMUSG00000028329	-0.334016	-0.634397	1.48846	-0.52005
	ENSMUSG00000041671	-0.590001	-0.320959	1.48843	-0.577468
	ENSMUSG00000030512	-0.659416	-0.358816	1.48841	-0.470176
	ENSMUSG00000047248	-0.665065	-0.369203	1.48835	-0.454082
	ENSMUSG00000028268	-0.333789	-0.636876	1.4883	-0.517633
	ENSMUSG00000002032	-0.642423	-0.337341	1.48826	-0.508498
	ENSMUSG00000028060	-0.650724	-0.493234	1.48821	-0.344252
	ENSMUSG00000041720	-0.547081	-0.617418	1.48819	-0.323695
	ENSMUSG00000041702	-0.55803	-0.609317	1.4881	-0.320756
	ENSMUSG00000031671	-0.667612	-0.451166	1.48807	-0.369296
	ENSMUSG00000025921	-0.526182	-0.329003	1.48807	-0.632883
	ENSMUSG00000034738	-0.362336	-0.66506	1.48803	-0.460632
	ENSMUSG00000021385	-0.396853	-0.417229	1.48803	-0.673946
	ENSMUSG00000073079	-0.525533	-0.633659	1.48801	-0.328817
	ENSMUSG00000020546	-0.664909	-0.361067	1.48798	-0.462004
	ENSMUSG00000042997	-0.41154	-0.401437	1.48793	-0.67495
	ENSMUSG00000000339	-0.655982	-0.345602	1.48787	-0.48629
	ENSMUSG00000017969	-0.675009	-0.394798	1.48786	-0.418054
	ENSMUSG00000068551	-0.333756	-0.644098	1.48784	-0.509984
	ENSMUSG00000028104	-0.425531	-0.674592	1.4878	-0.387679
	ENSMUSG00000024013	-0.672524	-0.438692	1.48777	-0.376556
	ENSMUSG00000039656	-0.562123	-0.608002	1.48777	-0.317643
	ENSMUSG00000025512	-0.316291	-0.59941	1.48776	-0.572055
	ENSMUSG00000002748	-0.660121	-0.478698	1.48773	-0.348914
	ENSMUSG00000000530	-0.659923	-0.348467	1.48772	-0.479331
	ENSMUSG00000026662	-0.389202	-0.675535	1.48771	-0.42297
	ENSMUSG00000058230	-0.328823	-0.639304	1.48769	-0.519562
	ENSMUSG00000035311	-0.670188	-0.365273	1.48761	-0.452149
	ENSMUSG00000034471	-0.555416	-0.31753	1.48758	-0.614638
	ENSMUSG00000042804	-0.666412	-0.355379	1.48752	-0.465724
	ENSMUSG00000026083	-0.35414	-0.467531	1.4875	-0.665833
	ENSMUSG00000025025	-0.640312	-0.327384	1.48749	-0.519796
	ENSMUSG00000032855	-0.34557	-0.660361	1.48748	-0.481554
	ENSMUSG00000027006	-0.44215	-0.371533	1.48745	-0.673766
	ENSMUSG00000036908	-0.678407	-0.404731	1.48744	-0.404306
	ENSMUSG00000010453	-0.316808	-0.617757	1.48741	-0.552841
	ENSMUSG00000030203	-0.490832	-0.339795	1.48738	-0.656752
	ENSMUSG00000037795	-0.677817	-0.426649	1.48728	-0.382811
	ENSMUSG00000020130	-0.323846	-0.639555	1.48719	-0.52379
	ENSMUSG00000067653	-0.560699	-0.61281	1.48718	-0.313667
	ENSMUSG00000040701	-0.594655	-0.581421	1.48714	-0.311061
	ENSMUSG00000056899	-0.400315	-0.406248	1.48713	-0.680563
	ENSMUSG00000074643	-0.410956	-0.680421	1.48712	-0.395744
	ENSMUSG00000035150	-0.437809	-0.676897	1.4871	-0.372391
	ENSMUSG00000030659	-0.638478	-0.526318	1.4871	-0.3223
	ENSMUSG00000020453	-0.420975	-0.680074	1.48704	-0.385991
	ENSMUSG00000006673	-0.680777	-0.389094	1.487	-0.417124
	ENSMUSG00000034518	-0.455441	-0.358665	1.48699	-0.672889
	ENSMUSG00000032024	-0.553172	-0.313562	1.48695	-0.620214
	ENSMUSG00000057177	-0.443908	-0.366627	1.48694	-0.676409
	ENSMUSG00000063895	-0.676403	-0.365375	1.48689	-0.445116
	ENSMUSG00000038685	-0.645042	-0.517801	1.48688	-0.324034
	ENSMUSG00000021457	-0.678109	-0.438737	1.48686	-0.370018
	ENSMUSG00000032745	-0.377788	-0.680201	1.48684	-0.428851
	ENSMUSG00000024687	-0.661014	-0.337423	1.48683	-0.488397
	ENSMUSG00000005204	-0.492084	-0.335404	1.48682	-0.659333
	ENSMUSG00000036356	-0.650285	-0.327071	1.48681	-0.509455
	ENSMUSG00000050103	-0.339306	-0.663392	1.48676	-0.484064
	ENSMUSG00000024663	-0.682347	-0.422465	1.48665	-0.381837
	ENSMUSG00000034462	-0.664149	-0.338257	1.48662	-0.484211
	ENSMUSG00000020577	-0.661953	-0.33495	1.48656	-0.489658
	ENSMUSG00000021556	-0.361426	-0.447281	1.48655	-0.677845
	ENSMUSG00000033055	-0.345601	-0.47046	1.48651	-0.670452
	ENSMUSG00000041741	-0.49821	-0.330197	1.4865	-0.65809
	ENSMUSG00000036646	-0.683916	-0.383093	1.48646	-0.41945
	ENSMUSG00000019943	-0.319791	-0.645153	1.48645	-0.521508
	ENSMUSG00000054277	-0.539225	-0.633657	1.48641	-0.313528
	ENSMUSG00000056121	-0.685947	-0.400964	1.48633	-0.399417
	ENSMUSG00000020863	-0.625351	-0.551575	1.48627	-0.309346
	ENSMUSG00000016308	-0.310001	-0.548762	1.48627	-0.627506
	ENSMUSG00000027230	-0.313875	-0.534647	1.48625	-0.637728
	ENSMUSG00000025511	-0.630853	-0.544695	1.48621	-0.310663
	ENSMUSG00000035914	-0.498116	-0.659895	1.48618	-0.328167
	ENSMUSG00000001334	-0.469879	-0.672612	1.48617	-0.343677
	ENSMUSG00000000340	-0.470464	-0.343194	1.48615	-0.672491
	ENSMUSG00000020085	-0.667008	-0.335506	1.48615	-0.483633
	ENSMUSG00000021965	-0.58737	-0.595234	1.48613	-0.303522
	ENSMUSG00000038024	-0.688109	-0.393489	1.48598	-0.404385
	ENSMUSG00000047417	-0.586387	-0.302065	1.48592	-0.597463
	ENSMUSG00000040506	-0.574202	-0.608736	1.48591	-0.302975
	ENSMUSG00000029684	-0.326937	-0.661926	1.48591	-0.497043
	ENSMUSG00000042680	-0.321577	-0.508069	1.48587	-0.656227
	ENSMUSG00000007041	-0.455306	-0.679368	1.48587	-0.351198
	ENSMUSG00000076432	-0.563089	-0.61861	1.48585	-0.30415
	ENSMUSG00000017550	-0.676921	-0.46335	1.48583	-0.345555
	ENSMUSG00000026705	-0.546295	-0.307534	1.4858	-0.63197
	ENSMUSG00000026883	-0.631406	-0.547283	1.48577	-0.307081
	ENSMUSG00000098950	-0.409135	-0.690147	1.48562	-0.386334
	ENSMUSG00000043154	-0.396086	-0.690614	1.48561	-0.39891
	ENSMUSG00000029735	-0.416	-0.690757	1.4854	-0.378647
	ENSMUSG00000042350	-0.688327	-0.432189	1.48536	-0.364847
	ENSMUSG00000013033	-0.692356	-0.386447	1.48529	-0.406483
	ENSMUSG00000026893	-0.589913	-0.597852	1.48528	-0.297516
	ENSMUSG00000075528	-0.38629	-0.40626	1.48523	-0.692684
	ENSMUSG00000052369	-0.621307	-0.564047	1.48523	-0.299874
	ENSMUSG00000020150	-0.306304	-0.537233	1.4852	-0.641665
	ENSMUSG00000043019	-0.619883	-0.566585	1.48511	-0.298639
	ENSMUSG00000034708	-0.572501	-0.297659	1.48509	-0.614932
	ENSMUSG00000032402	-0.694563	-0.404935	1.48494	-0.385441
	ENSMUSG00000057143	-0.655897	-0.310906	1.48485	-0.518044
	ENSMUSG00000041912	-0.576984	-0.294857	1.48475	-0.612911
	ENSMUSG00000051978	-0.309285	-0.519148	1.48466	-0.656222
	ENSMUSG00000002222	-0.636262	-0.299448	1.48465	-0.548936
	ENSMUSG00000032839	-0.294872	-0.56962	1.4846	-0.620111
	ENSMUSG00000030104	-0.697121	-0.396417	1.48458	-0.391038
	ENSMUSG00000028760	-0.541279	-0.642191	1.48457	-0.3011
	ENSMUSG00000054648	-0.695787	-0.416309	1.48454	-0.372442
	ENSMUSG00000022119	-0.302238	-0.645399	1.48454	-0.5369
	ENSMUSG00000037315	-0.519488	-0.65664	1.48453	-0.308407
	ENSMUSG00000024480	-0.645984	-0.536353	1.4845	-0.302159
	ENSMUSG00000020261	-0.385774	-0.401162	1.48448	-0.697544
	ENSMUSG00000020116	-0.673421	-0.321987	1.48447	-0.489061
	ENSMUSG00000018559	-0.676577	-0.325463	1.48445	-0.482411
	ENSMUSG00000006576	-0.324089	-0.675476	1.48445	-0.484883
	ENSMUSG00000004626	-0.324225	-0.484461	1.48443	-0.675747
	ENSMUSG00000090213	-0.300448	-0.64369	1.48442	-0.54028
	ENSMUSG00000073834	-0.31927	-0.492458	1.48431	-0.672584
	ENSMUSG00000018160	-0.359016	-0.694585	1.4843	-0.430701
	ENSMUSG00000024969	-0.329472	-0.681183	1.48429	-0.473633
	ENSMUSG00000026740	-0.403933	-0.381669	1.48426	-0.698661
	ENSMUSG00000038903	-0.320266	-0.67433	1.48424	-0.489641
	ENSMUSG00000013663	-0.662595	-0.308966	1.48416	-0.512604
	ENSMUSG00000018412	-0.532435	-0.300639	1.48404	-0.650965
	ENSMUSG00000036513	-0.432672	-0.696077	1.48395	-0.3552
	ENSMUSG00000020361	-0.336996	-0.688957	1.48393	-0.457973
	ENSMUSG00000032252	-0.367931	-0.416664	1.48391	-0.699313
	ENSMUSG00000029575	-0.630824	-0.291235	1.48381	-0.561748
	ENSMUSG00000040374	-0.696763	-0.438134	1.48357	-0.348675
	ENSMUSG00000026632	-0.571522	-0.287885	1.48355	-0.624146
	ENSMUSG00000020334	-0.437322	-0.349036	1.48353	-0.697176
	ENSMUSG00000022218	-0.48386	-0.318193	1.48338	-0.681329
	ENSMUSG00000022194	-0.68846	-0.326959	1.48331	-0.467888
	ENSMUSG00000036817	-0.697748	-0.442808	1.48314	-0.342584
	ENSMUSG00000061458	-0.590406	-0.283183	1.48313	-0.609545
	ENSMUSG00000041974	-0.382542	-0.706148	1.48307	-0.394376
	ENSMUSG00000030204	-0.600497	-0.282409	1.48306	-0.600153
	ENSMUSG00000112022	-0.425576	-0.702566	1.48302	-0.354877
	ENSMUSG00000021707	-0.344725	-0.699481	1.48302	-0.43881
	ENSMUSG00000024098	-0.607571	-0.59333	1.48299	-0.282085
	ENSMUSG00000025812	-0.286865	-0.639697	1.4829	-0.556335
	ENSMUSG00000023845	-0.707422	-0.400852	1.48277	-0.3745
	ENSMUSG00000025089	-0.708669	-0.376998	1.4826	-0.396933
	ENSMUSG00000002981	-0.681314	-0.309312	1.4826	-0.491974
	ENSMUSG00000019838	-0.563543	-0.635927	1.48253	-0.28306
	ENSMUSG00000073988	-0.701066	-0.444187	1.48241	-0.337154
	ENSMUSG00000022339	-0.293952	-0.523781	1.48239	-0.664656
	ENSMUSG00000031497	-0.487894	-0.684394	1.48237	-0.31008
	ENSMUSG00000020167	-0.643977	-0.284168	1.48236	-0.554214
	ENSMUSG00000044350	-0.680168	-0.497571	1.48225	-0.304512
	ENSMUSG00000031533	-0.340445	-0.703721	1.48222	-0.438056
	ENSMUSG00000027075	-0.441346	-0.337988	1.48221	-0.702875
	ENSMUSG00000050567	-0.633825	-0.280226	1.48221	-0.568156
	ENSMUSG00000064127	-0.479896	-0.313345	1.48218	-0.688944
	ENSMUSG00000056515	-0.44172	-0.337539	1.48218	-0.70292
	ENSMUSG00000062510	-0.52942	-0.290644	1.48218	-0.662113
	ENSMUSG00000041530	-0.616802	-0.588534	1.48209	-0.276754
	ENSMUSG00000055053	-0.496625	-0.681557	1.48206	-0.303879
	ENSMUSG00000053746	-0.592618	-0.613742	1.48195	-0.275589
	ENSMUSG00000030083	-0.456183	-0.69948	1.48195	-0.326283
	ENSMUSG00000033712	-0.566298	-0.278617	1.48188	-0.636961
	ENSMUSG00000053641	-0.302747	-0.682495	1.48186	-0.496619
	ENSMUSG00000029722	-0.681961	-0.497913	1.48183	-0.30196
	ENSMUSG00000022634	-0.570318	-0.277426	1.4818	-0.634059
	ENSMUSG00000023025	-0.69495	-0.316547	1.48178	-0.470284
	ENSMUSG00000031828	-0.57201	-0.632868	1.48176	-0.276883
	ENSMUSG00000032724	-0.48512	-0.307711	1.4817	-0.688868
	ENSMUSG00000022811	-0.379387	-0.714124	1.48169	-0.388181
	ENSMUSG00000020375	-0.529703	-0.664309	1.48167	-0.287661
	ENSMUSG00000037286	-0.650438	-0.550192	1.48164	-0.281008
	ENSMUSG00000031616	-0.284733	-0.536902	1.48159	-0.659959
	ENSMUSG00000032712	-0.489633	-0.304593	1.48157	-0.687342
	ENSMUSG00000037236	-0.303554	-0.686411	1.48156	-0.491597
	ENSMUSG00000029777	-0.687929	-0.305069	1.48155	-0.488555
	ENSMUSG00000017802	-0.408098	-0.359912	1.4815	-0.713492
	ENSMUSG00000033499	-0.357368	-0.410891	1.48148	-0.713219
	ENSMUSG00000022201	-0.466162	-0.698261	1.48143	-0.317006
	ENSMUSG00000027668	-0.617709	-0.591244	1.48143	-0.272474
	ENSMUSG00000026670	-0.697076	-0.315102	1.48142	-0.469242
	ENSMUSG00000027411	-0.28882	-0.521069	1.48131	-0.671417
	ENSMUSG00000000600	-0.270979	-0.610493	1.48126	-0.599786
	ENSMUSG00000037946	-0.594419	-0.615807	1.48122	-0.270994
	ENSMUSG00000034951	-0.703945	-0.454133	1.48116	-0.323085
	ENSMUSG00000027829	-0.322552	-0.704669	1.48103	-0.453812
	ENSMUSG00000092232	-0.276914	-0.65178	1.48102	-0.55233
	ENSMUSG00000022913	-0.387192	-0.375766	1.48099	-0.718028
	ENSMUSG00000042729	-0.270367	-0.583792	1.48095	-0.626794
	ENSMUSG00000052557	-0.334477	-0.710579	1.48095	-0.43589
	ENSMUSG00000039831	-0.664838	-0.534242	1.48093	-0.281845
	ENSMUSG00000027864	-0.717046	-0.359689	1.48091	-0.40418
	ENSMUSG00000033595	-0.467195	-0.700292	1.48091	-0.313421
	ENSMUSG00000025816	-0.386027	-0.376367	1.4809	-0.71851
	ENSMUSG00000005102	-0.312235	-0.699709	1.48088	-0.468939
	ENSMUSG00000023932	-0.28551	-0.671993	1.48088	-0.523373
	ENSMUSG00000029782	-0.64239	-0.272597	1.48083	-0.56584
	ENSMUSG00000000399	-0.268298	-0.617283	1.48078	-0.5952
	ENSMUSG00000025245	-0.558445	-0.273591	1.48071	-0.648676
	ENSMUSG00000034311	-0.586911	-0.625549	1.48064	-0.268183
	ENSMUSG00000089942	-0.707991	-0.449791	1.48061	-0.322831
	ENSMUSG00000022124	-0.704808	-0.316235	1.48057	-0.459524
	ENSMUSG00000025103	-0.622878	-0.267173	1.48053	-0.59048
	ENSMUSG00000038279	-0.539072	-0.663776	1.48045	-0.277604
	ENSMUSG00000066406	-0.701806	-0.469087	1.48041	-0.30952
	ENSMUSG00000072675	-0.437317	-0.329587	1.48028	-0.713375
	ENSMUSG00000029925	-0.705453	-0.462312	1.4802	-0.312434
	ENSMUSG00000006763	-0.722424	-0.382433	1.48019	-0.375337
	ENSMUSG00000041966	-0.695987	-0.485519	1.48011	-0.298599
	ENSMUSG00000037679	-0.300716	-0.698872	1.47999	-0.4804
	ENSMUSG00000092200	-0.656906	-0.271183	1.47998	-0.551894
	ENSMUSG00000001415	-0.5104	-0.285564	1.47992	-0.683952
	ENSMUSG00000031601	-0.378667	-0.724299	1.47985	-0.376886
	ENSMUSG00000029199	-0.70837	-0.459103	1.47982	-0.312349
	ENSMUSG00000019710	-0.627421	-0.263113	1.47982	-0.589284
	ENSMUSG00000021374	-0.653662	-0.557882	1.47972	-0.268177
	ENSMUSG00000001924	-0.646214	-0.567552	1.47972	-0.26595
	ENSMUSG00000022844	-0.697517	-0.486214	1.47969	-0.295956
	ENSMUSG00000031367	-0.678945	-0.52075	1.47968	-0.279988
	ENSMUSG00000022472	-0.691146	-0.287852	1.47951	-0.500511
	ENSMUSG00000006920	-0.30167	-0.70396	1.47949	-0.47386
	ENSMUSG00000042502	-0.300911	-0.703419	1.47949	-0.475157
	ENSMUSG00000028538	-0.591281	-0.260416	1.47938	-0.627688
	ENSMUSG00000042185	-0.722005	-0.421084	1.47931	-0.33622
	ENSMUSG00000055296	-0.490222	-0.697336	1.47929	-0.291732
	ENSMUSG00000020988	-0.722642	-0.337283	1.47925	-0.419329
	ENSMUSG00000021747	-0.283631	-0.689797	1.47917	-0.505745
	ENSMUSG00000071068	-0.727262	-0.359527	1.47915	-0.39236
	ENSMUSG00000015697	-0.671974	-0.535781	1.47911	-0.271352
	ENSMUSG00000033707	-0.686877	-0.280333	1.47906	-0.511851
	ENSMUSG00000028246	-0.382149	-0.367197	1.47884	-0.729494
	ENSMUSG00000032316	-0.478848	-0.704978	1.47876	-0.294932
	ENSMUSG00000007880	-0.628919	-0.256184	1.47868	-0.593578
	ENSMUSG00000035529	-0.663944	-0.550975	1.47855	-0.263628
	ENSMUSG00000033577	-0.612812	-0.254178	1.47849	-0.611497
	ENSMUSG00000097534	-0.643405	-0.257066	1.47847	-0.577997
	ENSMUSG00000033022	-0.254083	-0.608347	1.47846	-0.616035
	ENSMUSG00000027170	-0.629767	-0.25481	1.47844	-0.593864
	ENSMUSG00000030074	-0.452298	-0.308924	1.4784	-0.717173
	ENSMUSG00000020918	-0.709294	-0.472751	1.47838	-0.296332
	ENSMUSG00000002105	-0.255682	-0.583432	1.47837	-0.639258
	ENSMUSG00000024921	-0.70595	-0.480414	1.47837	-0.292004
	ENSMUSG00000054693	-0.70928	-0.473144	1.47834	-0.295916
	ENSMUSG00000063931	-0.645143	-0.576664	1.47833	-0.256519
	ENSMUSG00000040813	-0.572576	-0.648782	1.47826	-0.256899
	ENSMUSG00000028911	-0.692434	-0.508701	1.47818	-0.277041
	ENSMUSG00000025007	-0.257234	-0.567127	1.47811	-0.653749
	ENSMUSG00000035376	-0.518952	-0.686837	1.4781	-0.272314
	ENSMUSG00000044252	-0.730606	-0.409104	1.47798	-0.338269
	ENSMUSG00000035365	-0.417263	-0.729006	1.47798	-0.331707
	ENSMUSG00000004677	-0.733141	-0.392117	1.47796	-0.352697
	ENSMUSG00000033961	-0.731934	-0.342285	1.47789	-0.403673
	ENSMUSG00000021115	-0.67212	-0.261684	1.47779	-0.543984
	ENSMUSG00000010914	-0.274663	-0.509417	1.47778	-0.693701
	ENSMUSG00000037062	-0.447839	-0.307753	1.47763	-0.722038
	ENSMUSG00000037440	-0.723029	-0.445686	1.47757	-0.308851
	ENSMUSG00000026305	-0.277404	-0.699201	1.47757	-0.500961
	ENSMUSG00000030870	-0.462866	-0.717207	1.47747	-0.297399
	ENSMUSG00000063047	-0.641607	-0.585405	1.47747	-0.250456
	ENSMUSG00000040433	-0.715128	-0.470498	1.47722	-0.291598
	ENSMUSG00000028465	-0.716411	-0.467923	1.47718	-0.29284
	ENSMUSG00000037032	-0.539965	-0.259163	1.47705	-0.677926
	ENSMUSG00000046138	-0.65535	-0.57097	1.47704	-0.250721
	ENSMUSG00000084925	-0.650539	-0.249521	1.47704	-0.576976
	ENSMUSG00000027210	-0.604327	-0.246009	1.47701	-0.626671
	ENSMUSG00000035521	-0.671166	-0.550537	1.47692	-0.255222
	ENSMUSG00000042198	-0.69424	-0.26748	1.47686	-0.515141
	ENSMUSG00000006736	-0.640952	-0.246003	1.47675	-0.589799
	ENSMUSG00000038615	-0.726011	-0.303425	1.47674	-0.447304
	ENSMUSG00000025421	-0.295042	-0.721204	1.47674	-0.460494
	ENSMUSG00000025986	-0.677451	-0.543136	1.47665	-0.256062
	ENSMUSG00000028409	-0.733131	-0.317629	1.47659	-0.425825
	ENSMUSG00000007080	-0.441918	-0.306003	1.47654	-0.728623
	ENSMUSG00000026798	-0.303453	-0.727575	1.47651	-0.445487
	ENSMUSG00000025962	-0.713933	-0.480133	1.47649	-0.28242
	ENSMUSG00000020493	-0.443843	-0.728385	1.47645	-0.304223
	ENSMUSG00000030671	-0.284844	-0.47494	1.4764	-0.716616
	ENSMUSG00000030759	-0.697461	-0.26599	1.47638	-0.51293
	ENSMUSG00000029472	-0.58345	-0.243935	1.47619	-0.648804
	ENSMUSG00000079557	-0.591879	-0.242497	1.47615	-0.641769
	ENSMUSG00000002228	-0.696912	-0.51611	1.47606	-0.263038
	ENSMUSG00000016356	-0.333096	-0.402097	1.476	-0.740806
	ENSMUSG00000028869	-0.706456	-0.269623	1.47593	-0.499852
	ENSMUSG00000021701	-0.743164	-0.341252	1.47582	-0.391407
	ENSMUSG00000026856	-0.621539	-0.615209	1.47582	-0.239074
	ENSMUSG00000028710	-0.726532	-0.459712	1.47551	-0.28927
	ENSMUSG00000062590	-0.518099	-0.698295	1.47542	-0.259026
	ENSMUSG00000021270	-0.257679	-0.521011	1.47539	-0.696696
	ENSMUSG00000027215	-0.744318	-0.32914	1.47521	-0.401754
	ENSMUSG00000036186	-0.630651	-0.235809	1.47517	-0.608715
	ENSMUSG00000033423	-0.530001	-0.692225	1.47512	-0.252891
	ENSMUSG00000041354	-0.567011	-0.241502	1.47508	-0.666568
	ENSMUSG00000026771	-0.604651	-0.634924	1.47506	-0.235489
	ENSMUSG00000020589	-0.674063	-0.243797	1.47504	-0.557183
	ENSMUSG00000028041	-0.670265	-0.241448	1.47488	-0.563171
	ENSMUSG00000022667	-0.741119	-0.42282	1.47488	-0.310944
	ENSMUSG00000034591	-0.617689	-0.23391	1.47488	-0.62328
	ENSMUSG00000021391	-0.26354	-0.500861	1.4748	-0.710395
	ENSMUSG00000040751	-0.749382	-0.376735	1.47477	-0.348651
	ENSMUSG00000032135	-0.247582	-0.540019	1.47475	-0.687155
	ENSMUSG00000024091	-0.667436	-0.568352	1.47461	-0.23882
	ENSMUSG00000029003	-0.465589	-0.28094	1.47455	-0.728018
	ENSMUSG00000026192	-0.444601	-0.29394	1.47453	-0.735992
	ENSMUSG00000038594	-0.433074	-0.739815	1.4745	-0.301612
	ENSMUSG00000037808	-0.285045	-0.731308	1.47447	-0.458118
	ENSMUSG00000033364	-0.333378	-0.749181	1.47445	-0.391893
	ENSMUSG00000038039	-0.274478	-0.475686	1.4744	-0.724239
	ENSMUSG00000005338	-0.685021	-0.243726	1.47434	-0.545591
	ENSMUSG00000033379	-0.740989	-0.299159	1.47414	-0.433993
	ENSMUSG00000040537	-0.330693	-0.39234	1.47402	-0.750986
	ENSMUSG00000031310	-0.712485	-0.258633	1.47398	-0.502858
	ENSMUSG00000031790	-0.750814	-0.322851	1.47376	-0.400095
	ENSMUSG00000025370	-0.660294	-0.582478	1.47359	-0.230814
	ENSMUSG00000032469	-0.272608	-0.471206	1.4735	-0.729687
	ENSMUSG00000025464	-0.422255	-0.304195	1.47347	-0.747024
	ENSMUSG00000027804	-0.65583	-0.228298	1.47331	-0.58918
	ENSMUSG00000006678	-0.620816	-0.627082	1.47328	-0.225383
	ENSMUSG00000041408	-0.712763	-0.507322	1.47326	-0.253175
	ENSMUSG00000031951	-0.416506	-0.306993	1.47318	-0.74968
	ENSMUSG00000002227	-0.750061	-0.306477	1.47308	-0.416544
	ENSMUSG00000025184	-0.613151	-0.635598	1.47301	-0.224264
	ENSMUSG00000101678	-0.272079	-0.733051	1.47299	-0.467865
	ENSMUSG00000034263	-0.667688	-0.22872	1.47292	-0.576517
	ENSMUSG00000030738	-0.239532	-0.69787	1.47275	-0.535351
	ENSMUSG00000002028	-0.375408	-0.759093	1.4726	-0.338095
	ENSMUSG00000029290	-0.63429	-0.221949	1.47259	-0.616352
	ENSMUSG00000067629	-0.739105	-0.276328	1.47255	-0.457119
	ENSMUSG00000025735	-0.485546	-0.260137	1.47251	-0.726829
	ENSMUSG00000079363	-0.240815	-0.526353	1.47232	-0.705151
	ENSMUSG00000030772	-0.67609	-0.227364	1.47229	-0.568835
	ENSMUSG00000041815	-0.593661	-0.656038	1.47229	-0.22259
	ENSMUSG00000037712	-0.554038	-0.687544	1.47213	-0.23055
	ENSMUSG00000063268	-0.501122	-0.250352	1.47206	-0.720586
	ENSMUSG00000028405	-0.750547	-0.291812	1.47204	-0.429681
	ENSMUSG00000027860	-0.760447	-0.385291	1.47201	-0.326274
	ENSMUSG00000031107	-0.616097	-0.637756	1.4718	-0.217945
	ENSMUSG00000003344	-0.51171	-0.244096	1.47174	-0.715931
	ENSMUSG00000041058	-0.652814	-0.600424	1.47161	-0.218372
	ENSMUSG00000056629	-0.75255	-0.29028	1.47159	-0.428759
	ENSMUSG00000044667	-0.326015	-0.762601	1.47157	-0.38295
	ENSMUSG00000029178	-0.750824	-0.438416	1.47124	-0.281995
	ENSMUSG00000025907	-0.730821	-0.252677	1.47114	-0.487645
	ENSMUSG00000063146	-0.564596	-0.683606	1.47113	-0.222926
	ENSMUSG00000021822	-0.365484	-0.339183	1.47106	-0.766394
	ENSMUSG00000024695	-0.213143	-0.618353	1.47086	-0.639363
	ENSMUSG00000027603	-0.658205	-0.214764	1.4708	-0.597828
	ENSMUSG00000034557	-0.444212	-0.276087	1.47079	-0.750489
	ENSMUSG00000024335	-0.765308	-0.390727	1.47061	-0.31457
	ENSMUSG00000001166	-0.212462	-0.605916	1.47052	-0.652144
	ENSMUSG00000029298	-0.231688	-0.711457	1.47042	-0.527274
	ENSMUSG00000030287	-0.34197	-0.769723	1.47036	-0.358662
	ENSMUSG00000060427	-0.558718	-0.220698	1.47031	-0.690889
	ENSMUSG00000032489	-0.209523	-0.618423	1.47012	-0.642177
	ENSMUSG00000029772	-0.210431	-0.605807	1.4701	-0.653859
	ENSMUSG00000030207	-0.209333	-0.600221	1.46972	-0.66017
	ENSMUSG00000028878	-0.216613	-0.691791	1.46956	-0.561157
	ENSMUSG00000042500	-0.227046	-0.528775	1.46952	-0.713697
	ENSMUSG00000031483	-0.69129	-0.562266	1.46947	-0.215918
	ENSMUSG00000085517	-0.568499	-0.214159	1.46944	-0.686788
	ENSMUSG00000022801	-0.375191	-0.772252	1.46942	-0.321976
	ENSMUSG00000029344	-0.754017	-0.266931	1.46939	-0.448442
	ENSMUSG00000027555	-0.670952	-0.209506	1.46939	-0.588928
	ENSMUSG00000038305	-0.727583	-0.234351	1.46916	-0.507225
	ENSMUSG00000057054	-0.235802	-0.502499	1.469	-0.730702
	ENSMUSG00000095567	-0.71753	-0.225921	1.46899	-0.525536
	ENSMUSG00000021709	-0.669772	-0.206648	1.4689	-0.592481
	ENSMUSG00000034621	-0.210709	-0.686762	1.46884	-0.57137
	ENSMUSG00000041482	-0.511574	-0.726481	1.46877	-0.230716
	ENSMUSG00000061778	-0.391614	-0.772526	1.4687	-0.304561
	ENSMUSG00000025612	-0.486172	-0.740203	1.46868	-0.242306
	ENSMUSG00000070031	-0.679218	-0.582112	1.46862	-0.207289
	ENSMUSG00000078779	-0.569981	-0.6886	1.46862	-0.210036
	ENSMUSG00000026519	-0.590712	-0.204814	1.46844	-0.67291
	ENSMUSG00000021224	-0.44598	-0.264126	1.46843	-0.758323
	ENSMUSG00000020454	-0.294728	-0.40216	1.46839	-0.771506
	ENSMUSG00000054115	-0.765878	-0.277705	1.46831	-0.424722
	ENSMUSG00000069094	-0.72008	-0.525215	1.4683	-0.223005
	ENSMUSG00000035403	-0.637648	-0.630787	1.4682	-0.199764
	ENSMUSG00000028096	-0.497008	-0.736977	1.46802	-0.234032
	ENSMUSG00000038299	-0.506873	-0.73223	1.46785	-0.22875
	ENSMUSG00000027678	-0.198508	-0.619988	1.46784	-0.649345
	ENSMUSG00000026208	-0.777871	-0.386563	1.46752	-0.303089
	ENSMUSG00000019577	-0.612607	-0.657351	1.46751	-0.197549
	ENSMUSG00000042298	-0.37581	-0.31192	1.46747	-0.779742
	ENSMUSG00000043263	-0.198871	-0.669857	1.46742	-0.598689
	ENSMUSG00000054008	-0.321249	-0.364903	1.46741	-0.781255
	ENSMUSG00000079685	-0.67407	-0.199253	1.46734	-0.594013
	ENSMUSG00000005267	-0.226781	-0.73444	1.46732	-0.5061
	ENSMUSG00000025871	-0.406064	-0.774828	1.46723	-0.286339
	ENSMUSG00000037697	-0.447698	-0.257693	1.46723	-0.761838
	ENSMUSG00000035559	-0.755526	-0.463828	1.46718	-0.247828
	ENSMUSG00000032579	-0.783374	-0.33607	1.46714	-0.347694
	ENSMUSG00000001517	-0.575114	-0.201233	1.46692	-0.690574
	ENSMUSG00000066191	-0.783214	-0.375071	1.46658	-0.308293
	ENSMUSG00000023994	-0.633338	-0.191871	1.46655	-0.641337
	ENSMUSG00000092607	-0.530627	-0.722653	1.46654	-0.213256
	ENSMUSG00000002249	-0.243064	-0.756737	1.46646	-0.466657
	ENSMUSG00000062794	-0.594223	-0.677477	1.46631	-0.194606
	ENSMUSG00000018363	-0.589917	-0.195327	1.46629	-0.68105
	ENSMUSG00000021555	-0.366909	-0.313956	1.46627	-0.785405
	ENSMUSG00000060477	-0.290853	-0.394289	1.46623	-0.78109
	ENSMUSG00000031590	-0.668122	-0.605619	1.46622	-0.192476
	ENSMUSG00000000884	-0.605732	-0.668575	1.46606	-0.191752
	ENSMUSG00000028729	-0.340907	-0.788115	1.46599	-0.336964
	ENSMUSG00000038119	-0.55143	-0.20322	1.46587	-0.711225
	ENSMUSG00000037406	-0.447293	-0.767482	1.4656	-0.250827
	ENSMUSG00000029861	-0.191963	-0.590584	1.46556	-0.68301
	ENSMUSG00000026866	-0.75922	-0.237155	1.46539	-0.469016
	ENSMUSG00000038773	-0.791065	-0.343033	1.46523	-0.331132
	ENSMUSG00000048661	-0.736489	-0.214078	1.46522	-0.514657
	ENSMUSG00000025040	-0.397716	-0.28352	1.46521	-0.78397
	ENSMUSG00000021504	-0.760858	-0.237615	1.4652	-0.466724
	ENSMUSG00000055799	-0.609563	-0.1865	1.46499	-0.668925
	ENSMUSG00000023927	-0.769095	-0.246902	1.46492	-0.448926
	ENSMUSG00000050910	-0.772372	-0.251204	1.46481	-0.441229
	ENSMUSG00000047888	-0.313434	-0.792121	1.46469	-0.359138
	ENSMUSG00000009406	-0.724176	-0.537952	1.46464	-0.20251
	ENSMUSG00000039474	-0.391069	-0.788098	1.46444	-0.285273
	ENSMUSG00000040118	-0.181275	-0.639198	1.46427	-0.643798
	ENSMUSG00000098692	-0.715138	-0.194453	1.46402	-0.554433
	ENSMUSG00000003134	-0.434665	-0.777308	1.46401	-0.25204
	ENSMUSG00000062691	-0.770581	-0.239257	1.46384	-0.454006
	ENSMUSG00000021690	-0.641316	-0.179096	1.4638	-0.643384
	ENSMUSG00000078688	-0.206164	-0.51892	1.46376	-0.738672
	ENSMUSG00000008226	-0.726369	-0.539713	1.46359	-0.197506
	ENSMUSG00000028576	-0.188514	-0.710101	1.46333	-0.564711
	ENSMUSG00000024803	-0.798074	-0.309416	1.46316	-0.35567
	ENSMUSG00000037855	-0.462556	-0.769706	1.463	-0.230733
	ENSMUSG00000037196	-0.710987	-0.185672	1.46273	-0.566073
	ENSMUSG00000042348	-0.411564	-0.788805	1.46273	-0.262359
	ENSMUSG00000020275	-0.178376	-0.594408	1.46256	-0.689773
	ENSMUSG00000061028	-0.392362	-0.794256	1.46256	-0.275937
	ENSMUSG00000031878	-0.770162	-0.227351	1.46251	-0.464998
	ENSMUSG00000017861	-0.731454	-0.191789	1.46212	-0.538879
	ENSMUSG00000003847	-0.65139	-0.171556	1.4621	-0.639156
	ENSMUSG00000002699	-0.263599	-0.792684	1.46203	-0.405748
	ENSMUSG00000031631	-0.804413	-0.329081	1.46179	-0.328301
	ENSMUSG00000022661	-0.775675	-0.228776	1.46179	-0.457339
	ENSMUSG00000025912	-0.510134	-0.20145	1.46169	-0.750102
	ENSMUSG00000036104	-0.48999	-0.210768	1.46167	-0.760916
	ENSMUSG00000029703	-0.758584	-0.208281	1.46163	-0.494769
	ENSMUSG00000016833	-0.337613	-0.805226	1.46153	-0.31869
	ENSMUSG00000041837	-0.657294	-0.63564	1.46136	-0.168421
	ENSMUSG00000023951	-0.697702	-0.17313	1.4611	-0.59027
	ENSMUSG00000033416	-0.536285	-0.188401	1.46105	-0.736365
	ENSMUSG00000003438	-0.204646	-0.761433	1.46071	-0.494632
	ENSMUSG00000029569	-0.195306	-0.750089	1.46071	-0.515315
	ENSMUSG00000006418	-0.228508	-0.782556	1.46059	-0.449524
	ENSMUSG00000019916	-0.408889	-0.254574	1.46043	-0.796964
	ENSMUSG00000027716	-0.620875	-0.16536	1.46038	-0.674143
	ENSMUSG00000024639	-0.791649	-0.241924	1.46035	-0.426778
	ENSMUSG00000033207	-0.211645	-0.47721	1.46027	-0.771417
	ENSMUSG00000048782	-0.767876	-0.207684	1.46024	-0.484685
	ENSMUSG00000026980	-0.66282	-0.163729	1.46024	-0.63369
	ENSMUSG00000105204	-0.213962	-0.472239	1.46019	-0.773989
	ENSMUSG00000028696	-0.718812	-0.175161	1.46016	-0.566185
	ENSMUSG00000026887	-0.625779	-0.670425	1.46015	-0.16395
	ENSMUSG00000062040	-0.544694	-0.733824	1.46008	-0.181565
	ENSMUSG00000021913	-0.585878	-0.169248	1.45992	-0.704794
	ENSMUSG00000003299	-0.799169	-0.407094	1.45989	-0.253626
	ENSMUSG00000015214	-0.643677	-0.161764	1.45987	-0.654432
	ENSMUSG00000028439	-0.767711	-0.204089	1.45975	-0.487951
	ENSMUSG00000049516	-0.609446	-0.686546	1.45961	-0.163617
	ENSMUSG00000032470	-0.355177	-0.810857	1.45953	-0.293493
	ENSMUSG00000084128	-0.386558	-0.805793	1.45943	-0.267081
	ENSMUSG00000038020	-0.765496	-0.49447	1.45937	-0.199402
	ENSMUSG00000032370	-0.807244	-0.270036	1.45928	-0.382005
	ENSMUSG00000024045	-0.757898	-0.191401	1.45912	-0.509824
	ENSMUSG00000058099	-0.80207	-0.405636	1.45909	-0.251385
	ENSMUSG00000023345	-0.793322	-0.433897	1.45899	-0.231772
	ENSMUSG00000030089	-0.614728	-0.160153	1.45894	-0.684063
	ENSMUSG00000025478	-0.796419	-0.425528	1.45893	-0.236984
	ENSMUSG00000025792	-0.687586	-0.612451	1.45844	-0.1584
	ENSMUSG00000021245	-0.202427	-0.480884	1.45842	-0.775107
	ENSMUSG00000057230	-0.251585	-0.401399	1.45839	-0.805407
	ENSMUSG00000052105	-0.325148	-0.316056	1.45832	-0.817119
	ENSMUSG00000038354	-0.508816	-0.760941	1.45827	-0.188508
	ENSMUSG00000052160	-0.154286	-0.64283	1.4581	-0.660987
	ENSMUSG00000000037	-0.653359	-0.651215	1.45792	-0.153344
	ENSMUSG00000037608	-0.661949	-0.152885	1.45777	-0.642933
	ENSMUSG00000022999	-0.161247	-0.582259	1.4577	-0.714197
	ENSMUSG00000086587	-0.488732	-0.195406	1.45763	-0.773488
	ENSMUSG00000021692	-0.290128	-0.348295	1.45735	-0.818928
	ENSMUSG00000031283	-0.803589	-0.233962	1.45719	-0.41964
	ENSMUSG00000029436	-0.151097	-0.677642	1.4571	-0.628359
	ENSMUSG00000029059	-0.69871	-0.604299	1.45702	-0.154012
	ENSMUSG00000029388	-0.754041	-0.527802	1.45679	-0.174948
	ENSMUSG00000057335	-0.148011	-0.6645	1.4566	-0.644089
	ENSMUSG00000040034	-0.217023	-0.798105	1.45643	-0.4413
	ENSMUSG00000052698	-0.20633	-0.792246	1.45616	-0.457581
	ENSMUSG00000051934	-0.781199	-0.481717	1.45614	-0.193223
	ENSMUSG00000025277	-0.269796	-0.36582	1.45609	-0.820476
	ENSMUSG00000021149	-0.207218	-0.45528	1.45604	-0.793546
	ENSMUSG00000032017	-0.478758	-0.193226	1.45574	-0.783757
	ENSMUSG00000040767	-0.50664	-0.17969	1.45571	-0.769378
	ENSMUSG00000033004	-0.349046	-0.280946	1.45534	-0.825353
	ENSMUSG00000033029	-0.142231	-0.656511	1.45525	-0.656511
	ENSMUSG00000056458	-0.664498	-0.141949	1.45515	-0.648706
	ENSMUSG00000054280	-0.771365	-0.176837	1.45496	-0.506761
	ENSMUSG00000059456	-0.251217	-0.383244	1.45494	-0.820474
	ENSMUSG00000033671	-0.491731	-0.183142	1.45478	-0.779912
	ENSMUSG00000073418	-0.145556	-0.706719	1.45477	-0.602496
	ENSMUSG00000022132	-0.268524	-0.825781	1.45468	-0.36038
	ENSMUSG00000024231	-0.63019	-0.141191	1.45466	-0.683284
	ENSMUSG00000010651	-0.74854	-0.159509	1.45452	-0.546467
	ENSMUSG00000027244	-0.71516	-0.593374	1.45437	-0.145835
	ENSMUSG00000023868	-0.776057	-0.502297	1.45414	-0.175789
	ENSMUSG00000011589	-0.139685	-0.690203	1.45411	-0.624226
	ENSMUSG00000057110	-0.62885	-0.139154	1.45411	-0.686107
	ENSMUSG00000021112	-0.185698	-0.787521	1.45402	-0.480796
	ENSMUSG00000033282	-0.472701	-0.791549	1.45396	-0.189714
	ENSMUSG00000038576	-0.74335	-0.556537	1.45395	-0.15406
	ENSMUSG00000019124	-0.73984	-0.152011	1.45385	-0.562001
	ENSMUSG00000034088	-0.423878	-0.21755	1.45369	-0.812266
	ENSMUSG00000055670	-0.757105	-0.159763	1.45366	-0.53679
	ENSMUSG00000079547	-0.142161	-0.597766	1.45364	-0.713716
	ENSMUSG00000037031	-0.806694	-0.206771	1.45355	-0.440088
	ENSMUSG00000006526	-0.807924	-0.43723	1.45351	-0.208351
	ENSMUSG00000029165	-0.658396	-0.660205	1.45343	-0.134831
	ENSMUSG00000023018	-0.83289	-0.261601	1.45248	-0.35799
	ENSMUSG00000032607	-0.82192	-0.404867	1.45245	-0.225661
	ENSMUSG00000040997	-0.378323	-0.829532	1.45225	-0.244392
	ENSMUSG00000036825	-0.815812	-0.425841	1.45217	-0.210515
	ENSMUSG00000000804	-0.570313	-0.73899	1.45199	-0.142688
	ENSMUSG00000026608	-0.564691	-0.144	1.4519	-0.743212
	ENSMUSG00000026853	-0.839214	-0.318924	1.45181	-0.293675
	ENSMUSG00000039159	-0.743189	-0.143132	1.45172	-0.565403
	ENSMUSG00000020593	-0.255135	-0.360337	1.45134	-0.835868
	ENSMUSG00000021096	-0.35035	-0.262745	1.45116	-0.838066
	ENSMUSG00000021420	-0.593374	-0.133482	1.45107	-0.724214
	ENSMUSG00000013089	-0.124675	-0.659219	1.45087	-0.666977
	ENSMUSG00000022000	-0.287749	-0.320516	1.45075	-0.842487
	ENSMUSG00000026875	-0.690959	-0.125503	1.45071	-0.634247
	ENSMUSG00000027291	-0.746911	-0.139454	1.45062	-0.564254
	ENSMUSG00000030201	-0.163325	-0.501053	1.45057	-0.786196
	ENSMUSG00000020829	-0.166027	-0.789479	1.45055	-0.495042
	ENSMUSG00000026811	-0.735415	-0.580743	1.45047	-0.134311
	ENSMUSG00000042557	-0.672438	-0.121545	1.45005	-0.656063
	ENSMUSG00000028521	-0.414354	-0.210109	1.45003	-0.825571
	ENSMUSG00000058761	-0.719454	-0.603583	1.44983	-0.126791
	ENSMUSG00000033170	-0.833205	-0.224383	1.44971	-0.392122
	ENSMUSG00000021281	-0.736142	-0.13062	1.4496	-0.582836
	ENSMUSG00000020580	-0.124853	-0.716528	1.44953	-0.608153
	ENSMUSG00000003154	-0.784105	-0.15565	1.44952	-0.509761
	ENSMUSG00000015451	-0.482402	-0.167834	1.44933	-0.799097
	ENSMUSG00000048915	-0.840368	-0.368262	1.44923	-0.240603
	ENSMUSG00000029716	-0.67671	-0.118426	1.44921	-0.654078
	ENSMUSG00000032714	-0.797607	-0.165366	1.44917	-0.486195
	ENSMUSG00000032661	-0.692643	-0.119355	1.44915	-0.637153
	ENSMUSG00000020015	-0.494578	-0.160789	1.44902	-0.793652
	ENSMUSG00000005069	-0.370324	-0.841465	1.44868	-0.236893
	ENSMUSG00000027544	-0.277424	-0.848785	1.44866	-0.322453
	ENSMUSG00000035007	-0.415895	-0.829786	1.44826	-0.202577
	ENSMUSG00000031112	-0.199303	-0.829344	1.44797	-0.419328
	ENSMUSG00000032235	-0.806472	-0.165131	1.44766	-0.476053
	ENSMUSG00000036882	-0.84357	-0.229533	1.44758	-0.374472
	ENSMUSG00000028224	-0.574065	-0.747959	1.4475	-0.125479
	ENSMUSG00000060450	-0.786144	-0.515782	1.44734	-0.145417
	ENSMUSG00000052726	-0.754264	-0.56594	1.44729	-0.127085
	ENSMUSG00000073563	-0.451648	-0.176916	1.44724	-0.818672
	ENSMUSG00000021266	-0.854392	-0.295959	1.44718	-0.296825
	ENSMUSG00000066839	-0.172241	-0.457476	1.44684	-0.817126
	ENSMUSG00000008090	-0.847015	-0.229575	1.44668	-0.370093
	ENSMUSG00000042444	-0.604588	-0.115196	1.44667	-0.726883
	ENSMUSG00000025626	-0.697456	-0.109298	1.44649	-0.639739
	ENSMUSG00000026999	-0.758175	-0.563964	1.44627	-0.124134
	ENSMUSG00000020019	-0.339461	-0.854195	1.44615	-0.252498
	ENSMUSG00000057551	-0.433811	-0.183607	1.44614	-0.828721
	ENSMUSG00000027552	-0.238543	-0.356136	1.44613	-0.851452
	ENSMUSG00000011148	-0.346324	-0.853632	1.44598	-0.24602
	ENSMUSG00000032570	-0.689144	-0.65186	1.44543	-0.104422
	ENSMUSG00000027394	-0.802604	-0.495557	1.44521	-0.147047
	ENSMUSG00000020248	-0.457254	-0.16653	1.44517	-0.821385
	ENSMUSG00000089675	-0.493722	-0.803755	1.44513	-0.147658
	ENSMUSG00000017418	-0.7388	-0.595024	1.44491	-0.11109
	ENSMUSG00000031700	-0.842425	-0.197771	1.44482	-0.404619
	ENSMUSG00000019699	-0.76785	-0.121938	1.44481	-0.555024
	ENSMUSG00000039158	-0.140661	-0.50273	1.4443	-0.800913
	ENSMUSG00000031103	-0.734897	-0.10696	1.44419	-0.602332
	ENSMUSG00000021686	-0.0995079	-0.694242	1.44404	-0.65029
	ENSMUSG00000037965	-0.511991	-0.135643	1.44403	-0.796396
	ENSMUSG00000030319	-0.11084	-0.756012	1.44349	-0.576634
	ENSMUSG00000028403	-0.545704	-0.777683	1.44328	-0.119888
	ENSMUSG00000032598	-0.43454	-0.173017	1.44323	-0.835668
	ENSMUSG00000018169	-0.614753	-0.727642	1.44308	-0.100684
	ENSMUSG00000021738	-0.101431	-0.733419	1.44293	-0.60808
	ENSMUSG00000028552	-0.116095	-0.549855	1.44258	-0.776628
	ENSMUSG00000005698	-0.716773	-0.0952085	1.44221	-0.630232
	ENSMUSG00000053470	-0.130629	-0.803941	1.44194	-0.507371
	ENSMUSG00000026200	-0.57882	-0.104918	1.44192	-0.758179
	ENSMUSG00000031849	-0.0901061	-0.677772	1.44169	-0.673815
	ENSMUSG00000052533	-0.291568	-0.871327	1.44157	-0.278672
	ENSMUSG00000034574	-0.407337	-0.849823	1.44149	-0.184332
	ENSMUSG00000071252	-0.679966	-0.0877399	1.44103	-0.673327
	ENSMUSG00000041975	-0.525985	-0.795531	1.44091	-0.119392
	ENSMUSG00000027253	-0.831137	-0.458641	1.44085	-0.151069
	ENSMUSG00000024462	-0.744118	-0.601007	1.44081	-0.0956821
	ENSMUSG00000034959	-0.172425	-0.846617	1.44073	-0.421685
	ENSMUSG00000039841	-0.0857676	-0.684658	1.44046	-0.670038
	ENSMUSG00000091199	-0.677404	-0.677404	1.44046	-0.0856487
	ENSMUSG00000022901	-0.380848	-0.199137	1.44045	-0.860466
	ENSMUSG00000049504	-0.289355	-0.875033	1.4403	-0.275912
	ENSMUSG00000028776	-0.144732	-0.465241	1.44001	-0.83004
	ENSMUSG00000006342	-0.1357	-0.482697	1.43999	-0.821593
	ENSMUSG00000078680	-0.0864581	-0.717118	1.43991	-0.636335
	ENSMUSG00000055866	-0.212285	-0.360482	1.43985	-0.867081
	ENSMUSG00000037243	-0.876928	-0.27476	1.43965	-0.287959
	ENSMUSG00000003199	-0.340018	-0.227128	1.43942	-0.872276
	ENSMUSG00000032998	-0.522686	-0.115351	1.43927	-0.801238
	ENSMUSG00000027715	-0.566864	-0.0995653	1.43926	-0.772834
	ENSMUSG00000021371	-0.44696	-0.152111	1.43919	-0.840124
	ENSMUSG00000042688	-0.80962	-0.509778	1.43888	-0.119479
	ENSMUSG00000035623	-0.834111	-0.141579	1.43869	-0.463004
	ENSMUSG00000006732	-0.651262	-0.0803822	1.43861	-0.706965
	ENSMUSG00000037210	-0.398549	-0.178965	1.43819	-0.86067
	ENSMUSG00000031189	-0.122537	-0.822156	1.43744	-0.492749
	ENSMUSG00000047712	-0.844318	-0.146495	1.43743	-0.446616
	ENSMUSG00000038481	-0.626826	-0.731884	1.43711	-0.0784004
	ENSMUSG00000038291	-0.0746437	-0.706349	1.43704	-0.656051
	ENSMUSG00000004791	-0.720787	-0.0734746	1.43628	-0.642014
	ENSMUSG00000018401	-0.755812	-0.0804849	1.43613	-0.599834
	ENSMUSG00000045102	-0.289228	-0.887214	1.43592	-0.259479
	ENSMUSG00000034164	-0.848763	-0.444234	1.43591	-0.142912
	ENSMUSG00000056498	-0.303272	-0.886579	1.4358	-0.245946
	ENSMUSG00000046329	-0.72823	-0.0709879	1.43529	-0.636071
	ENSMUSG00000040565	-0.826891	-0.115444	1.43525	-0.492919
	ENSMUSG00000029017	-0.613223	-0.074701	1.43524	-0.747312
	ENSMUSG00000049588	-0.879844	-0.355105	1.43516	-0.200213
	ENSMUSG00000001134	-0.547481	-0.0926693	1.43515	-0.794999
	ENSMUSG00000031381	-0.624702	-0.738665	1.43492	-0.0715546
	ENSMUSG00000097040	-0.754552	-0.0719987	1.43403	-0.607478
	ENSMUSG00000027852	-0.777082	-0.578303	1.43373	-0.0783418
	ENSMUSG00000034758	-0.476488	-0.838677	1.43371	-0.118546
	ENSMUSG00000042390	-0.509877	-0.101827	1.43336	-0.82166
	ENSMUSG00000020689	-0.206182	-0.887988	1.43319	-0.339019
	ENSMUSG00000038527	-0.892441	-0.229228	1.43317	-0.311499
	ENSMUSG00000054855	-0.339951	-0.201515	1.43203	-0.890567
	ENSMUSG00000044813	-0.73746	-0.0605733	1.43199	-0.633954
	ENSMUSG00000036298	-0.85898	-0.441991	1.43168	-0.13071
	ENSMUSG00000062198	-0.0675279	-0.772794	1.43139	-0.591066
	ENSMUSG00000024926	-0.51598	-0.822926	1.4311	-0.0921981
	ENSMUSG00000032012	-0.898936	-0.229678	1.43099	-0.302376
	ENSMUSG00000032567	-0.156012	-0.395905	1.43065	-0.87873
	ENSMUSG00000022299	-0.42682	-0.135472	1.43036	-0.868068
	ENSMUSG00000020672	-0.62391	-0.749931	1.4301	-0.0562556
	ENSMUSG00000028354	-0.89651	-0.335642	1.42987	-0.197716
	ENSMUSG00000040856	-0.695843	-0.0481946	1.42954	-0.685498
	ENSMUSG00000055235	-0.479175	-0.846461	1.42938	-0.103746
	ENSMUSG00000026589	-0.120808	-0.863808	1.42893	-0.44431
	ENSMUSG00000033063	-0.269839	-0.252449	1.42885	-0.90656
	ENSMUSG00000031155	-0.747784	-0.0508431	1.42871	-0.630087
	ENSMUSG00000054226	-0.683517	-0.04264	1.42782	-0.701659
	ENSMUSG00000054499	-0.060668	-0.7928	1.42763	-0.574162
	ENSMUSG00000014791	-0.328055	-0.903208	1.4276	-0.196339
	ENSMUSG00000030590	-0.799006	-0.565633	1.42748	-0.0628402
	ENSMUSG00000024563	-0.707809	-0.0411687	1.4273	-0.678324
	ENSMUSG00000022564	-0.758608	-0.0466896	1.42688	-0.621578
	ENSMUSG00000071350	-0.877775	-0.125336	1.4264	-0.423292
	ENSMUSG00000029206	-0.055866	-0.577173	1.42634	-0.793296
	ENSMUSG00000099908	-0.223486	-0.912666	1.42589	-0.289733
	ENSMUSG00000023284	-0.514125	-0.0766196	1.42571	-0.834963
	ENSMUSG00000037366	-0.0371013	-0.741751	1.42507	-0.646219
	ENSMUSG00000035673	-0.413439	-0.884984	1.42475	-0.126327
	ENSMUSG00000020925	-0.915703	-0.28633	1.42475	-0.222714
	ENSMUSG00000030655	-0.800736	-0.052022	1.42451	-0.571749
	ENSMUSG00000040225	-0.0820834	-0.849273	1.4244	-0.493041
	ENSMUSG00000063354	-0.0719405	-0.515793	1.42437	-0.836635
	ENSMUSG00000047466	-0.535816	-0.0621722	1.42377	-0.825781
	ENSMUSG00000030519	-0.0478686	-0.803376	1.42312	-0.571871
	ENSMUSG00000046591	-0.72531	-0.025519	1.42217	-0.671343
	ENSMUSG00000027488	-0.72754	-0.0245044	1.4218	-0.669755
	ENSMUSG00000074766	-0.0472704	-0.816126	1.42139	-0.557993
	ENSMUSG00000042626	-0.0220088	-0.705266	1.42138	-0.694108
	ENSMUSG00000032059	-0.284561	-0.21249	1.4212	-0.924151
	ENSMUSG00000033032	-0.0214079	-0.724233	1.42092	-0.675282
	ENSMUSG00000021213	-0.623045	-0.0283737	1.42089	-0.769471
	ENSMUSG00000037275	-0.788812	-0.0330148	1.42061	-0.598786
	ENSMUSG00000028020	-0.0551384	-0.835803	1.42054	-0.529594
	ENSMUSG00000039981	-0.771725	-0.621316	1.42044	-0.0274014
	ENSMUSG00000031337	-0.0218557	-0.744558	1.42038	-0.653967
	ENSMUSG00000018983	-0.0678034	-0.496789	1.42011	-0.855513
	ENSMUSG00000002006	-0.775323	-0.02708	1.42008	-0.617674
	ENSMUSG00000031079	-0.035368	-0.803358	1.41977	-0.581045
	ENSMUSG00000026482	-0.433366	-0.0991945	1.41965	-0.887094
	ENSMUSG00000038056	-0.582783	-0.80342	1.41908	-0.03288
	ENSMUSG00000024845	-0.928224	-0.199187	1.41904	-0.29163
	ENSMUSG00000021175	-0.504471	-0.0600242	1.4186	-0.854101
	ENSMUSG00000020175	-0.927285	-0.18231	1.41831	-0.308714
	ENSMUSG00000033488	-0.0729999	-0.471295	1.41767	-0.873371
	ENSMUSG00000027955	-0.570864	-0.0312927	1.41729	-0.815129
	ENSMUSG00000014039	-0.632599	-0.015087	1.41697	-0.769282
	ENSMUSG00000018372	-0.925822	-0.333704	1.41662	-0.157095
	ENSMUSG00000035936	-0.795737	-0.0205648	1.41642	-0.600116
	ENSMUSG00000047409	-0.556752	-0.826287	1.41639	-0.0333524
	ENSMUSG00000011008	-0.649412	-0.757658	1.41568	-0.00860762
	ENSMUSG00000034300	-0.845895	-0.529396	1.41514	-0.039847
	ENSMUSG00000028986	-0.653337	-0.00644647	1.41512	-0.755339
	ENSMUSG00000025610	-0.484153	-0.871809	1.41494	-0.058982
	ENSMUSG00000071064	-0.810752	-0.017972	1.4141	-0.58538
	ENSMUSG00000026229	-0.743095	-0.000664165	1.41381	-0.670046
	ENSMUSG00000042719	-0.64215	-0.00327034	1.41343	-0.768012
	ENSMUSG00000021235	-0.889956	-0.0654444	1.41239	-0.456992
	ENSMUSG00000004085	-0.841745	-0.0238961	1.41165	-0.546012
	ENSMUSG00000043740	-0.890149	-0.459361	1.41165	-0.062142
	ENSMUSG00000041774	-0.943906	-0.293012	1.41162	-0.1747
	ENSMUSG00000015053	-0.720631	0.00813762	1.41142	-0.698931
	ENSMUSG00000018570	-0.629707	0.000360637	1.41136	-0.782011
	ENSMUSG00000019297	-0.814643	-0.00836783	1.41091	-0.587898
	ENSMUSG00000024112	-0.90198	-0.070742	1.41057	-0.437851
	ENSMUSG00000039231	-0.140931	-0.331021	1.41054	-0.938587
	ENSMUSG00000030067	-0.583662	-0.00833271	1.41046	-0.818462
	ENSMUSG00000038335	-0.89296	-0.0586468	1.41026	-0.458649
	ENSMUSG00000058192	0.00832977	-0.651903	1.40987	-0.766299
	ENSMUSG00000024137	-0.88997	-0.0536747	1.40986	-0.466219
	ENSMUSG00000042284	-0.935436	-0.351228	1.40944	-0.122776
	ENSMUSG00000039458	-0.679816	0.0140678	1.40899	-0.743239
	ENSMUSG00000020716	-0.631683	0.00779555	1.40883	-0.784938
	ENSMUSG00000020335	-0.945416	-0.322242	1.40806	-0.140404
	ENSMUSG00000039976	-0.587127	0.000375862	1.40763	-0.820883
	ENSMUSG00000032114	-0.934037	-0.367341	1.40761	-0.106227
	ENSMUSG00000029475	-0.409871	-0.919353	1.40737	-0.0781466
	ENSMUSG00000029563	-0.0801027	-0.405249	1.40706	-0.921707
	ENSMUSG00000020482	-0.744458	0.02068	1.40674	-0.682962
	ENSMUSG00000055322	-0.846071	-0.00735927	1.4065	-0.553065
	ENSMUSG00000020788	-0.00790922	-0.84862	1.40626	-0.549734
	ENSMUSG00000025422	-0.853127	-0.00937216	1.40596	-0.543464
	ENSMUSG00000053158	-0.702239	0.0245526	1.40576	-0.728074
	ENSMUSG00000041642	-0.195529	-0.962081	1.40528	-0.247675
	ENSMUSG00000009112	-0.962373	-0.196153	1.40518	-0.246652
	ENSMUSG00000031488	-0.582959	0.00616623	1.40504	-0.828245
	ENSMUSG00000025150	0.0127685	-0.81733	1.40432	-0.599754
	ENSMUSG00000027667	-0.795917	0.0199645	1.40411	-0.628161
	ENSMUSG00000014592	-0.64161	-0.785315	1.40396	0.0229694
	ENSMUSG00000001524	-0.649433	0.0265547	1.40312	-0.780243
	ENSMUSG00000020070	0.0203656	-0.613059	1.40271	-0.810021
	ENSMUSG00000033618	-0.843549	0.00726721	1.40269	-0.566412
	ENSMUSG00000038569	-0.524994	-0.870079	1.4026	-0.0075268
	ENSMUSG00000090100	-0.953543	-0.331638	1.4025	-0.11732
	ENSMUSG00000056592	-0.0622475	-0.413763	1.4024	-0.92639
	ENSMUSG00000042251	-0.967942	-0.183898	1.40233	-0.250489
	ENSMUSG00000021177	-0.6117	0.0222486	1.40188	-0.812433
	ENSMUSG00000028414	0.0197347	-0.82158	1.40171	-0.599862
	ENSMUSG00000014837	-0.526084	-0.00419499	1.4015	-0.871219
	ENSMUSG00000029687	-0.488081	-0.0202825	1.40138	-0.893021
	ENSMUSG00000022361	0.00383551	-0.863684	1.40059	-0.540737
	ENSMUSG00000117569	-0.0214674	-0.900755	1.39998	-0.477754
	ENSMUSG00000053091	-0.773604	0.0388462	1.39939	-0.664632
	ENSMUSG00000024759	0.0332989	-0.631776	1.39939	-0.800912
	ENSMUSG00000041440	-0.972894	-0.260836	1.3993	-0.165565
	ENSMUSG00000016831	-0.957278	-0.344423	1.39844	-0.0967379
	ENSMUSG00000005621	-0.252467	-0.97565	1.39835	-0.170235
	ENSMUSG00000039068	-0.815871	0.0347737	1.39755	-0.616449
	ENSMUSG00000021870	-0.346403	-0.958341	1.39749	-0.0927483
	ENSMUSG00000078686	0.0251889	-0.57857	1.39729	-0.843914
	ENSMUSG00000031557	-0.868653	0.0129073	1.39718	-0.541438
	ENSMUSG00000035069	0.00740669	-0.524685	1.39681	-0.879531
	ENSMUSG00000034613	-0.783039	0.0451409	1.39671	-0.658807
	ENSMUSG00000038369	-0.746387	0.0497389	1.3966	-0.699954
	ENSMUSG00000030145	-0.0703293	-0.950832	1.39647	-0.375305
	ENSMUSG00000018347	-0.948004	-0.0634058	1.39615	-0.384743
	ENSMUSG00000038957	-0.660048	-0.782934	1.39612	0.0468608
	ENSMUSG00000040714	-0.467873	-0.0161956	1.39609	-0.912018
	ENSMUSG00000032400	-0.794004	0.0460572	1.39567	-0.647723
	ENSMUSG00000026743	-0.75584	0.0558725	1.39416	-0.694192
	ENSMUSG00000015083	-0.323355	-0.100192	1.39408	-0.970535
	ENSMUSG00000026833	-0.709726	-0.741673	1.39388	0.0575197
	ENSMUSG00000035248	-0.935885	-0.0301432	1.39313	-0.427097
	ENSMUSG00000061689	-0.917315	-0.466904	1.393	-0.00878436
	ENSMUSG00000051235	-0.812217	0.0501267	1.39283	-0.630735
	ENSMUSG00000048271	-0.674699	0.0580331	1.3926	-0.775935
	ENSMUSG00000022802	-0.083026	-0.341129	1.3925	-0.968343
	ENSMUSG00000025815	0.0189039	-0.886401	1.3923	-0.524808
	ENSMUSG00000061143	0.0587412	-0.655924	1.39129	-0.794111
	ENSMUSG00000029313	-0.776306	0.0646489	1.39022	-0.678565
	ENSMUSG00000020527	-0.88213	-0.540016	1.38893	0.0332164
	ENSMUSG00000021495	-0.663919	0.0662504	1.38884	-0.791169
	ENSMUSG00000036944	-0.96184	-0.0456257	1.3884	-0.380939
	ENSMUSG00000068114	-0.858357	0.0475607	1.38832	-0.577522
	ENSMUSG00000021991	-0.631046	-0.819478	1.38792	0.0626067
	ENSMUSG00000029179	-0.0152397	-0.942605	1.38791	-0.43007
	ENSMUSG00000020400	-0.216611	-0.99998	1.3871	-0.170509
	ENSMUSG00000037174	-0.653817	0.0692722	1.387	-0.802461
	ENSMUSG00000042569	-0.685756	-0.775403	1.3867	0.0744549
	ENSMUSG00000033813	-0.717981	0.0775614	1.38638	-0.745956
	ENSMUSG00000090210	-0.913584	-0.493564	1.38612	0.0210334
	ENSMUSG00000025911	0.0214604	-0.914037	1.3859	-0.493321
	ENSMUSG00000036879	-0.724314	0.0793319	1.38576	-0.740776
	ENSMUSG00000105504	0.0273398	-0.503394	1.38531	-0.90926
	ENSMUSG00000026014	-0.38991	-0.0306855	1.38473	-0.964133
	ENSMUSG00000002346	-0.80537	-0.655846	1.38393	0.0772825
	ENSMUSG00000037280	-0.00135752	-0.43646	1.38374	-0.945922
	ENSMUSG00000016386	-1.00845	-0.173066	1.38176	-0.19795
	ENSMUSG00000064141	0.0201285	-0.934055	1.38149	-0.467565
	ENSMUSG00000034453	-0.417	-0.00583119	1.38118	-0.958346
	ENSMUSG00000023026	0.091571	-0.723068	1.38097	-0.749473
	ENSMUSG00000034438	0.0273126	-0.932947	1.37985	-0.474215
	ENSMUSG00000039968	-0.761645	0.0966926	1.37877	-0.713819
	ENSMUSG00000075704	-0.657773	-0.811344	1.37873	0.0903909
	ENSMUSG00000030589	-0.987081	-0.352202	1.37844	-0.0391563
	ENSMUSG00000038256	-0.979339	-0.0216489	1.37783	-0.376842
	ENSMUSG00000042743	-0.718697	0.0994912	1.37775	-0.758542
	ENSMUSG00000022779	-0.0388395	-0.346667	1.37682	-0.991309
	ENSMUSG00000036959	-0.640566	0.0935608	1.37607	-0.829066
	ENSMUSG00000041650	-1.00845	-0.210608	1.37505	-0.142391
	ENSMUSG00000032849	-0.969252	0.00961581	1.37425	-0.414611
	ENSMUSG00000021027	-0.970867	0.0122236	1.37313	-0.414482
	ENSMUSG00000039217	0.0954481	-0.856073	1.37247	-0.611845
	ENSMUSG00000029075	-0.272168	-0.0766749	1.37008	-1.00845
	ENSMUSG00000028573	-0.651202	0.115299	1.36773	-0.831831
	ENSMUSG00000045333	0.117819	-0.833133	1.36666	-0.651345
	ENSMUSG00000003824	-0.588163	0.103229	1.36626	-0.881327
	ENSMUSG00000033705	-0.517568	-0.927842	1.3656	0.0798107
	ENSMUSG00000027676	-0.676802	-0.813758	1.3653	0.125258
	ENSMUSG00000021470	-0.716524	0.130202	1.36502	-0.778695
	ENSMUSG00000027223	-0.0812069	-1.00845	1.36499	-0.250629
	ENSMUSG00000020682	-0.804706	0.127495	1.36498	-0.687768
	ENSMUSG00000066306	-0.611987	0.113008	1.36488	-0.865905
	ENSMUSG00000054474	-0.658596	0.124991	1.36413	-0.830527
	ENSMUSG00000024491	-0.718618	0.133699	1.36359	-0.778672
	ENSMUSG00000030672	0.126678	-0.651952	1.36285	-0.83758
	ENSMUSG00000102805	-0.779665	0.137224	1.36212	-0.719675
	ENSMUSG00000047141	-0.700581	0.136316	1.36181	-0.797545
	ENSMUSG00000010095	-0.892344	0.113369	1.36095	-0.581972
	ENSMUSG00000072672	-0.453568	0.0618502	1.3607	-0.968986
	ENSMUSG00000029334	-0.955757	-0.479084	1.3607	0.0741389
	ENSMUSG00000047534	-0.689618	0.138073	1.3605	-0.808954
	ENSMUSG00000028347	-0.588366	0.116584	1.36038	-0.888596
	ENSMUSG00000063889	-0.81526	0.13994	1.35936	-0.684039
	ENSMUSG00000026923	-0.0168411	-0.316445	1.35913	-1.00845
	ENSMUSG00000003549	-0.846367	0.140774	1.35652	-0.650925
	ENSMUSG00000022489	-0.90218	0.123381	1.35573	-0.576929
	ENSMUSG00000038902	-0.789739	0.153704	1.35494	-0.718905
	ENSMUSG00000053580	-1.00845	0.00856659	1.35455	-0.337993
	ENSMUSG00000038028	-0.955851	0.0979159	1.35329	-0.495353
	ENSMUSG00000027531	-0.68731	0.159993	1.35062	-0.823304
	ENSMUSG00000034762	-0.688743	-0.822958	1.34988	0.161816
	ENSMUSG00000038302	-0.653614	0.156906	1.34945	-0.852739
	ENSMUSG00000030610	-0.75526	0.168889	1.34892	-0.762547
	ENSMUSG00000026917	-0.868405	0.155155	1.34845	-0.635201
	ENSMUSG00000026657	-0.754122	0.17011	1.34837	-0.764362
	ENSMUSG00000005950	-0.765745	-0.753158	1.34803	0.170871
	ENSMUSG00000034247	-0.712184	0.172645	1.34621	-0.806668
	ENSMUSG00000028649	-0.963023	-0.50681	1.34135	0.128481
	ENSMUSG00000045098	-0.0271333	-1.00845	1.34108	-0.246149
	ENSMUSG00000024989	-0.8118	-0.717177	1.33797	0.191012
	ENSMUSG00000023764	-0.774776	0.193735	1.33775	-0.756711
	ENSMUSG00000015981	-0.715591	0.19223	1.33733	-0.813964
	ENSMUSG00000039414	-1.00845	0.0236978	1.33599	-0.298922
	ENSMUSG00000025933	-0.909205	0.172467	1.33589	-0.599156
	ENSMUSG00000040907	-1.00845	-0.144239	1.3349	-0.101161
	ENSMUSG00000015085	-0.878416	0.185484	1.33487	-0.641943
	ENSMUSG00000036309	-0.547207	0.159703	1.33392	-0.946419
	ENSMUSG00000028885	-0.705526	0.203861	1.3313	-0.829639
	ENSMUSG00000069729	-0.551404	0.169646	1.3298	-0.948047
	ENSMUSG00000030533	-0.253583	0.00548336	1.32922	-1.00845
	ENSMUSG00000026049	-1.00845	-0.160461	1.3291	-0.0720236
	ENSMUSG00000063383	-0.437746	0.122776	1.32875	-1.00845
	ENSMUSG00000049553	-0.952103	0.17075	1.32852	-0.547164
	ENSMUSG00000051527	-0.00397726	-0.236135	1.32741	-1.00845
	ENSMUSG00000038775	-0.350471	0.0769081	1.32713	-1.00845
	ENSMUSG00000025357	-0.857465	0.211371	1.32588	-0.679788
	ENSMUSG00000031921	-0.858991	0.216808	1.32332	-0.681138
	ENSMUSG00000029769	-0.410823	0.122613	1.32195	-1.00845
	ENSMUSG00000090086	-0.541714	0.182	1.32194	-0.96223
	ENSMUSG00000078674	-0.677832	0.221079	1.32093	-0.864179
	ENSMUSG00000026116	-1.00845	-0.0392709	1.32026	-0.174169
	ENSMUSG00000034973	-0.795917	0.23329	1.31906	-0.756429
	ENSMUSG00000020411	0.189266	-0.540919	1.31814	-0.966486
	ENSMUSG00000021461	-0.337462	0.0893767	1.31722	-1.00845
	ENSMUSG00000062542	-1.00845	0.138772	1.31718	-0.423134
	ENSMUSG00000057969	-1.00845	0.136349	1.31327	-0.403832
	ENSMUSG00000027004	-1.00845	0.125972	1.31289	-0.383801
	ENSMUSG00000036452	-0.83235	0.244791	1.31227	-0.724714
	ENSMUSG00000021203	-0.523709	0.195346	1.31171	-0.98335
	ENSMUSG00000044703	-0.936733	0.222922	1.31034	-0.596528
	ENSMUSG00000032666	-1.00845	0.146516	1.30959	-0.409159
	ENSMUSG00000054893	-0.722466	0.254072	1.30746	-0.839068
	ENSMUSG00000042784	-1.00845	0.0794095	1.30715	-0.290919
	ENSMUSG00000025212	-0.987107	0.20777	1.30585	-0.526511
	ENSMUSG00000089664	-0.857644	-0.703113	1.30578	0.254975
	ENSMUSG00000084941	-1.00845	-0.0547606	1.30437	-0.117429
	ENSMUSG00000064128	-0.797035	0.264329	1.30389	-0.771187
	ENSMUSG00000093846	-0.888852	0.256448	1.30216	-0.669751
	ENSMUSG00000054051	-0.846523	0.266958	1.30077	-0.721204
	ENSMUSG00000028549	-1.00845	0.196594	1.30067	-0.475963
	ENSMUSG00000028751	0.1	-0.3	1.3	-1.00845
	ENSMUSG00000027438	-0.597792	0.246831	1.29801	-0.947047
	ENSMUSG00000031284	-0.933091	0.252936	1.29769	-0.617539
	ENSMUSG00000047412	-0.778682	0.280952	1.29549	-0.797761
	ENSMUSG00000034255	-0.791129	0.286579	1.29264	-0.788086
	ENSMUSG00000058006	-0.869884	0.28346	1.29096	-0.704537
	ENSMUSG00000022973	0.261837	-0.596614	1.28976	-0.954988
	ENSMUSG00000063600	-1.00661	-0.519172	1.28881	0.236975
	ENSMUSG00000021416	-0.481642	0.222877	1.28802	-1.00845
	ENSMUSG00000050663	0.208966	-0.447221	1.28702	-1.00845
	ENSMUSG00000031640	-1.00845	-0.291742	1.28682	0.120469
	ENSMUSG00000033510	0.0352542	-0.175778	1.2864	-1.00845
	ENSMUSG00000032502	-0.657314	-0.91563	1.2827	0.290244
	ENSMUSG00000000420	-0.373606	0.180607	1.28165	-1.00845
	ENSMUSG00000116672	0.06742	-1.00845	1.28098	-0.20226
	ENSMUSG00000031467	-0.975238	0.286797	1.27419	-0.585748
	ENSMUSG00000018470	0.0997318	-0.223303	1.27269	-1.00845
	ENSMUSG00000085049	-0.940413	-0.638705	1.2696	0.30952
	ENSMUSG00000078937	-0.816337	0.331006	1.26889	-0.783554
	ENSMUSG00000031787	-0.886323	0.330783	1.26537	-0.709829
	ENSMUSG00000038582	-0.756011	0.339037	1.26361	-0.846635
	ENSMUSG00000015467	-1.00845	0.278876	1.26314	-0.508539
	ENSMUSG00000031465	-0.735067	0.338224	1.26297	-0.86613
	ENSMUSG00000005611	0.0208898	-1.00845	1.25958	-0.0956083
	ENSMUSG00000032480	-0.628049	0.337575	1.2519	-0.961427
	ENSMUSG00000040464	-1.00845	0.255574	1.25031	-0.408307
	ENSMUSG00000031642	-0.945951	0.347598	1.24927	-0.650913
	ENSMUSG00000052407	-0.93009	0.355816	1.2472	-0.672924
	ENSMUSG00000063765	-0.298397	-1.00845	1.24506	0.202208
	ENSMUSG00000036281	-0.912234	0.369644	1.24186	-0.699269
	ENSMUSG00000074151	-0.462654	0.30079	1.23903	-1.00845
	ENSMUSG00000108011	-0.381266	0.263316	1.23761	-1.00845
	ENSMUSG00000025899	-0.580556	0.348917	1.23707	-1.00543
	ENSMUSG00000021366	-0.462717	0.305415	1.23629	-1.00845
	ENSMUSG00000032415	-1.00845	0.310054	1.2351	-0.468724
	ENSMUSG00000031023	-0.913338	0.390491	1.23009	-0.707248
	ENSMUSG00000049295	-1.00845	0.154328	1.22103	-0.168329
	ENSMUSG00000053797	-0.818257	-0.818257	1.2194	0.417118
	ENSMUSG00000037846	-0.825348	0.422595	1.21605	-0.813293
	ENSMUSG00000036578	-0.976537	0.406718	1.2119	-0.642078
	ENSMUSG00000062991	-0.687315	0.420835	1.20911	-0.942629
	ENSMUSG00000091002	-0.374499	0.318823	1.20184	-1.00845
	ENSMUSG00000086839	-0.826187	-0.826187	1.19338	0.458993
	ENSMUSG00000091144	-0.869829	0.461867	1.19061	-0.782644
	ENSMUSG00000026564	-0.44988	0.374263	1.18991	-1.00845
	ENSMUSG00000015377	-1.00845	0.391283	1.18826	-0.483632
	ENSMUSG00000032308	-0.680814	0.465984	1.17893	-0.964097
	ENSMUSG00000020387	-0.694713	0.48019	1.17117	-0.956642
	ENSMUSG00000037890	-1.00845	0.38859	1.17066	-0.417053
	ENSMUSG00000021697	-0.993981	0.473664	1.16908	-0.648763
	ENSMUSG00000029016	-0.960031	0.497147	1.1599	-0.697012
	ENSMUSG00000032131	-0.65144	0.488216	1.15956	-0.996337
	ENSMUSG00000026110	-1.00845	0.252976	1.15689	-0.155507
	ENSMUSG00000036473	-0.845001	0.521829	1.1519	-0.828729
	ENSMUSG00000020022	-0.690899	0.509468	1.15058	-0.969153
	ENSMUSG00000070883	-0.689667		1.14687	-0.457207
	ENSMUSG00000030986	-0.456353		1.14677	-0.690413
	ENSMUSG00000051910	-0.443205		1.14501	-0.701802
	ENSMUSG00000020393	-0.74526	0.526041	1.14495	-0.925726
	ENSMUSG00000021700	-0.725866		1.14065	-0.414781
	ENSMUSG00000040820	-0.758046		1.13336	-0.375314
	ENSMUSG00000038379	-1.00845	0.436996	1.12946	-0.391784
	ENSMUSG00000037110	-0.915602	0.557881	1.12397	-0.766248
	ENSMUSG00000022656	-0.949862	0.563661	1.11654	-0.730337
	ENSMUSG00000049436	-0.738489	0.576823	1.10768	-0.946017
	ENSMUSG00000021384	-0.829688	0.584747	1.10728	-0.862337
	ENSMUSG00000051111	-0.668898	0.567313	1.10568	-1.00409
	ENSMUSG00000092192	-0.84248		1.1051	-0.262624
	ENSMUSG00000068735	-0.845714		1.10372	-0.258007
	ENSMUSG00000019992	-0.717425	0.579625	1.10327	-0.965469
	ENSMUSG00000092592	-1.00845	-0.00562598	1.10317	0.219573
	ENSMUSG00000023912	-0.278547	0.415557	1.10204	-1.00845
	ENSMUSG00000068284	-0.911685	0.599629	1.09427	-0.782211
	ENSMUSG00000000552	-0.874555		1.09024	-0.215689
	ENSMUSG00000028444	-0.619305	0.58152	1.08603	-1.00845
	ENSMUSG00000025154	-0.956744	0.605717	1.0855	-0.734469
	ENSMUSG00000044340	-0.987303	0.607899	1.07957	-0.700163
	ENSMUSG00000020647	-0.826341	0.626251	1.07599	-0.875904
	ENSMUSG00000025213	-0.774881	0.658933	1.04758	-0.931633
	ENSMUSG00000086537	-0.446569	0.580485	1.04089	-1.00845
	ENSMUSG00000000916	-0.876584	0.674629	1.03802	-0.836061
	ENSMUSG00000040420	-0.933436	0.678952	1.03149	-0.777009
	ENSMUSG00000025857	-0.954218	0.683102	1.02609	-0.754972
	ENSMUSG00000048264	-0.695999	0.679089	1.02193	-1.00502
	ENSMUSG00000111709	-1.00845	0.536206	1.01362	-0.282942
	ENSMUSG00000033486	-0.862864	0.7126	1.0069	-0.856634
	ENSMUSG00000027339	-0.956317	0.707601	1.00579	-0.757069
	ENSMUSG00000031709	-1.00845	0.69261	1.00045	-0.638958
	ENSMUSG00000028156	-1.00845	0.588896	0.99337	-0.335812
	ENSMUSG00000049134	-0.933734	0.731746	0.987642	-0.785654
	ENSMUSG00000030474	-1.00845	0.727302	0.979523	-0.687674
	ENSMUSG00000025017	-0.826856	0.760184	0.965057	-0.898384
	ENSMUSG00000063952	-0.816099	0.772158	0.953848	-0.909906
	ENSMUSG00000010311	-0.871709	0.781109	0.946934	-0.856335
	ENSMUSG00000024873	-0.575252	0.739047	0.945107	-1.00845
	ENSMUSG00000000326	-0.583287	0.761162	0.927081	-1.00845
	ENSMUSG00000053846	-0.790017	0.801289	0.925424	-0.936696
	ENSMUSG00000035125	-0.653408	0.788238	0.918143	-1.00845
	ENSMUSG00000060441	-0.957043	0.808353	0.916835	-0.768145
	ENSMUSG00000038195	-0.808281	0.827026	0.902366	-0.921111
	ENSMUSG00000024064	-0.99903	0.823753	0.896343	-0.721067
	ENSMUSG00000020528	-0.997814	0.852443	0.868657	-0.723286
	ENSMUSG00000042851	-0.788826	0.861866	0.866883	-0.939923
	ENSMUSG00000024976	-0.972296	0.86085	0.86423	-0.752785
	ENSMUSG00000007646	-0.7464	0.880016	0.844107	-0.977723
	ENSMUSG00000036040	-0.709418	0.935872	0.779865	-1.00632
	ENSMUSG00000022833	-0.889464	0.975534	0.748635	-0.834705
	ENSMUSG00000087396	-0.593578	0.963368	0.723735	-1.00845
	ENSMUSG00000056310	-0.806754	0.996661	0.722905	-0.912811
	ENSMUSG00000044968	-0.787331	1.00617	0.710272	-0.92911
	ENSMUSG00000107478	-0.948749	1.04087	0.66536	-0.757476
	ENSMUSG00000021611	-0.90535	1.07197	0.629899	-0.79652
	ENSMUSG00000054659	-0.998691	1.06729	0.62188	-0.690483
	ENSMUSG00000074863	-0.878924	1.09075	0.606592	-0.818416
	ENSMUSG00000019944	-0.79042	1.09112	0.604456	-0.905161
	ENSMUSG00000032386	-1.00845	1.07985	0.602402	-0.673708
	ENSMUSG00000038151	-0.633246	1.11151	0.55117	-1.00845
	ENSMUSG00000042751	-1.00841	1.13071	0.529246	-0.651542
	ENSMUSG00000092412	-0.72021	1.14591	0.521168	-0.946871
	ENSMUSG00000029452	-0.617147	1.13314	0.517249	-1.00845
	ENSMUSG00000025019	-1.00845	1.08149	0.498411	-0.381347
	ENSMUSG00000022704	-0.839328	1.19417	0.457611	-0.812452
	ENSMUSG00000046245	-0.986835	1.18714	0.446103	-0.646409
	ENSMUSG00000022724	-0.624137	1.18401	0.445267	-1.00514
	ENSMUSG00000040649	-1.00845	1.16417	0.40434	-0.429908
	ENSMUSG00000056158	-1.00091	1.2444	0.336519	-0.580008
	ENSMUSG00000028088	-0.749984	1.28463	0.30028	-0.834921
	ENSMUSG00000000386	-0.794565	1.28882	0.293926	-0.788178
	ENSMUSG00000028182	-0.855524	1.29728	0.272859	-0.714619
	ENSMUSG00000041605	-0.889863	1.30285	0.254723	-0.667712
	ENSMUSG00000069184	-0.994612	1.29156	0.237877	-0.534824
	ENSMUSG00000074419	-0.716682	1.32223	0.223874	-0.829426
	ENSMUSG00000056133	-0.792625	1.33268	0.204246	-0.744303
	ENSMUSG00000016552	-0.477291	1.31925	0.160961	-1.00292
	ENSMUSG00000009569	-0.453731	1.31835	0.151762	-1.00845
	ENSMUSG00000063108	-0.632656	1.35665	0.13658	-0.860575
	ENSMUSG00000096916	-0.862218	1.372	0.0945768	-0.604359
	ENSMUSG00000033450	-0.71211	1.38615	0.0778967	-0.751939
	ENSMUSG00000006411	-0.553075	1.37248	0.0774837	-0.896888
	ENSMUSG00000022790	-0.78498	1.39227	0.0576057	-0.664892
	ENSMUSG00000021238	-0.738736	1.39489	0.0548534	-0.71101
	ENSMUSG00000039193	-0.814571	1.39145	0.0535729	-0.630452
	ENSMUSG00000005442	-0.658234	1.40477	0.0234056	-0.76994
	ENSMUSG00000059842	-0.770009	1.41018	0.00668515	-0.646859
	ENSMUSG00000032409	-0.619605	1.41453	-0.0106607	-0.784266
	ENSMUSG00000022843	-0.553925	1.42186	-0.0500092	-0.817921
	ENSMUSG00000044250	-0.546055	1.4235	-0.0575806	-0.81986
	ENSMUSG00000093979	-0.739523	1.43611	-0.0761751	-0.620407
	ENSMUSG00000048747	-0.707271	1.44579	-0.107781	-0.630741
	ENSMUSG00000078945	-0.54383	1.49247	-0.358535	-0.590108
	ENSMUSG00000036964	-0.551525	1.49579	-0.392742	-0.551525
