# Supplementary material for: Vitamin B12 is a limiting factor for induced cellular plasticity and tissue repair
Source: Nat Metab. 2023 Nov 16;5(11):1911–30. doi: 10.1038/s42255-023-00916-6 (PMC10663163; doi:10.1038/s42255-023-00916-6)
Supplement: Supplementary file 19 — Data and statistical analysis for all graphs/plots. [file 42255_2023_916_MOESM19_ESM.xlsx]

## Sheet: Summary
Source Files Extended Data Figure 8
Ext. Data Fig 8a	Cryptic transcription analysis of a previously published RNAseq time course of DSS injury tissue repair
Ext. Data Fig 8b	Expression of Ly6a and Reg3b from previously published RNAseq time course of DSS injury tissue repair
Ext. Data Fig 8e	Gut permeability assay measured by FITC-dextran leak in mice with DSS injury with or without B12 supplementation
Ext. Data Fig 8f	Time course of Ki67 analysis by IHC in mice injured with DSS and receiving various treatments as indicated
Ext. Data Fig 8g	Time course of Lgr5 ISH analysis in mice injured with DSS and receiving various treatments as indicated

## Sheet: Ext. Data Fig. 8a
Ext. Data Fig. 8a Cryptic transcription analysis of a previously published RNAseq time course of DSS injury tissue repair
Gene	sample	value	day	Cage
ENSMUSG00000000001	SRR9041090	1.61296	0	A
ENSMUSG00000000056	SRR9041090	2.55502	0	A
ENSMUSG00000000085	SRR9041090	10.052	0	A
ENSMUSG00000000093	SRR9041090	2.36121	0	A
ENSMUSG00000000120	SRR9041090	2.26953	0	A
ENSMUSG00000000127	SRR9041090	2.51804	0	A
ENSMUSG00000000134	SRR9041090	0.900684	0	A
ENSMUSG00000000142	SRR9041090	53.0743	0	A
ENSMUSG00000000148	SRR9041090	2.10921	0	A
ENSMUSG00000000154	SRR9041090	10.9805	0	A
ENSMUSG00000000159	SRR9041090	0.247191	0	A
ENSMUSG00000000168	SRR9041090	0.912105	0	A
ENSMUSG00000000184	SRR9041090	2.1132	0	A
ENSMUSG00000000194	SRR9041090	6.47051	0	A
ENSMUSG00000000253	SRR9041090	3.61933	0	A
ENSMUSG00000000266	SRR9041090	0.595604	0	A
ENSMUSG00000000275	SRR9041090	1.27636	0	A
ENSMUSG00000000276	SRR9041090	9.78447	0	A
ENSMUSG00000000278	SRR9041090	1.64935	0	A
ENSMUSG00000000282	SRR9041090	2.40198	0	A
ENSMUSG00000000290	SRR9041090	19.9594	0	A
ENSMUSG00000000296	SRR9041090	1.18293	0	A
ENSMUSG00000000303	SRR9041090	2.446	0	A
ENSMUSG00000000308	SRR9041090	1.87967	0	A
ENSMUSG00000000318	SRR9041090	20.5963	0	A
ENSMUSG00000000325	SRR9041090	11.6083	0	A
ENSMUSG00000000326	SRR9041090	279.344	0	A
ENSMUSG00000000339	SRR9041090	2.84314	0	A
ENSMUSG00000000340	SRR9041090	6.80896	0	A
ENSMUSG00000000355	SRR9041090	3.78578	0	A
ENSMUSG00000000359	SRR9041090	2.52073	0	A
ENSMUSG00000000374	SRR9041090	1.05354	0	A
ENSMUSG00000000378	SRR9041090	1.55028	0	A
ENSMUSG00000000384	SRR9041090	2.57037	0	A
ENSMUSG00000000385	SRR9041090	2.1022	0	A
ENSMUSG00000000394	SRR9041090	1.94473	0	A
ENSMUSG00000000399	SRR9041090	3.83242	0	A
ENSMUSG00000000409	SRR9041090	6.34317	0	A
ENSMUSG00000000420	SRR9041090	7.98116	0	A
ENSMUSG00000000439	SRR9041090	3.1686	0	A
ENSMUSG00000000440	SRR9041090	6.11513	0	A
ENSMUSG00000000441	SRR9041090	1.05319	0	A
ENSMUSG00000000489	SRR9041090	1.48617	0	A
ENSMUSG00000000531	SRR9041090	2.23583	0	A
ENSMUSG00000000532	SRR9041090	2.82744	0	A
ENSMUSG00000000538	SRR9041090	2.42236	0	A
ENSMUSG00000000544	SRR9041090	10.7611	0	A
ENSMUSG00000000552	SRR9041090	16.7845	0	A
ENSMUSG00000000555	SRR9041090	2.71884	0	A
ENSMUSG00000000561	SRR9041090	1.85088	0	A
ENSMUSG00000000568	SRR9041090	0.729494	0	A
ENSMUSG00000000581	SRR9041090	1.72883	0	A
ENSMUSG00000000600	SRR9041090	0.304346	0	A
ENSMUSG00000000605	SRR9041090	52.4681	0	A
ENSMUSG00000000627	SRR9041090	0.770427	0	A
ENSMUSG00000000628	SRR9041090	2.29091	0	A
ENSMUSG00000000631	SRR9041090	19.7347	0	A
ENSMUSG00000000693	SRR9041090	5.42789	0	A
ENSMUSG00000000708	SRR9041090	1.41493	0	A
ENSMUSG00000000711	SRR9041090	1.2595	0	A
ENSMUSG00000000732	SRR9041090	5.46991	0	A
ENSMUSG00000000738	SRR9041090	3.09536	0	A
ENSMUSG00000000743	SRR9041090	3.77304	0	A
ENSMUSG00000000751	SRR9041090	1.0249	0	A
ENSMUSG00000000753	SRR9041090	5.39248	0	A
ENSMUSG00000000759	SRR9041090	1.40985	0	A
ENSMUSG00000000776	SRR9041090	1.48967	0	A
ENSMUSG00000000787	SRR9041090	5.31474	0	A
ENSMUSG00000000804	SRR9041090	9.04227	0	A
ENSMUSG00000000805	SRR9041090	1.79808	0	A
ENSMUSG00000000811	SRR9041090	1.12644	0	A
ENSMUSG00000000823	SRR9041090	1.81118	0	A
ENSMUSG00000000826	SRR9041090	3.64886	0	A
ENSMUSG00000000827	SRR9041090	9.41543	0	A
ENSMUSG00000000838	SRR9041090	1.2259	0	A
ENSMUSG00000000884	SRR9041090	0.928933	0	A
ENSMUSG00000000889	SRR9041090	8.6488	0	A
ENSMUSG00000000901	SRR9041090	1.48099	0	A
ENSMUSG00000000902	SRR9041090	25.82	0	A
ENSMUSG00000000915	SRR9041090	2.38196	0	A
ENSMUSG00000000916	SRR9041090	1.83022	0	A
ENSMUSG00000000957	SRR9041090	1.80404	0	A
ENSMUSG00000000959	SRR9041090	1.2736	0	A
ENSMUSG00000000976	SRR9041090	1.54431	0	A
ENSMUSG00000001017	SRR9041090	1.16219	0	A
ENSMUSG00000001052	SRR9041090	9.39065	0	A
ENSMUSG00000001053	SRR9041090	0.430446	0	A
ENSMUSG00000001054	SRR9041090	3.3854	0	A
ENSMUSG00000001062	SRR9041090	6.39935	0	A
ENSMUSG00000001065	SRR9041090	1.55694	0	A
ENSMUSG00000001082	SRR9041090	3.09108	0	A
ENSMUSG00000001089	SRR9041090	1.14522	0	A
ENSMUSG00000001095	SRR9041090	4.31593	0	A
ENSMUSG00000001098	SRR9041090	18.3825	0	A
ENSMUSG00000001100	SRR9041090	2.56688	0	A
ENSMUSG00000001105	SRR9041090	1.2	0	A
ENSMUSG00000001119	SRR9041090	16.2588	0	A
ENSMUSG00000001123	SRR9041090	6.26917	0	A
ENSMUSG00000001127	SRR9041090	16.4069	0	A
ENSMUSG00000001128	SRR9041090	12.4182	0	A
ENSMUSG00000001131	SRR9041090	0.885868	0	A
ENSMUSG00000001134	SRR9041090	3.6471	0	A
ENSMUSG00000001138	SRR9041090	1.10425	0	A
ENSMUSG00000001143	SRR9041090	8.02449	0	A
ENSMUSG00000001150	SRR9041090	1.3507	0	A
ENSMUSG00000001151	SRR9041090	2.76908	0	A
ENSMUSG00000001156	SRR9041090	1.79145	0	A
ENSMUSG00000001157	SRR9041090	0.738916	0	A
ENSMUSG00000001158	SRR9041090	1.45878	0	A
ENSMUSG00000001173	SRR9041090	3.04569	0	A
ENSMUSG00000001175	SRR9041090	1.80466	0	A
ENSMUSG00000001211	SRR9041090	3.83077	0	A
ENSMUSG00000001225	SRR9041090	4.0595	0	A
ENSMUSG00000001227	SRR9041090	8.06337	0	A
ENSMUSG00000001228	SRR9041090	23.7721	0	A
ENSMUSG00000001229	SRR9041090	16.4857	0	A
ENSMUSG00000001240	SRR9041090	11.2669	0	A
ENSMUSG00000001247	SRR9041090	1.38385	0	A
ENSMUSG00000001248	SRR9041090	0.976563	0	A
ENSMUSG00000001280	SRR9041090	7.96798	0	A
ENSMUSG00000001285	SRR9041090	2.93963	0	A
ENSMUSG00000001288	SRR9041090	5.52451	0	A
ENSMUSG00000001289	SRR9041090	7.33673	0	A
ENSMUSG00000001300	SRR9041090	0.674652	0	A
ENSMUSG00000001313	SRR9041090	8.90987	0	A
ENSMUSG00000001323	SRR9041090	4.10485	0	A
ENSMUSG00000001334	SRR9041090	1.24206	0	A
ENSMUSG00000001348	SRR9041090	1.51534	0	A
ENSMUSG00000001349	SRR9041090	6.47138	0	A
ENSMUSG00000001366	SRR9041090	2.83162	0	A
ENSMUSG00000001376	SRR9041090	40.4934	0	A
ENSMUSG00000001380	SRR9041090	31.2047	0	A
ENSMUSG00000001383	SRR9041090	14.7863	0	A
ENSMUSG00000001403	SRR9041090	2.60081	0	A
ENSMUSG00000001415	SRR9041090	3.4379	0	A
ENSMUSG00000001416	SRR9041090	7.04913	0	A
ENSMUSG00000001419	SRR9041090	2.18132	0	A
ENSMUSG00000001424	SRR9041090	2.01139	0	A
ENSMUSG00000001435	SRR9041090	6.72408	0	A
ENSMUSG00000001436	SRR9041090	5.64648	0	A
ENSMUSG00000001440	SRR9041090	2.46276	0	A
ENSMUSG00000001441	SRR9041090	1.60841	0	A
ENSMUSG00000001444	SRR9041090	1.64868	0	A
ENSMUSG00000001445	SRR9041090	0.869308	0	A
ENSMUSG00000001467	SRR9041090	1.71715	0	A
ENSMUSG00000001472	SRR9041090	2.29166	0	A
ENSMUSG00000001482	SRR9041090	1.13476	0	A
ENSMUSG00000001506	SRR9041090	5.77022	0	A
ENSMUSG00000001507	SRR9041090	1.29719	0	A
ENSMUSG00000001517	SRR9041090	2.31819	0	A
ENSMUSG00000001518	SRR9041090	2.78797	0	A
ENSMUSG00000001524	SRR9041090	8.76354	0	A
ENSMUSG00000001542	SRR9041090	0.0153479	0	A
ENSMUSG00000001552	SRR9041090	4.7609	0	A
ENSMUSG00000001555	SRR9041090	3.82736	0	A
ENSMUSG00000001569	SRR9041090	0.709183	0	A
ENSMUSG00000001576	SRR9041090	7.06303	0	A
ENSMUSG00000001583	SRR9041090	2.93035	0	A
ENSMUSG00000001604	SRR9041090	2.03341	0	A
ENSMUSG00000001627	SRR9041090	1.46016	0	A
ENSMUSG00000001630	SRR9041090	1.51525	0	A
ENSMUSG00000001632	SRR9041090	1.30888	0	A
ENSMUSG00000001670	SRR9041090	1.29702	0	A
ENSMUSG00000001674	SRR9041090	2.76953	0	A
ENSMUSG00000001700	SRR9041090	1.3127	0	A
ENSMUSG00000001729	SRR9041090	3.5219	0	A
ENSMUSG00000001750	SRR9041090	21.5378	0	A
ENSMUSG00000001751	SRR9041090	0.707138	0	A
ENSMUSG00000001755	SRR9041090	2.10377	0	A
ENSMUSG00000001761	SRR9041090	0.489211	0	A
ENSMUSG00000001767	SRR9041090	2.6074	0	A
ENSMUSG00000001768	SRR9041090	6.24478	0	A
ENSMUSG00000001774	SRR9041090	2.68245	0	A
ENSMUSG00000001783	SRR9041090	4.73928	0	A
ENSMUSG00000001785	SRR9041090	3.2392	0	A
ENSMUSG00000001786	SRR9041090	1.54188	0	A
ENSMUSG00000001802	SRR9041090	2.69217	0	A
ENSMUSG00000001829	SRR9041090	1.16713	0	A
ENSMUSG00000001833	SRR9041090	0.626	0	A
ENSMUSG00000001844	SRR9041090	4.22067	0	A
ENSMUSG00000001847	SRR9041090	1.43586	0	A
ENSMUSG00000001855	SRR9041090	6.86473	0	A
ENSMUSG00000001870	SRR9041090	0.788941	0	A
ENSMUSG00000001891	SRR9041090	2.04054	0	A
ENSMUSG00000001909	SRR9041090	2.58554	0	A
ENSMUSG00000001910	SRR9041090	5.11952	0	A
ENSMUSG00000001911	SRR9041090	8.33859	0	A
ENSMUSG00000001918	SRR9041090	2.11624	0	A
ENSMUSG00000001924	SRR9041090	0.895187	0	A
ENSMUSG00000001930	SRR9041090	2.23667	0	A
ENSMUSG00000001942	SRR9041090	3.96437	0	A
ENSMUSG00000001943	SRR9041090	2.56022	0	A
ENSMUSG00000001946	SRR9041090	1.51339	0	A
ENSMUSG00000001948	SRR9041090	16.1039	0	A
ENSMUSG00000001962	SRR9041090	3.0892	0	A
ENSMUSG00000001964	SRR9041090	6.5374	0	A
ENSMUSG00000001983	SRR9041090	1.1218	0	A
ENSMUSG00000001986	SRR9041090	0.642333	0	A
ENSMUSG00000001995	SRR9041090	3.63979	0	A
ENSMUSG00000001998	SRR9041090	1.01314	0	A
ENSMUSG00000001999	SRR9041090	8.7395	0	A
ENSMUSG00000002006	SRR9041090	1.10739	0	A
ENSMUSG00000002010	SRR9041090	2.91333	0	A
ENSMUSG00000002015	SRR9041090	1.38142	0	A
ENSMUSG00000002017	SRR9041090	3.87793	0	A
ENSMUSG00000002028	SRR9041090	3.78609	0	A
ENSMUSG00000002031	SRR9041090	9.30144	0	A
ENSMUSG00000002032	SRR9041090	8.48605	0	A
ENSMUSG00000002052	SRR9041090	3.07396	0	A
ENSMUSG00000002055	SRR9041090	3.23633	0	A
ENSMUSG00000002058	SRR9041090	1.36951	0	A
ENSMUSG00000002059	SRR9041090	1.52185	0	A
ENSMUSG00000002068	SRR9041090	3.11507	0	A
ENSMUSG00000002102	SRR9041090	2.35978	0	A
ENSMUSG00000002103	SRR9041090	1.51833	0	A
ENSMUSG00000002105	SRR9041090	5.7673	0	A
ENSMUSG00000002108	SRR9041090	2.12531	0	A
ENSMUSG00000002109	SRR9041090	17.3131	0	A
ENSMUSG00000002111	SRR9041090	9.96667	0	A
ENSMUSG00000002129	SRR9041090	3.10813	0	A
ENSMUSG00000002147	SRR9041090	2.52159	0	A
ENSMUSG00000002204	SRR9041090	11.0702	0	A
ENSMUSG00000002210	SRR9041090	1.95247	0	A
ENSMUSG00000002221	SRR9041090	2.25883	0	A
ENSMUSG00000002222	SRR9041090	1.37726	0	A
ENSMUSG00000002227	SRR9041090	13.3913	0	A
ENSMUSG00000002228	SRR9041090	2.74213	0	A
ENSMUSG00000002233	SRR9041090	6.05172	0	A
ENSMUSG00000002249	SRR9041090	4.22385	0	A
ENSMUSG00000002257	SRR9041090	2.56088	0	A
ENSMUSG00000002265	SRR9041090	1.36263	0	A
ENSMUSG00000002280	SRR9041090	0.750297	0	A
ENSMUSG00000002289	SRR9041090	3.07062	0	A
ENSMUSG00000002297	SRR9041090	3.78864	0	A
ENSMUSG00000002307	SRR9041090	34.8237	0	A
ENSMUSG00000002308	SRR9041090	1.92251	0	A
ENSMUSG00000002319	SRR9041090	2.21807	0	A
ENSMUSG00000002320	SRR9041090	12.3392	0	A
ENSMUSG00000002326	SRR9041090	6.34267	0	A
ENSMUSG00000002329	SRR9041090	3.74807	0	A
ENSMUSG00000002332	SRR9041090	12.7783	0	A
ENSMUSG00000002342	SRR9041090	3.19131	0	A
ENSMUSG00000002343	SRR9041090	0.915609	0	A
ENSMUSG00000002345	SRR9041090	0.44697	0	A
ENSMUSG00000002346	SRR9041090	5.1652	0	A
ENSMUSG00000002365	SRR9041090	1.59889	0	A
ENSMUSG00000002372	SRR9041090	1.12026	0	A
ENSMUSG00000002384	SRR9041090	1.12178	0	A
ENSMUSG00000002395	SRR9041090	1130.94	0	A
ENSMUSG00000002409	SRR9041090	4.55653	0	A
ENSMUSG00000002413	SRR9041090	2.632	0	A
ENSMUSG00000002428	SRR9041090	1.39585	0	A
ENSMUSG00000002455	SRR9041090	4.22331	0	A
ENSMUSG00000002458	SRR9041090	2.13687	0	A
ENSMUSG00000002475	SRR9041090	2.42685	0	A
ENSMUSG00000002486	SRR9041090	0.691713	0	A
ENSMUSG00000002496	SRR9041090	2.21329	0	A
ENSMUSG00000002504	SRR9041090	3.0334	0	A
ENSMUSG00000002524	SRR9041090	2.0498	0	A
ENSMUSG00000002546	SRR9041090	1.85487	0	A
ENSMUSG00000002550	SRR9041090	2.58125	0	A
ENSMUSG00000002565	SRR9041090	1.82661	0	A
ENSMUSG00000002602	SRR9041090	2.19005	0	A
ENSMUSG00000002608	SRR9041090	2.4474	0	A
ENSMUSG00000002625	SRR9041090	1.14164	0	A
ENSMUSG00000002635	SRR9041090	2.1492	0	A
ENSMUSG00000002658	SRR9041090	4.37421	0	A
ENSMUSG00000002660	SRR9041090	2.03787	0	A
ENSMUSG00000002679	SRR9041090	1.07023	0	A
ENSMUSG00000002688	SRR9041090	1.57687	0	A
ENSMUSG00000002699	SRR9041090	5.74124	0	A
ENSMUSG00000002718	SRR9041090	1.44676	0	A
ENSMUSG00000002731	SRR9041090	1.64449	0	A
ENSMUSG00000002733	SRR9041090	1.32099	0	A
ENSMUSG00000002741	SRR9041090	4.84573	0	A
ENSMUSG00000002748	SRR9041090	0.942031	0	A
ENSMUSG00000002763	SRR9041090	1.35832	0	A
ENSMUSG00000002767	SRR9041090	4.90435	0	A
ENSMUSG00000002771	SRR9041090	5.48162	0	A
ENSMUSG00000002778	SRR9041090	3.24221	0	A
ENSMUSG00000002799	SRR9041090	3.6442	0	A
ENSMUSG00000002804	SRR9041090	2.84975	0	A
ENSMUSG00000002812	SRR9041090	2.18789	0	A
ENSMUSG00000002814	SRR9041090	1.80335	0	A
ENSMUSG00000002820	SRR9041090	2.34903	0	A
ENSMUSG00000002825	SRR9041090	1.09453	0	A
ENSMUSG00000002831	SRR9041090	11.6755	0	A
ENSMUSG00000002835	SRR9041090	1.3038	0	A
ENSMUSG00000002845	SRR9041090	1.06113	0	A
ENSMUSG00000002846	SRR9041090	2.3581	0	A
ENSMUSG00000002871	SRR9041090	0.8946	0	A
ENSMUSG00000002881	SRR9041090	5.52532	0	A
ENSMUSG00000002885	SRR9041090	2.51005	0	A
ENSMUSG00000002897	SRR9041090	1.0403	0	A
ENSMUSG00000002900	SRR9041090	1.22606	0	A
ENSMUSG00000002910	SRR9041090	1.92488	0	A
ENSMUSG00000002944	SRR9041090	62.2133	0	A
ENSMUSG00000002948	SRR9041090	1.01567	0	A
ENSMUSG00000002949	SRR9041090	0.900901	0	A
ENSMUSG00000002957	SRR9041090	2.95277	0	A
ENSMUSG00000002963	SRR9041090	2.6579	0	A
ENSMUSG00000002968	SRR9041090	1.80456	0	A
ENSMUSG00000002980	SRR9041090	6.37924	0	A
ENSMUSG00000002981	SRR9041090	0.551584	0	A
ENSMUSG00000002983	SRR9041090	6.01122	0	A
ENSMUSG00000002996	SRR9041090	6.37718	0	A
ENSMUSG00000002997	SRR9041090	2.49037	0	A
ENSMUSG00000003032	SRR9041090	1.69781	0	A
ENSMUSG00000003033	SRR9041090	7.05098	0	A
ENSMUSG00000003037	SRR9041090	11.8018	0	A
ENSMUSG00000003051	SRR9041090	7.21346	0	A
ENSMUSG00000003068	SRR9041090	1.76226	0	A
ENSMUSG00000003072	SRR9041090	2308.5	0	A
ENSMUSG00000003099	SRR9041090	1.26078	0	A
ENSMUSG00000003119	SRR9041090	0.822368	0	A
ENSMUSG00000003131	SRR9041090	7.10467	0	A
ENSMUSG00000003134	SRR9041090	1.40817	0	A
ENSMUSG00000003154	SRR9041090	1.46019	0	A
ENSMUSG00000003161	SRR9041090	55.9785	0	A
ENSMUSG00000003166	SRR9041090	1.36817	0	A
ENSMUSG00000003184	SRR9041090	3.16585	0	A
ENSMUSG00000003190	SRR9041090	1.11144	0	A
ENSMUSG00000003199	SRR9041090	4.85549	0	A
ENSMUSG00000003226	SRR9041090	3.27816	0	A
ENSMUSG00000003228	SRR9041090	3.35793	0	A
ENSMUSG00000003233	SRR9041090	1.80456	0	A
ENSMUSG00000003234	SRR9041090	6.57255	0	A
ENSMUSG00000003235	SRR9041090	2.66873	0	A
ENSMUSG00000003269	SRR9041090	3.87039	0	A
ENSMUSG00000003273	SRR9041090	3.09132	0	A
ENSMUSG00000003283	SRR9041090	6.07318	0	A
ENSMUSG00000003299	SRR9041090	2.41176	0	A
ENSMUSG00000003308	SRR9041090	3.29924	0	A
ENSMUSG00000003309	SRR9041090	8.39853	0	A
ENSMUSG00000003316	SRR9041090	1.14863	0	A
ENSMUSG00000003344	SRR9041090	2.68541	0	A
ENSMUSG00000003345	SRR9041090	20.6928	0	A
ENSMUSG00000003352	SRR9041090	5.61675	0	A
ENSMUSG00000003360	SRR9041090	1.50401	0	A
ENSMUSG00000003363	SRR9041090	5.64759	0	A
ENSMUSG00000003378	SRR9041090	1.19646	0	A
ENSMUSG00000003379	SRR9041090	7.61029	0	A
ENSMUSG00000003402	SRR9041090	6.62154	0	A
ENSMUSG00000003411	SRR9041090	2.89062	0	A
ENSMUSG00000003420	SRR9041090	5.25441	0	A
ENSMUSG00000003421	SRR9041090	6.80275	0	A
ENSMUSG00000003423	SRR9041090	3.41683	0	A
ENSMUSG00000003429	SRR9041090	4.26488	0	A
ENSMUSG00000003435	SRR9041090	7.86453	0	A
ENSMUSG00000003437	SRR9041090	0.92161	0	A
ENSMUSG00000003438	SRR9041090	4.06804	0	A
ENSMUSG00000003458	SRR9041090	2.66004	0	A
ENSMUSG00000003464	SRR9041090	1.22159	0	A
ENSMUSG00000003484	SRR9041090	0.597013	0	A
ENSMUSG00000003500	SRR9041090	9.75126	0	A
ENSMUSG00000003527	SRR9041090	1.32675	0	A
ENSMUSG00000003528	SRR9041090	2.19058	0	A
ENSMUSG00000003546	SRR9041090	2.31877	0	A
ENSMUSG00000003549	SRR9041090	4.39284	0	A
ENSMUSG00000003559	SRR9041090	1.9224	0	A
ENSMUSG00000003573	SRR9041090	4.07788	0	A
ENSMUSG00000003575	SRR9041090	1.01474	0	A
ENSMUSG00000003581	SRR9041090	1.63383	0	A
ENSMUSG00000003585	SRR9041090	2.36985	0	A
ENSMUSG00000003604	SRR9041090	2.39687	0	A
ENSMUSG00000003617	SRR9041090	4.96801	0	A
ENSMUSG00000003623	SRR9041090	5.27661	0	A
ENSMUSG00000003644	SRR9041090	2.32674	0	A
ENSMUSG00000003657	SRR9041090	3.36245	0	A
ENSMUSG00000003660	SRR9041090	1.33423	0	A
ENSMUSG00000003662	SRR9041090	3.37888	0	A
ENSMUSG00000003721	SRR9041090	2.22892	0	A
ENSMUSG00000003731	SRR9041090	22.7626	0	A
ENSMUSG00000003746	SRR9041090	1.20709	0	A
ENSMUSG00000003752	SRR9041090	1.55801	0	A
ENSMUSG00000003778	SRR9041090	2.08984	0	A
ENSMUSG00000003779	SRR9041090	6.05389	0	A
ENSMUSG00000003808	SRR9041090	2.59187	0	A
ENSMUSG00000003809	SRR9041090	4.56768	0	A
ENSMUSG00000003810	SRR9041090	0.818694	0	A
ENSMUSG00000003812	SRR9041090	1.96408	0	A
ENSMUSG00000003813	SRR9041090	3.03474	0	A
ENSMUSG00000003814	SRR9041090	6.34236	0	A
ENSMUSG00000003824	SRR9041090	5.66489	0	A
ENSMUSG00000003847	SRR9041090	0.741352	0	A
ENSMUSG00000003848	SRR9041090	0.455061	0	A
ENSMUSG00000003849	SRR9041090	8.9037	0	A
ENSMUSG00000003865	SRR9041090	2.60585	0	A
ENSMUSG00000003868	SRR9041090	70.8015	0	A
ENSMUSG00000003873	SRR9041090	8.524	0	A
ENSMUSG00000003923	SRR9041090	5.33306	0	A
ENSMUSG00000003948	SRR9041090	1.43831	0	A
ENSMUSG00000003955	SRR9041090	0.455293	0	A
ENSMUSG00000003970	SRR9041090	7.64631	0	A
ENSMUSG00000003992	SRR9041090	6.00322	0	A
ENSMUSG00000004018	SRR9041090	6.18111	0	A
ENSMUSG00000004032	SRR9041090	6.06453	0	A
ENSMUSG00000004035	SRR9041090	7.72543	0	A
ENSMUSG00000004038	SRR9041090	37.2499	0	A
ENSMUSG00000004040	SRR9041090	1.78219	0	A
ENSMUSG00000004043	SRR9041090	2.46461	0	A
ENSMUSG00000004054	SRR9041090	374.677	0	A
ENSMUSG00000004056	SRR9041090	5.08904	0	A
ENSMUSG00000004069	SRR9041090	5.55787	0	A
ENSMUSG00000004070	SRR9041090	3.2819	0	A
ENSMUSG00000004085	SRR9041090	4.9924	0	A
ENSMUSG00000004096	SRR9041090	4.39013	0	A
ENSMUSG00000004099	SRR9041090	93.9633	0	A
ENSMUSG00000004127	SRR9041090	0.584158	0	A
ENSMUSG00000004151	SRR9041090	10.6674	0	A
ENSMUSG00000004207	SRR9041090	10.8749	0	A
ENSMUSG00000004233	SRR9041090	14.5723	0	A
ENSMUSG00000004263	SRR9041090	2.20924	0	A
ENSMUSG00000004264	SRR9041090	1.03858	0	A
ENSMUSG00000004266	SRR9041090	3.40034	0	A
ENSMUSG00000004267	SRR9041090	4.49674	0	A
ENSMUSG00000004270	SRR9041090	1.21562	0	A
ENSMUSG00000004317	SRR9041090	12.2952	0	A
ENSMUSG00000004328	SRR9041090	1.44434	0	A
ENSMUSG00000004347	SRR9041090	2.08818	0	A
ENSMUSG00000004356	SRR9041090	2.12549	0	A
ENSMUSG00000004364	SRR9041090	0.570781	0	A
ENSMUSG00000004383	SRR9041090	1.07686	0	A
ENSMUSG00000004393	SRR9041090	2.59715	0	A
ENSMUSG00000004394	SRR9041090	1.13809	0	A
ENSMUSG00000004446	SRR9041090	1.82435	0	A
ENSMUSG00000004455	SRR9041090	0.514944	0	A
ENSMUSG00000004460	SRR9041090	1.14509	0	A
ENSMUSG00000004462	SRR9041090	1.50574	0	A
ENSMUSG00000004508	SRR9041090	9.37503	0	A
ENSMUSG00000004552	SRR9041090	7.16399	0	A
ENSMUSG00000004558	SRR9041090	14.8783	0	A
ENSMUSG00000004561	SRR9041090	3.4905	0	A
ENSMUSG00000004562	SRR9041090	1.43641	0	A
ENSMUSG00000004565	SRR9041090	2.30674	0	A
ENSMUSG00000004568	SRR9041090	1.08784	0	A
ENSMUSG00000004591	SRR9041090	1.07816	0	A
ENSMUSG00000004610	SRR9041090	2.44501	0	A
ENSMUSG00000004626	SRR9041090	12.9576	0	A
ENSMUSG00000004633	SRR9041090	15.5404	0	A
ENSMUSG00000004637	SRR9041090	1.63146	0	A
ENSMUSG00000004665	SRR9041090	6.3423	0	A
ENSMUSG00000004677	SRR9041090	1.46596	0	A
ENSMUSG00000004709	SRR9041090	0.369231	0	A
ENSMUSG00000004768	SRR9041090	1.28203	0	A
ENSMUSG00000004771	SRR9041090	2.59023	0	A
ENSMUSG00000004788	SRR9041090	1.98733	0	A
ENSMUSG00000004798	SRR9041090	0.728396	0	A
ENSMUSG00000004815	SRR9041090	1.75515	0	A
ENSMUSG00000004843	SRR9041090	2.06363	0	A
ENSMUSG00000004846	SRR9041090	3.40525	0	A
ENSMUSG00000004849	SRR9041090	2.6853	0	A
ENSMUSG00000004864	SRR9041090	2.93523	0	A
ENSMUSG00000004880	SRR9041090	2.77014	0	A
ENSMUSG00000004895	SRR9041090	1.30031	0	A
ENSMUSG00000004896	SRR9041090	0.141728	0	A
ENSMUSG00000004897	SRR9041090	2.40293	0	A
ENSMUSG00000004929	SRR9041090	6.2377	0	A
ENSMUSG00000004933	SRR9041090	13.5583	0	A
ENSMUSG00000004934	SRR9041090	5.31273	0	A
ENSMUSG00000004936	SRR9041090	1.45504	0	A
ENSMUSG00000004937	SRR9041090	0.899999	0	A
ENSMUSG00000004947	SRR9041090	24.4293	0	A
ENSMUSG00000004952	SRR9041090	1.17485	0	A
ENSMUSG00000004961	SRR9041090	8.2405	0	A
ENSMUSG00000004994	SRR9041090	1.88625	0	A
ENSMUSG00000004996	SRR9041090	2.14786	0	A
ENSMUSG00000005034	SRR9041090	2.4821	0	A
ENSMUSG00000005043	SRR9041090	2.53633	0	A
ENSMUSG00000005057	SRR9041090	0.656313	0	A
ENSMUSG00000005069	SRR9041090	1.44355	0	A
ENSMUSG00000005078	SRR9041090	2.10547	0	A
ENSMUSG00000005087	SRR9041090	1.97725	0	A
ENSMUSG00000005102	SRR9041090	0.178546	0	A
ENSMUSG00000005107	SRR9041090	7.54104	0	A
ENSMUSG00000005124	SRR9041090	2.09178	0	A
ENSMUSG00000005125	SRR9041090	3.16048	0	A
ENSMUSG00000005142	SRR9041090	1.55258	0	A
ENSMUSG00000005150	SRR9041090	0.771004	0	A
ENSMUSG00000005161	SRR9041090	8.30183	0	A
ENSMUSG00000005198	SRR9041090	1.50117	0	A
ENSMUSG00000005204	SRR9041090	1.57124	0	A
ENSMUSG00000005225	SRR9041090	2.71492	0	A
ENSMUSG00000005233	SRR9041090	0.698007	0	A
ENSMUSG00000005251	SRR9041090	0.966547	0	A
ENSMUSG00000005267	SRR9041090	5.51773	0	A
ENSMUSG00000005299	SRR9041090	1.14374	0	A
ENSMUSG00000005312	SRR9041090	1.12809	0	A
ENSMUSG00000005320	SRR9041090	4.1721	0	A
ENSMUSG00000005338	SRR9041090	3.17003	0	A
ENSMUSG00000005360	SRR9041090	9.69066	0	A
ENSMUSG00000005370	SRR9041090	1.28581	0	A
ENSMUSG00000005371	SRR9041090	0.287916	0	A
ENSMUSG00000005373	SRR9041090	1.78527	0	A
ENSMUSG00000005374	SRR9041090	1.31442	0	A
ENSMUSG00000005378	SRR9041090	1.72565	0	A
ENSMUSG00000005397	SRR9041090	1.56242	0	A
ENSMUSG00000005410	SRR9041090	1.72902	0	A
ENSMUSG00000005413	SRR9041090	3.81313	0	A
ENSMUSG00000005417	SRR9041090	1.34589	0	A
ENSMUSG00000005469	SRR9041090	1.57645	0	A
ENSMUSG00000005481	SRR9041090	1.05599	0	A
ENSMUSG00000005501	SRR9041090	2.42751	0	A
ENSMUSG00000005506	SRR9041090	4.36902	0	A
ENSMUSG00000005510	SRR9041090	3.65774	0	A
ENSMUSG00000005514	SRR9041090	13.2086	0	A
ENSMUSG00000005533	SRR9041090	1.20095	0	A
ENSMUSG00000005534	SRR9041090	1.40319	0	A
ENSMUSG00000005566	SRR9041090	1.79929	0	A
ENSMUSG00000005575	SRR9041090	1.96234	0	A
ENSMUSG00000005580	SRR9041090	1.72012	0	A
ENSMUSG00000005609	SRR9041090	1.37753	0	A
ENSMUSG00000005610	SRR9041090	1.60791	0	A
ENSMUSG00000005611	SRR9041090	34.5793	0	A
ENSMUSG00000005615	SRR9041090	2.8704	0	A
ENSMUSG00000005621	SRR9041090	1.97668	0	A
ENSMUSG00000005625	SRR9041090	0.429393	0	A
ENSMUSG00000005640	SRR9041090	1.10418	0	A
ENSMUSG00000005656	SRR9041090	20.1367	0	A
ENSMUSG00000005667	SRR9041090	3.80753	0	A
ENSMUSG00000005672	SRR9041090	2.52215	0	A
ENSMUSG00000005674	SRR9041090	7.3745	0	A
ENSMUSG00000005682	SRR9041090	1.83332	0	A
ENSMUSG00000005686	SRR9041090	174.538	0	A
ENSMUSG00000005687	SRR9041090	0.230575	0	A
ENSMUSG00000005698	SRR9041090	1.75184	0	A
ENSMUSG00000005705	SRR9041090	0.159579	0	A
ENSMUSG00000005718	SRR9041090	4.58638	0	A
ENSMUSG00000005732	SRR9041090	1.69286	0	A
ENSMUSG00000005774	SRR9041090	2.46818	0	A
ENSMUSG00000005779	SRR9041090	1.85321	0	A
ENSMUSG00000005802	SRR9041090	0.617207	0	A
ENSMUSG00000005804	SRR9041090	4.13506	0	A
ENSMUSG00000005823	SRR9041090	3.63602	0	A
ENSMUSG00000005846	SRR9041090	4.7367	0	A
ENSMUSG00000005871	SRR9041090	1.29177	0	A
ENSMUSG00000005873	SRR9041090	1.76621	0	A
ENSMUSG00000005881	SRR9041090	4.07508	0	A
ENSMUSG00000005886	SRR9041090	23.2452	0	A
ENSMUSG00000005893	SRR9041090	1.21823	0	A
ENSMUSG00000005897	SRR9041090	1.82399	0	A
ENSMUSG00000005899	SRR9041090	2.05698	0	A
ENSMUSG00000005907	SRR9041090	2.43206	0	A
ENSMUSG00000005936	SRR9041090	4.28467	0	A
ENSMUSG00000005949	SRR9041090	1.56198	0	A
ENSMUSG00000005951	SRR9041090	2.59022	0	A
ENSMUSG00000005968	SRR9041090	2.78764	0	A
ENSMUSG00000005973	SRR9041090	2.1776	0	A
ENSMUSG00000005981	SRR9041090	1.55489	0	A
ENSMUSG00000005982	SRR9041090	3.32978	0	A
ENSMUSG00000006005	SRR9041090	2.23587	0	A
ENSMUSG00000006010	SRR9041090	2.20292	0	A
ENSMUSG00000006019	SRR9041090	6.06947	0	A
ENSMUSG00000006021	SRR9041090	1.45833	0	A
ENSMUSG00000006024	SRR9041090	3.04056	0	A
ENSMUSG00000006050	SRR9041090	9.59375	0	A
ENSMUSG00000006057	SRR9041090	5.53452	0	A
ENSMUSG00000006095	SRR9041090	10.5445	0	A
ENSMUSG00000006127	SRR9041090	1.91108	0	A
ENSMUSG00000006169	SRR9041090	11.2578	0	A
ENSMUSG00000006191	SRR9041090	1.92747	0	A
ENSMUSG00000006205	SRR9041090	1.87812	0	A
ENSMUSG00000006215	SRR9041090	4.96253	0	A
ENSMUSG00000006262	SRR9041090	1.98262	0	A
ENSMUSG00000006273	SRR9041090	2.09212	0	A
ENSMUSG00000006276	SRR9041090	3.3003	0	A
ENSMUSG00000006281	SRR9041090	3.87892	0	A
ENSMUSG00000006289	SRR9041090	3.41939	0	A
ENSMUSG00000006299	SRR9041090	4.39864	0	A
ENSMUSG00000006301	SRR9041090	43.1505	0	A
ENSMUSG00000006304	SRR9041090	1.61094	0	A
ENSMUSG00000006307	SRR9041090	0.673686	0	A
ENSMUSG00000006310	SRR9041090	0.149749	0	A
ENSMUSG00000006315	SRR9041090	3.14586	0	A
ENSMUSG00000006333	SRR9041090	3.74559	0	A
ENSMUSG00000006335	SRR9041090	4.55406	0	A
ENSMUSG00000006342	SRR9041090	8.47439	0	A
ENSMUSG00000006344	SRR9041090	2.67537	0	A
ENSMUSG00000006345	SRR9041090	2.31694	0	A
ENSMUSG00000006356	SRR9041090	9.69781	0	A
ENSMUSG00000006362	SRR9041090	4.86772	0	A
ENSMUSG00000006369	SRR9041090	5.3515	0	A
ENSMUSG00000006378	SRR9041090	1.14163	0	A
ENSMUSG00000006386	SRR9041090	1.62786	0	A
ENSMUSG00000006390	SRR9041090	2.39407	0	A
ENSMUSG00000006392	SRR9041090	8.39469	0	A
ENSMUSG00000006398	SRR9041090	0.704483	0	A
ENSMUSG00000006403	SRR9041090	1.64686	0	A
ENSMUSG00000006411	SRR9041090	1.74073	0	A
ENSMUSG00000006418	SRR9041090	15.5721	0	A
ENSMUSG00000006435	SRR9041090	3.74285	0	A
ENSMUSG00000006442	SRR9041090	1.33708	0	A
ENSMUSG00000006445	SRR9041090	2.14143	0	A
ENSMUSG00000006471	SRR9041090	1.04984	0	A
ENSMUSG00000006476	SRR9041090	2.13466	0	A
ENSMUSG00000006494	SRR9041090	1.77312	0	A
ENSMUSG00000006498	SRR9041090	1.81873	0	A
ENSMUSG00000006517	SRR9041090	3.38088	0	A
ENSMUSG00000006519	SRR9041090	3.4378	0	A
ENSMUSG00000006526	SRR9041090	4.6466	0	A
ENSMUSG00000006527	SRR9041090	1.36358	0	A
ENSMUSG00000006575	SRR9041090	5.97751	0	A
ENSMUSG00000006576	SRR9041090	7.27033	0	A
ENSMUSG00000006585	SRR9041090	1.66814	0	A
ENSMUSG00000006589	SRR9041090	2.30903	0	A
ENSMUSG00000006599	SRR9041090	1.09825	0	A
ENSMUSG00000006611	SRR9041090	7.54374	0	A
ENSMUSG00000006638	SRR9041090	13.2414	0	A
ENSMUSG00000006641	SRR9041090	78.3604	0	A
ENSMUSG00000006651	SRR9041090	0.86862	0	A
ENSMUSG00000006673	SRR9041090	0.802372	0	A
ENSMUSG00000006676	SRR9041090	11.6416	0	A
ENSMUSG00000006678	SRR9041090	5.70743	0	A
ENSMUSG00000006699	SRR9041090	3.7886	0	A
ENSMUSG00000006705	SRR9041090	1.52407	0	A
ENSMUSG00000006715	SRR9041090	7.60702	0	A
ENSMUSG00000006728	SRR9041090	4.31141	0	A
ENSMUSG00000006731	SRR9041090	2.68171	0	A
ENSMUSG00000006732	SRR9041090	5.00414	0	A
ENSMUSG00000006736	SRR9041090	3.59898	0	A
ENSMUSG00000006740	SRR9041090	0.837585	0	A
ENSMUSG00000006763	SRR9041090	3.44896	0	A
ENSMUSG00000006777	SRR9041090	2.24376	0	A
ENSMUSG00000006800	SRR9041090	9.85703	0	A
ENSMUSG00000006818	SRR9041090	4.34116	0	A
ENSMUSG00000006850	SRR9041090	1.48947	0	A
ENSMUSG00000006906	SRR9041090	1.07646	0	A
ENSMUSG00000006920	SRR9041090	2.42794	0	A
ENSMUSG00000006930	SRR9041090	1.7644	0	A
ENSMUSG00000006931	SRR9041090	1.28402	0	A
ENSMUSG00000006932	SRR9041090	2.30604	0	A
ENSMUSG00000006958	SRR9041090	1.1369	0	A
ENSMUSG00000006998	SRR9041090	1.3059	0	A
ENSMUSG00000007029	SRR9041090	1.56157	0	A
ENSMUSG00000007034	SRR9041090	1.26055	0	A
ENSMUSG00000007035	SRR9041090	0.365237	0	A
ENSMUSG00000007036	SRR9041090	1.79731	0	A
ENSMUSG00000007038	SRR9041090	4.27667	0	A
ENSMUSG00000007039	SRR9041090	5.44717	0	A
ENSMUSG00000007041	SRR9041090	4.6165	0	A
ENSMUSG00000007097	SRR9041090	4.16243	0	A
ENSMUSG00000007279	SRR9041090	1.24232	0	A
ENSMUSG00000007411	SRR9041090	34.7282	0	A
ENSMUSG00000007415	SRR9041090	2.14529	0	A
ENSMUSG00000007458	SRR9041090	2.74933	0	A
ENSMUSG00000007564	SRR9041090	6.86213	0	A
ENSMUSG00000007570	SRR9041090	1.71905	0	A
ENSMUSG00000007603	SRR9041090	1.93033	0	A
ENSMUSG00000007610	SRR9041090	1.08392	0	A
ENSMUSG00000007613	SRR9041090	2.44069	0	A
ENSMUSG00000007617	SRR9041090	0.813873	0	A
ENSMUSG00000007646	SRR9041090	0.684932	0	A
ENSMUSG00000007670	SRR9041090	1.82795	0	A
ENSMUSG00000007721	SRR9041090	40.2466	0	A
ENSMUSG00000007739	SRR9041090	1.58677	0	A
ENSMUSG00000007812	SRR9041090	1.46154	0	A
ENSMUSG00000007817	SRR9041090	1.82962	0	A
ENSMUSG00000007827	SRR9041090	2.59261	0	A
ENSMUSG00000007833	SRR9041090	1.44269	0	A
ENSMUSG00000007837	SRR9041090	44.4707	0	A
ENSMUSG00000007850	SRR9041090	28.9092	0	A
ENSMUSG00000007880	SRR9041090	0.861788	0	A
ENSMUSG00000007891	SRR9041090	8.87494	0	A
ENSMUSG00000007908	SRR9041090	2.77844	0	A
ENSMUSG00000007987	SRR9041090	2.01556	0	A
ENSMUSG00000008090	SRR9041090	0.328953	0	A
ENSMUSG00000008136	SRR9041090	1.29921	0	A
ENSMUSG00000008140	SRR9041090	4.53819	0	A
ENSMUSG00000008167	SRR9041090	21.9893	0	A
ENSMUSG00000008200	SRR9041090	3.2496	0	A
ENSMUSG00000008206	SRR9041090	11.468	0	A
ENSMUSG00000008226	SRR9041090	5.5041	0	A
ENSMUSG00000008301	SRR9041090	3.02923	0	A
ENSMUSG00000008305	SRR9041090	0.517801	0	A
ENSMUSG00000008333	SRR9041090	8.47423	0	A
ENSMUSG00000008373	SRR9041090	6.12874	0	A
ENSMUSG00000008398	SRR9041090	2.46663	0	A
ENSMUSG00000008450	SRR9041090	30.4963	0	A
ENSMUSG00000008575	SRR9041090	1.3723	0	A
ENSMUSG00000008601	SRR9041090	5.36486	0	A
ENSMUSG00000008604	SRR9041090	2.28213	0	A
ENSMUSG00000008683	SRR9041090	12.1345	0	A
ENSMUSG00000008690	SRR9041090	3.02571	0	A
ENSMUSG00000008730	SRR9041090	161.484	0	A
ENSMUSG00000008763	SRR9041090	1.17908	0	A
ENSMUSG00000008845	SRR9041090	2.38466	0	A
ENSMUSG00000008855	SRR9041090	3.09521	0	A
ENSMUSG00000008859	SRR9041090	3.95338	0	A
ENSMUSG00000008976	SRR9041090	1.08665	0	A
ENSMUSG00000008999	SRR9041090	1.1545	0	A
ENSMUSG00000009035	SRR9041090	5.11068	0	A
ENSMUSG00000009073	SRR9041090	1.67569	0	A
ENSMUSG00000009076	SRR9041090	11.456	0	A
ENSMUSG00000009079	SRR9041090	7.56146	0	A
ENSMUSG00000009090	SRR9041090	5.98972	0	A
ENSMUSG00000009097	SRR9041090	2.62521	0	A
ENSMUSG00000009112	SRR9041090	1.06025	0	A
ENSMUSG00000009145	SRR9041090	15.9488	0	A
ENSMUSG00000009207	SRR9041090	1.24492	0	A
ENSMUSG00000009291	SRR9041090	5.4218	0	A
ENSMUSG00000009293	SRR9041090	2.23397	0	A
ENSMUSG00000009356	SRR9041090	15.2959	0	A
ENSMUSG00000009376	SRR9041090	1.10787	0	A
ENSMUSG00000009394	SRR9041090	1.65274	0	A
ENSMUSG00000009406	SRR9041090	4.23615	0	A
ENSMUSG00000009418	SRR9041090	4.2723	0	A
ENSMUSG00000009470	SRR9041090	3.93146	0	A
ENSMUSG00000009545	SRR9041090	1.24166	0	A
ENSMUSG00000009549	SRR9041090	5.72581	0	A
ENSMUSG00000009555	SRR9041090	4.78501	0	A
ENSMUSG00000009566	SRR9041090	1.07245	0	A
ENSMUSG00000009575	SRR9041090	2.41455	0	A
ENSMUSG00000009614	SRR9041090	4.70772	0	A
ENSMUSG00000009621	SRR9041090	1.69277	0	A
ENSMUSG00000009630	SRR9041090	1.31627	0	A
ENSMUSG00000009640	SRR9041090	3.53573	0	A
ENSMUSG00000009647	SRR9041090	2.82978	0	A
ENSMUSG00000009681	SRR9041090	1.38409	0	A
ENSMUSG00000009731	SRR9041090	1.1538	0	A
ENSMUSG00000009733	SRR9041090	1.79306	0	A
ENSMUSG00000009739	SRR9041090	1.85257	0	A
ENSMUSG00000009741	SRR9041090	0.792611	0	A
ENSMUSG00000009772	SRR9041090	1.53894	0	A
ENSMUSG00000009828	SRR9041090	2.17665	0	A
ENSMUSG00000009863	SRR9041090	1.35945	0	A
ENSMUSG00000009894	SRR9041090	1.06824	0	A
ENSMUSG00000009905	SRR9041090	6.19574	0	A
ENSMUSG00000009907	SRR9041090	1.21924	0	A
ENSMUSG00000009927	SRR9041090	19.7913	0	A
ENSMUSG00000010025	SRR9041090	1.09535	0	A
ENSMUSG00000010048	SRR9041090	3.68055	0	A
ENSMUSG00000010057	SRR9041090	4.0835	0	A
ENSMUSG00000010080	SRR9041090	1.81757	0	A
ENSMUSG00000010095	SRR9041090	56.3534	0	A
ENSMUSG00000010097	SRR9041090	2.41012	0	A
ENSMUSG00000010154	SRR9041090	2.332	0	A
ENSMUSG00000010175	SRR9041090	0.367835	0	A
ENSMUSG00000010205	SRR9041090	2.07181	0	A
ENSMUSG00000010277	SRR9041090	5.52412	0	A
ENSMUSG00000010358	SRR9041090	3.07734	0	A
ENSMUSG00000010362	SRR9041090	1.60073	0	A
ENSMUSG00000010392	SRR9041090	0.931746	0	A
ENSMUSG00000010453	SRR9041090	2.40473	0	A
ENSMUSG00000010476	SRR9041090	0.752825	0	A
ENSMUSG00000010517	SRR9041090	1.94591	0	A
ENSMUSG00000010554	SRR9041090	2.43215	0	A
ENSMUSG00000010601	SRR9041090	3.54888	0	A
ENSMUSG00000010608	SRR9041090	0.417976	0	A
ENSMUSG00000010651	SRR9041090	6.95679	0	A
ENSMUSG00000010663	SRR9041090	2.78866	0	A
ENSMUSG00000010721	SRR9041090	0.839957	0	A
ENSMUSG00000010755	SRR9041090	2.56255	0	A
ENSMUSG00000010830	SRR9041090	1.46407	0	A
ENSMUSG00000010911	SRR9041090	2.78303	0	A
ENSMUSG00000010914	SRR9041090	4.89104	0	A
ENSMUSG00000010936	SRR9041090	0.739224	0	A
ENSMUSG00000011008	SRR9041090	31.0363	0	A
ENSMUSG00000011034	SRR9041090	3.58234	0	A
ENSMUSG00000011148	SRR9041090	0.939566	0	A
ENSMUSG00000011171	SRR9041090	1.26506	0	A
ENSMUSG00000011179	SRR9041090	3.93976	0	A
ENSMUSG00000011254	SRR9041090	1.11543	0	A
ENSMUSG00000011256	SRR9041090	2.9242	0	A
ENSMUSG00000011257	SRR9041090	1.81118	0	A
ENSMUSG00000011263	SRR9041090	5.66872	0	A
ENSMUSG00000011306	SRR9041090	5.98071	0	A
ENSMUSG00000011382	SRR9041090	2.82759	0	A
ENSMUSG00000011427	SRR9041090	2.55639	0	A
ENSMUSG00000011658	SRR9041090	1.77575	0	A
ENSMUSG00000011832	SRR9041090	0.45604	0	A
ENSMUSG00000011837	SRR9041090	3.28704	0	A
ENSMUSG00000011877	SRR9041090	0.712254	0	A
ENSMUSG00000011884	SRR9041090	2.24579	0	A
ENSMUSG00000011958	SRR9041090	2.92169	0	A
ENSMUSG00000012017	SRR9041090	2.82899	0	A
ENSMUSG00000012076	SRR9041090	1.12066	0	A
ENSMUSG00000012117	SRR9041090	1.42658	0	A
ENSMUSG00000012123	SRR9041090	20.3794	0	A
ENSMUSG00000012296	SRR9041090	2.308	0	A
ENSMUSG00000012350	SRR9041090	7.18091	0	A
ENSMUSG00000012428	SRR9041090	6.14634	0	A
ENSMUSG00000012443	SRR9041090	0.664396	0	A
ENSMUSG00000012519	SRR9041090	0.57311	0	A
ENSMUSG00000012535	SRR9041090	1.02076	0	A
ENSMUSG00000012609	SRR9041090	0.58582	0	A
ENSMUSG00000012640	SRR9041090	4.29712	0	A
ENSMUSG00000012848	SRR9041090	1.71613	0	A
ENSMUSG00000013033	SRR9041090	4.30188	0	A
ENSMUSG00000013076	SRR9041090	3.28531	0	A
ENSMUSG00000013089	SRR9041090	8.72841	0	A
ENSMUSG00000013091	SRR9041090	0	0	A
ENSMUSG00000013160	SRR9041090	1.77484	0	A
ENSMUSG00000013236	SRR9041090	7.374	0	A
ENSMUSG00000013275	SRR9041090	1.99504	0	A
ENSMUSG00000013415	SRR9041090	1.52419	0	A
ENSMUSG00000013418	SRR9041090	1.73255	0	A
ENSMUSG00000013419	SRR9041090	1.71871	0	A
ENSMUSG00000013465	SRR9041090	1.30869	0	A
ENSMUSG00000013495	SRR9041090	4.01279	0	A
ENSMUSG00000013523	SRR9041090	3.38239	0	A
ENSMUSG00000013584	SRR9041090	2.23095	0	A
ENSMUSG00000013593	SRR9041090	1.35389	0	A
ENSMUSG00000013622	SRR9041090	15.0364	0	A
ENSMUSG00000013629	SRR9041090	2.79058	0	A
ENSMUSG00000013643	SRR9041090	9.49694	0	A
ENSMUSG00000013646	SRR9041090	1.6608	0	A
ENSMUSG00000013653	SRR9041090	32.7624	0	A
ENSMUSG00000013662	SRR9041090	2.08989	0	A
ENSMUSG00000013663	SRR9041090	0.559285	0	A
ENSMUSG00000013701	SRR9041090	1.64989	0	A
ENSMUSG00000013736	SRR9041090	1.59468	0	A
ENSMUSG00000013787	SRR9041090	1.84686	0	A
ENSMUSG00000013833	SRR9041090	0.924916	0	A
ENSMUSG00000013846	SRR9041090	4.33823	0	A
ENSMUSG00000013858	SRR9041090	0.545285	0	A
ENSMUSG00000013878	SRR9041090	16.3925	0	A
ENSMUSG00000013921	SRR9041090	2.95299	0	A
ENSMUSG00000013997	SRR9041090	5.43141	0	A
ENSMUSG00000014074	SRR9041090	1.15949	0	A
ENSMUSG00000014077	SRR9041090	5.76713	0	A
ENSMUSG00000014177	SRR9041090	2.33707	0	A
ENSMUSG00000014195	SRR9041090	8.67297	0	A
ENSMUSG00000014226	SRR9041090	1.21211	0	A
ENSMUSG00000014232	SRR9041090	9.15029	0	A
ENSMUSG00000014243	SRR9041090	3.12019	0	A
ENSMUSG00000014245	SRR9041090	0.713542	0	A
ENSMUSG00000014303	SRR9041090	2.0712	0	A
ENSMUSG00000014329	SRR9041090	1.932	0	A
ENSMUSG00000014349	SRR9041090	1.03394	0	A
ENSMUSG00000014353	SRR9041090	5.70272	0	A
ENSMUSG00000014355	SRR9041090	2.11468	0	A
ENSMUSG00000014361	SRR9041090	1.33453	0	A
ENSMUSG00000014402	SRR9041090	2.07114	0	A
ENSMUSG00000014418	SRR9041090	2.38667	0	A
ENSMUSG00000014426	SRR9041090	1.45315	0	A
ENSMUSG00000014444	SRR9041090	1.6582	0	A
ENSMUSG00000014470	SRR9041090	0.738346	0	A
ENSMUSG00000014496	SRR9041090	1.84504	0	A
ENSMUSG00000014498	SRR9041090	0.917809	0	A
ENSMUSG00000014547	SRR9041090	1.36378	0	A
ENSMUSG00000014550	SRR9041090	4.68271	0	A
ENSMUSG00000014592	SRR9041090	0.185234	0	A
ENSMUSG00000014599	SRR9041090	2.07402	0	A
ENSMUSG00000014601	SRR9041090	0.981773	0	A
ENSMUSG00000014606	SRR9041090	2.97166	0	A
ENSMUSG00000014668	SRR9041090	2.1738	0	A
ENSMUSG00000014748	SRR9041090	1.6079	0	A
ENSMUSG00000014763	SRR9041090	1.46668	0	A
ENSMUSG00000014767	SRR9041090	0.870516	0	A
ENSMUSG00000014769	SRR9041090	8.29368	0	A
ENSMUSG00000014771	SRR9041090	0.835862	0	A
ENSMUSG00000014773	SRR9041090	0.774126	0	A
ENSMUSG00000014778	SRR9041090	0.862028	0	A
ENSMUSG00000014786	SRR9041090	1.44687	0	A
ENSMUSG00000014791	SRR9041090	2.02368	0	A
ENSMUSG00000014837	SRR9041090	0.87247	0	A
ENSMUSG00000014850	SRR9041090	2.49505	0	A
ENSMUSG00000014856	SRR9041090	1.9057	0	A
ENSMUSG00000014859	SRR9041090	3.76765	0	A
ENSMUSG00000014867	SRR9041090	8.78914	0	A
ENSMUSG00000014907	SRR9041090	0.124584	0	A
ENSMUSG00000014932	SRR9041090	3.35451	0	A
ENSMUSG00000014956	SRR9041090	6.12945	0	A
ENSMUSG00000014959	SRR9041090	2.99363	0	A
ENSMUSG00000015002	SRR9041090	1.6621	0	A
ENSMUSG00000015013	SRR9041090	2.35923	0	A
ENSMUSG00000015016	SRR9041090	1.42368	0	A
ENSMUSG00000015023	SRR9041090	1.36553	0	A
ENSMUSG00000015027	SRR9041090	2.49306	0	A
ENSMUSG00000015053	SRR9041090	2.58201	0	A
ENSMUSG00000015083	SRR9041090	2.0885	0	A
ENSMUSG00000015085	SRR9041090	3.22882	0	A
ENSMUSG00000015087	SRR9041090	4.49929	0	A
ENSMUSG00000015095	SRR9041090	3.11725	0	A
ENSMUSG00000015112	SRR9041090	6.14699	0	A
ENSMUSG00000015126	SRR9041090	8.01658	0	A
ENSMUSG00000015127	SRR9041090	4.78986	0	A
ENSMUSG00000015133	SRR9041090	4.65144	0	A
ENSMUSG00000015134	SRR9041090	5.04543	0	A
ENSMUSG00000015143	SRR9041090	2.07248	0	A
ENSMUSG00000015165	SRR9041090	404.391	0	A
ENSMUSG00000015176	SRR9041090	4.48911	0	A
ENSMUSG00000015189	SRR9041090	0.659062	0	A
ENSMUSG00000015202	SRR9041090	1.36491	0	A
ENSMUSG00000015214	SRR9041090	1.34442	0	A
ENSMUSG00000015217	SRR9041090	5.55968	0	A
ENSMUSG00000015224	SRR9041090	24.8625	0	A
ENSMUSG00000015243	SRR9041090	2.19122	0	A
ENSMUSG00000015247	SRR9041090	2.99253	0	A
ENSMUSG00000015291	SRR9041090	2.99016	0	A
ENSMUSG00000015305	SRR9041090	1.27507	0	A
ENSMUSG00000015340	SRR9041090	5.80589	0	A
ENSMUSG00000015354	SRR9041090	3.83719	0	A
ENSMUSG00000015357	SRR9041090	1.26529	0	A
ENSMUSG00000015377	SRR9041090	2.45474	0	A
ENSMUSG00000015396	SRR9041090	20.1651	0	A
ENSMUSG00000015437	SRR9041090	2.53846	0	A
ENSMUSG00000015451	SRR9041090	4.20941	0	A
ENSMUSG00000015461	SRR9041090	2.98402	0	A
ENSMUSG00000015467	SRR9041090	4.09804	0	A
ENSMUSG00000015468	SRR9041090	5.54808	0	A
ENSMUSG00000015474	SRR9041090	2.54914	0	A
ENSMUSG00000015478	SRR9041090	3.1088	0	A
ENSMUSG00000015484	SRR9041090	1.1933	0	A
ENSMUSG00000015488	SRR9041090	2.29164	0	A
ENSMUSG00000015501	SRR9041090	3.54247	0	A
ENSMUSG00000015522	SRR9041090	3.21045	0	A
ENSMUSG00000015533	SRR9041090	3.71845	0	A
ENSMUSG00000015536	SRR9041090	1.04732	0	A
ENSMUSG00000015542	SRR9041090	3.47567	0	A
ENSMUSG00000015568	SRR9041090	2.31261	0	A
ENSMUSG00000015597	SRR9041090	0.659654	0	A
ENSMUSG00000015605	SRR9041090	1.45033	0	A
ENSMUSG00000015627	SRR9041090	0.634609	0	A
ENSMUSG00000015647	SRR9041090	4.85609	0	A
ENSMUSG00000015652	SRR9041090	1.92683	0	A
ENSMUSG00000015668	SRR9041090	17.1993	0	A
ENSMUSG00000015671	SRR9041090	3.99101	0	A
ENSMUSG00000015697	SRR9041090	1.79546	0	A
ENSMUSG00000015711	SRR9041090	4.95742	0	A
ENSMUSG00000015714	SRR9041090	3.75389	0	A
ENSMUSG00000015733	SRR9041090	4.94087	0	A
ENSMUSG00000015745	SRR9041090	10.6731	0	A
ENSMUSG00000015747	SRR9041090	8.92468	0	A
ENSMUSG00000015748	SRR9041090	4.24058	0	A
ENSMUSG00000015749	SRR9041090	2.64335	0	A
ENSMUSG00000015750	SRR9041090	2.21635	0	A
ENSMUSG00000015755	SRR9041090	3.7995	0	A
ENSMUSG00000015757	SRR9041090	1.62683	0	A
ENSMUSG00000015759	SRR9041090	2.37363	0	A
ENSMUSG00000015766	SRR9041090	9.70802	0	A
ENSMUSG00000015790	SRR9041090	4.37713	0	A
ENSMUSG00000015806	SRR9041090	4.93586	0	A
ENSMUSG00000015837	SRR9041090	2.74657	0	A
ENSMUSG00000015839	SRR9041090	8.03096	0	A
ENSMUSG00000015846	SRR9041090	2.83424	0	A
ENSMUSG00000015850	SRR9041090	1.88938	0	A
ENSMUSG00000015869	SRR9041090	1.58821	0	A
ENSMUSG00000015880	SRR9041090	1.07892	0	A
ENSMUSG00000015882	SRR9041090	1.37819	0	A
ENSMUSG00000015942	SRR9041090	0.995557	0	A
ENSMUSG00000015944	SRR9041090	2.6349	0	A
ENSMUSG00000015950	SRR9041090	4.42521	0	A
ENSMUSG00000015957	SRR9041090	0.864743	0	A
ENSMUSG00000015961	SRR9041090	1.56037	0	A
ENSMUSG00000015970	SRR9041090	6.34889	0	A
ENSMUSG00000015981	SRR9041090	2.8915	0	A
ENSMUSG00000015994	SRR9041090	0.980605	0	A
ENSMUSG00000016018	SRR9041090	1.65957	0	A
ENSMUSG00000016024	SRR9041090	5.70643	0	A
ENSMUSG00000016028	SRR9041090	1.95415	0	A
ENSMUSG00000016087	SRR9041090	2.79423	0	A
ENSMUSG00000016128	SRR9041090	3.4363	0	A
ENSMUSG00000016181	SRR9041090	5.22455	0	A
ENSMUSG00000016206	SRR9041090	1.63107	0	A
ENSMUSG00000016239	SRR9041090	1.19096	0	A
ENSMUSG00000016253	SRR9041090	1.31597	0	A
ENSMUSG00000016256	SRR9041090	1.02697	0	A
ENSMUSG00000016257	SRR9041090	5.66687	0	A
ENSMUSG00000016308	SRR9041090	2.67801	0	A
ENSMUSG00000016344	SRR9041090	4.55478	0	A
ENSMUSG00000016349	SRR9041090	5.40518	0	A
ENSMUSG00000016356	SRR9041090	0.837532	0	A
ENSMUSG00000016382	SRR9041090	49.0778	0	A
ENSMUSG00000016409	SRR9041090	0.744761	0	A
ENSMUSG00000016458	SRR9041090	0.718484	0	A
ENSMUSG00000016477	SRR9041090	1.66994	0	A
ENSMUSG00000016487	SRR9041090	29.5539	0	A
ENSMUSG00000016495	SRR9041090	8.12197	0	A
ENSMUSG00000016496	SRR9041090	0.630603	0	A
ENSMUSG00000016503	SRR9041090	1.54147	0	A
ENSMUSG00000016520	SRR9041090	1.88812	0	A
ENSMUSG00000016528	SRR9041090	1.0285	0	A
ENSMUSG00000016534	SRR9041090	2.49134	0	A
ENSMUSG00000016541	SRR9041090	2.25184	0	A
ENSMUSG00000016552	SRR9041090	1.43283	0	A
ENSMUSG00000016619	SRR9041090	2.02391	0	A
ENSMUSG00000016624	SRR9041090	0.820802	0	A
ENSMUSG00000016664	SRR9041090	1.30956	0	A
ENSMUSG00000016757	SRR9041090	3.61113	0	A
ENSMUSG00000016758	SRR9041090	16.0342	0	A
ENSMUSG00000016763	SRR9041090	3.14608	0	A
ENSMUSG00000016831	SRR9041090	19.4219	0	A
ENSMUSG00000016833	SRR9041090	4.65115	0	A
ENSMUSG00000016918	SRR9041090	5.70871	0	A
ENSMUSG00000016921	SRR9041090	2.18057	0	A
ENSMUSG00000016933	SRR9041090	1.41899	0	A
ENSMUSG00000016940	SRR9041090	0.483932	0	A
ENSMUSG00000016946	SRR9041090	0.649067	0	A
ENSMUSG00000016984	SRR9041090	0.655991	0	A
ENSMUSG00000017009	SRR9041090	4.4253	0	A
ENSMUSG00000017057	SRR9041090	2.20029	0	A
ENSMUSG00000017119	SRR9041090	608.736	0	A
ENSMUSG00000017132	SRR9041090	3.43136	0	A
ENSMUSG00000017167	SRR9041090	2.19301	0	A
ENSMUSG00000017210	SRR9041090	0.667725	0	A
ENSMUSG00000017221	SRR9041090	1.37155	0	A
ENSMUSG00000017264	SRR9041090	5.23282	0	A
ENSMUSG00000017286	SRR9041090	5.10522	0	A
ENSMUSG00000017288	SRR9041090	1.75572	0	A
ENSMUSG00000017291	SRR9041090	0.511222	0	A
ENSMUSG00000017299	SRR9041090	2.1778	0	A
ENSMUSG00000017309	SRR9041090	17.3856	0	A
ENSMUSG00000017344	SRR9041090	1.91776	0	A
ENSMUSG00000017376	SRR9041090	0.911939	0	A
ENSMUSG00000017386	SRR9041090	3.31366	0	A
ENSMUSG00000017390	SRR9041090	5.51793	0	A
ENSMUSG00000017400	SRR9041090	0.970976	0	A
ENSMUSG00000017404	SRR9041090	21.7512	0	A
ENSMUSG00000017418	SRR9041090	0.89665	0	A
ENSMUSG00000017421	SRR9041090	0.309486	0	A
ENSMUSG00000017453	SRR9041090	9.25828	0	A
ENSMUSG00000017466	SRR9041090	1.76238	0	A
ENSMUSG00000017478	SRR9041090	9.1221	0	A
ENSMUSG00000017485	SRR9041090	0.857239	0	A
ENSMUSG00000017491	SRR9041090	0.320554	0	A
ENSMUSG00000017499	SRR9041090	1.44687	0	A
ENSMUSG00000017548	SRR9041090	1.58942	0	A
ENSMUSG00000017550	SRR9041090	0.967065	0	A
ENSMUSG00000017561	SRR9041090	2.06941	0	A
ENSMUSG00000017588	SRR9041090	1.85122	0	A
ENSMUSG00000017607	SRR9041090	3.89663	0	A
ENSMUSG00000017615	SRR9041090	6.62843	0	A
ENSMUSG00000017631	SRR9041090	2.11632	0	A
ENSMUSG00000017667	SRR9041090	1.79952	0	A
ENSMUSG00000017677	SRR9041090	0.520203	0	A
ENSMUSG00000017679	SRR9041090	1.81818	0	A
ENSMUSG00000017686	SRR9041090	0.912078	0	A
ENSMUSG00000017688	SRR9041090	8.47269	0	A
ENSMUSG00000017692	SRR9041090	0.857697	0	A
ENSMUSG00000017697	SRR9041090	1.50859	0	A
ENSMUSG00000017707	SRR9041090	3.47383	0	A
ENSMUSG00000017713	SRR9041090	1.21094	0	A
ENSMUSG00000017721	SRR9041090	2.1701	0	A
ENSMUSG00000017723	SRR9041090	5.1176	0	A
ENSMUSG00000017724	SRR9041090	4.29394	0	A
ENSMUSG00000017747	SRR9041090	2.23775	0	A
ENSMUSG00000017754	SRR9041090	16.0169	0	A
ENSMUSG00000017756	SRR9041090	2.57256	0	A
ENSMUSG00000017760	SRR9041090	20.458	0	A
ENSMUSG00000017765	SRR9041090	2.49773	0	A
ENSMUSG00000017774	SRR9041090	6.93195	0	A
ENSMUSG00000017781	SRR9041090	1.26234	0	A
ENSMUSG00000017801	SRR9041090	3.23511	0	A
ENSMUSG00000017802	SRR9041090	2.54904	0	A
ENSMUSG00000017817	SRR9041090	1.58458	0	A
ENSMUSG00000017843	SRR9041090	2.58802	0	A
ENSMUSG00000017858	SRR9041090	11.1106	0	A
ENSMUSG00000017861	SRR9041090	2.51339	0	A
ENSMUSG00000017868	SRR9041090	21.0417	0	A
ENSMUSG00000017897	SRR9041090	7.96611	0	A
ENSMUSG00000017929	SRR9041090	1.03361	0	A
ENSMUSG00000017943	SRR9041090	2.31317	0	A
ENSMUSG00000017950	SRR9041090	3.89348	0	A
ENSMUSG00000017969	SRR9041090	3.46553	0	A
ENSMUSG00000017978	SRR9041090	0.883772	0	A
ENSMUSG00000017999	SRR9041090	11.7344	0	A
ENSMUSG00000018008	SRR9041090	7.175	0	A
ENSMUSG00000018012	SRR9041090	17.754	0	A
ENSMUSG00000018040	SRR9041090	1.44229	0	A
ENSMUSG00000018068	SRR9041090	2.39446	0	A
ENSMUSG00000018076	SRR9041090	1.53685	0	A
ENSMUSG00000018126	SRR9041090	7.18499	0	A
ENSMUSG00000018160	SRR9041090	1.0298	0	A
ENSMUSG00000018166	SRR9041090	2.7109	0	A
ENSMUSG00000018167	SRR9041090	0.670198	0	A
ENSMUSG00000018169	SRR9041090	1.72427	0	A
ENSMUSG00000018171	SRR9041090	1.5886	0	A
ENSMUSG00000018189	SRR9041090	1.13367	0	A
ENSMUSG00000018199	SRR9041090	3.75431	0	A
ENSMUSG00000018209	SRR9041090	3.00469	0	A
ENSMUSG00000018217	SRR9041090	75.3474	0	A
ENSMUSG00000018287	SRR9041090	8.99114	0	A
ENSMUSG00000018322	SRR9041090	2.39498	0	A
ENSMUSG00000018326	SRR9041090	4.76336	0	A
ENSMUSG00000018334	SRR9041090	6.64018	0	A
ENSMUSG00000018339	SRR9041090	5.18976	0	A
ENSMUSG00000018340	SRR9041090	11.1143	0	A
ENSMUSG00000018347	SRR9041090	0.705264	0	A
ENSMUSG00000018362	SRR9041090	3.43671	0	A
ENSMUSG00000018363	SRR9041090	0.291407	0	A
ENSMUSG00000018372	SRR9041090	0.277416	0	A
ENSMUSG00000018377	SRR9041090	1.69341	0	A
ENSMUSG00000018378	SRR9041090	3.4027	0	A
ENSMUSG00000018381	SRR9041090	27.5353	0	A
ENSMUSG00000018395	SRR9041090	1.99947	0	A
ENSMUSG00000018398	SRR9041090	3.76195	0	A
ENSMUSG00000018401	SRR9041090	3.79383	0	A
ENSMUSG00000018405	SRR9041090	0.728249	0	A
ENSMUSG00000018412	SRR9041090	1.71168	0	A
ENSMUSG00000018415	SRR9041090	0.999149	0	A
ENSMUSG00000018417	SRR9041090	2.33846	0	A
ENSMUSG00000018425	SRR9041090	4.12018	0	A
ENSMUSG00000018427	SRR9041090	0.946502	0	A
ENSMUSG00000018433	SRR9041090	2.42086	0	A
ENSMUSG00000018449	SRR9041090	3.48024	0	A
ENSMUSG00000018470	SRR9041090	0.456924	0	A
ENSMUSG00000018474	SRR9041090	2.99976	0	A
ENSMUSG00000018476	SRR9041090	6.9969	0	A
ENSMUSG00000018481	SRR9041090	0.918456	0	A
ENSMUSG00000018501	SRR9041090	1.91586	0	A
ENSMUSG00000018509	SRR9041090	1.77632	0	A
ENSMUSG00000018541	SRR9041090	6.51403	0	A
ENSMUSG00000018547	SRR9041090	1.37338	0	A
ENSMUSG00000018548	SRR9041090	1.84646	0	A
ENSMUSG00000018554	SRR9041090	2.60482	0	A
ENSMUSG00000018559	SRR9041090	2.5263	0	A
ENSMUSG00000018565	SRR9041090	0.541794	0	A
ENSMUSG00000018566	SRR9041090	3.87246	0	A
ENSMUSG00000018570	SRR9041090	1.49346	0	A
ENSMUSG00000018574	SRR9041090	1.65153	0	A
ENSMUSG00000018583	SRR9041090	3.86462	0	A
ENSMUSG00000018593	SRR9041090	40.5388	0	A
ENSMUSG00000018604	SRR9041090	1.91085	0	A
ENSMUSG00000018623	SRR9041090	15.8653	0	A
ENSMUSG00000018651	SRR9041090	1.86826	0	A
ENSMUSG00000018654	SRR9041090	2.79595	0	A
ENSMUSG00000018659	SRR9041090	1.65627	0	A
ENSMUSG00000018661	SRR9041090	2.29809	0	A
ENSMUSG00000018666	SRR9041090	0.673381	0	A
ENSMUSG00000018669	SRR9041090	1.49582	0	A
ENSMUSG00000018677	SRR9041090	4.09833	0	A
ENSMUSG00000018678	SRR9041090	0.765369	0	A
ENSMUSG00000018697	SRR9041090	2.22159	0	A
ENSMUSG00000018707	SRR9041090	3.85938	0	A
ENSMUSG00000018736	SRR9041090	2.01546	0	A
ENSMUSG00000018740	SRR9041090	1.58704	0	A
ENSMUSG00000018752	SRR9041090	6.85138	0	A
ENSMUSG00000018761	SRR9041090	4.00998	0	A
ENSMUSG00000018765	SRR9041090	0.819415	0	A
ENSMUSG00000018774	SRR9041090	1.59943	0	A
ENSMUSG00000018796	SRR9041090	2.5693	0	A
ENSMUSG00000018809	SRR9041090	2.32048	0	A
ENSMUSG00000018820	SRR9041090	4.74913	0	A
ENSMUSG00000018830	SRR9041090	10.4415	0	A
ENSMUSG00000018841	SRR9041090	4.5167	0	A
ENSMUSG00000018846	SRR9041090	6.10359	0	A
ENSMUSG00000018848	SRR9041090	0.896485	0	A
ENSMUSG00000018849	SRR9041090	0.843078	0	A
ENSMUSG00000018858	SRR9041090	2.12935	0	A
ENSMUSG00000018861	SRR9041090	6.50845	0	A
ENSMUSG00000018865	SRR9041090	2.10892	0	A
ENSMUSG00000018882	SRR9041090	8.4084	0	A
ENSMUSG00000018899	SRR9041090	3.65257	0	A
ENSMUSG00000018900	SRR9041090	0.671965	0	A
ENSMUSG00000018906	SRR9041090	2.89129	0	A
ENSMUSG00000018919	SRR9041090	3.69399	0	A
ENSMUSG00000018920	SRR9041090	2.02202	0	A
ENSMUSG00000018921	SRR9041090	1.5956	0	A
ENSMUSG00000018932	SRR9041090	2.20596	0	A
ENSMUSG00000018974	SRR9041090	4.53297	0	A
ENSMUSG00000018983	SRR9041090	4.68123	0	A
ENSMUSG00000018995	SRR9041090	0.809191	0	A
ENSMUSG00000018999	SRR9041090	2.51977	0	A
ENSMUSG00000019039	SRR9041090	1.38738	0	A
ENSMUSG00000019054	SRR9041090	45.2571	0	A
ENSMUSG00000019055	SRR9041090	1.3856	0	A
ENSMUSG00000019066	SRR9041090	1.18018	0	A
ENSMUSG00000019080	SRR9041090	2.61912	0	A
ENSMUSG00000019087	SRR9041090	2.56949	0	A
ENSMUSG00000019088	SRR9041090	2.30841	0	A
ENSMUSG00000019124	SRR9041090	13.376	0	A
ENSMUSG00000019132	SRR9041090	1.26916	0	A
ENSMUSG00000019139	SRR9041090	2.66226	0	A
ENSMUSG00000019143	SRR9041090	4.83533	0	A
ENSMUSG00000019173	SRR9041090	3.04131	0	A
ENSMUSG00000019188	SRR9041090	1.51013	0	A
ENSMUSG00000019189	SRR9041090	50.1195	0	A
ENSMUSG00000019194	SRR9041090	2.75363	0	A
ENSMUSG00000019214	SRR9041090	1.71323	0	A
ENSMUSG00000019254	SRR9041090	1.39156	0	A
ENSMUSG00000019256	SRR9041090	0.437341	0	A
ENSMUSG00000019261	SRR9041090	0.801196	0	A
ENSMUSG00000019278	SRR9041090	136.04	0	A
ENSMUSG00000019297	SRR9041090	1.71551	0	A
ENSMUSG00000019302	SRR9041090	3.96804	0	A
ENSMUSG00000019312	SRR9041090	3.81085	0	A
ENSMUSG00000019320	SRR9041090	23.7883	0	A
ENSMUSG00000019338	SRR9041090	7.56374	0	A
ENSMUSG00000019359	SRR9041090	14.3699	0	A
ENSMUSG00000019370	SRR9041090	5.23926	0	A
ENSMUSG00000019373	SRR9041090	2.37011	0	A
ENSMUSG00000019428	SRR9041090	63.3116	0	A
ENSMUSG00000019432	SRR9041090	6.07986	0	A
ENSMUSG00000019433	SRR9041090	0.968511	0	A
ENSMUSG00000019437	SRR9041090	13.2382	0	A
ENSMUSG00000019461	SRR9041090	3.15471	0	A
ENSMUSG00000019467	SRR9041090	2.94937	0	A
ENSMUSG00000019470	SRR9041090	4.23763	0	A
ENSMUSG00000019471	SRR9041090	2.77042	0	A
ENSMUSG00000019478	SRR9041090	3.61895	0	A
ENSMUSG00000019487	SRR9041090	1.51559	0	A
ENSMUSG00000019494	SRR9041090	1.5398	0	A
ENSMUSG00000019518	SRR9041090	10.4864	0	A
ENSMUSG00000019528	SRR9041090	25.0531	0	A
ENSMUSG00000019539	SRR9041090	4.0555	0	A
ENSMUSG00000019558	SRR9041090	0.833724	0	A
ENSMUSG00000019564	SRR9041090	0.566426	0	A
ENSMUSG00000019577	SRR9041090	1.34799	0	A
ENSMUSG00000019578	SRR9041090	14.8944	0	A
ENSMUSG00000019579	SRR9041090	3.51062	0	A
ENSMUSG00000019590	SRR9041090	6.78078	0	A
ENSMUSG00000019647	SRR9041090	3.16036	0	A
ENSMUSG00000019699	SRR9041090	1.74606	0	A
ENSMUSG00000019710	SRR9041090	2.52751	0	A
ENSMUSG00000019715	SRR9041090	1.2535	0	A
ENSMUSG00000019731	SRR9041090	0.83675	0	A
ENSMUSG00000019734	SRR9041090	7.55273	0	A
ENSMUSG00000019737	SRR9041090	3.65351	0	A
ENSMUSG00000019738	SRR9041090	9.20392	0	A
ENSMUSG00000019762	SRR9041090	1.82143	0	A
ENSMUSG00000019763	SRR9041090	1.78229	0	A
ENSMUSG00000019768	SRR9041090	1.65364	0	A
ENSMUSG00000019773	SRR9041090	5.55633	0	A
ENSMUSG00000019774	SRR9041090	1.88666	0	A
ENSMUSG00000019775	SRR9041090	1.50226	0	A
ENSMUSG00000019777	SRR9041090	1.93205	0	A
ENSMUSG00000019779	SRR9041090	40.5162	0	A
ENSMUSG00000019782	SRR9041090	1.88366	0	A
ENSMUSG00000019790	SRR9041090	0.816007	0	A
ENSMUSG00000019792	SRR9041090	2.08226	0	A
ENSMUSG00000019794	SRR9041090	2.64927	0	A
ENSMUSG00000019795	SRR9041090	1.8056	0	A
ENSMUSG00000019796	SRR9041090	1.16652	0	A
ENSMUSG00000019802	SRR9041090	1.39085	0	A
ENSMUSG00000019808	SRR9041090	3.98651	0	A
ENSMUSG00000019809	SRR9041090	5.52	0	A
ENSMUSG00000019810	SRR9041090	2.44995	0	A
ENSMUSG00000019814	SRR9041090	1.6382	0	A
ENSMUSG00000019817	SRR9041090	1.58935	0	A
ENSMUSG00000019818	SRR9041090	2.31287	0	A
ENSMUSG00000019820	SRR9041090	1.9787	0	A
ENSMUSG00000019822	SRR9041090	1.47962	0	A
ENSMUSG00000019823	SRR9041090	2.71254	0	A
ENSMUSG00000019826	SRR9041090	1.36798	0	A
ENSMUSG00000019831	SRR9041090	5.67479	0	A
ENSMUSG00000019837	SRR9041090	3.29827	0	A
ENSMUSG00000019838	SRR9041090	0.700104	0	A
ENSMUSG00000019841	SRR9041090	1.36684	0	A
ENSMUSG00000019842	SRR9041090	3.77374	0	A
ENSMUSG00000019843	SRR9041090	1.1475	0	A
ENSMUSG00000019846	SRR9041090	1.84062	0	A
ENSMUSG00000019849	SRR9041090	5.71392	0	A
ENSMUSG00000019850	SRR9041090	2.95425	0	A
ENSMUSG00000019852	SRR9041090	3.43537	0	A
ENSMUSG00000019854	SRR9041090	5.00921	0	A
ENSMUSG00000019861	SRR9041090	1.11922	0	A
ENSMUSG00000019863	SRR9041090	4.74105	0	A
ENSMUSG00000019864	SRR9041090	1.78934	0	A
ENSMUSG00000019868	SRR9041090	4.15099	0	A
ENSMUSG00000019872	SRR9041090	4.58425	0	A
ENSMUSG00000019873	SRR9041090	1.51983	0	A
ENSMUSG00000019876	SRR9041090	7.09091	0	A
ENSMUSG00000019877	SRR9041090	2.87047	0	A
ENSMUSG00000019880	SRR9041090	1.3572	0	A
ENSMUSG00000019883	SRR9041090	6.88918	0	A
ENSMUSG00000019889	SRR9041090	1.3763	0	A
ENSMUSG00000019899	SRR9041090	1.52923	0	A
ENSMUSG00000019907	SRR9041090	6.58224	0	A
ENSMUSG00000019916	SRR9041090	6.36389	0	A
ENSMUSG00000019917	SRR9041090	2.42067	0	A
ENSMUSG00000019920	SRR9041090	5.68546	0	A
ENSMUSG00000019923	SRR9041090	1.7197	0	A
ENSMUSG00000019929	SRR9041090	0.504938	0	A
ENSMUSG00000019942	SRR9041090	4.47134	0	A
ENSMUSG00000019943	SRR9041090	4.92553	0	A
ENSMUSG00000019944	SRR9041090	1.55094	0	A
ENSMUSG00000019945	SRR9041090	11.4124	0	A
ENSMUSG00000019947	SRR9041090	2.99828	0	A
ENSMUSG00000019948	SRR9041090	2.20241	0	A
ENSMUSG00000019951	SRR9041090	0.994716	0	A
ENSMUSG00000019952	SRR9041090	1.54251	0	A
ENSMUSG00000019966	SRR9041090	1.90142	0	A
ENSMUSG00000019969	SRR9041090	142.049	0	A
ENSMUSG00000019977	SRR9041090	2.76864	0	A
ENSMUSG00000019978	SRR9041090	2.30776	0	A
ENSMUSG00000019979	SRR9041090	0.690134	0	A
ENSMUSG00000019982	SRR9041090	2.68704	0	A
ENSMUSG00000019984	SRR9041090	4.71445	0	A
ENSMUSG00000019986	SRR9041090	2.78761	0	A
ENSMUSG00000019987	SRR9041090	1.49735	0	A
ENSMUSG00000019988	SRR9041090	3.56323	0	A
ENSMUSG00000019992	SRR9041090	3.58775	0	A
ENSMUSG00000019996	SRR9041090	17.2335	0	A
ENSMUSG00000019998	SRR9041090	0.886448	0	A
ENSMUSG00000020000	SRR9041090	2.04477	0	A
ENSMUSG00000020003	SRR9041090	1.90056	0	A
ENSMUSG00000020009	SRR9041090	1.54484	0	A
ENSMUSG00000020015	SRR9041090	0.494323	0	A
ENSMUSG00000020019	SRR9041090	0.792805	0	A
ENSMUSG00000020021	SRR9041090	1.96572	0	A
ENSMUSG00000020022	SRR9041090	0.0647709	0	A
ENSMUSG00000020024	SRR9041090	0.664721	0	A
ENSMUSG00000020027	SRR9041090	0.0596079	0	A
ENSMUSG00000020029	SRR9041090	1.42107	0	A
ENSMUSG00000020032	SRR9041090	2.09893	0	A
ENSMUSG00000020034	SRR9041090	2.58571	0	A
ENSMUSG00000020038	SRR9041090	0.926677	0	A
ENSMUSG00000020042	SRR9041090	1.04592	0	A
ENSMUSG00000020044	SRR9041090	1.80024	0	A
ENSMUSG00000020048	SRR9041090	1.78948	0	A
ENSMUSG00000020057	SRR9041090	1.39502	0	A
ENSMUSG00000020062	SRR9041090	1.07946	0	A
ENSMUSG00000020064	SRR9041090	0.919566	0	A
ENSMUSG00000020069	SRR9041090	2.56107	0	A
ENSMUSG00000020070	SRR9041090	1.57464	0	A
ENSMUSG00000020074	SRR9041090	0.373167	0	A
ENSMUSG00000020075	SRR9041090	1.24987	0	A
ENSMUSG00000020078	SRR9041090	147.325	0	A
ENSMUSG00000020079	SRR9041090	2.48772	0	A
ENSMUSG00000020080	SRR9041090	12.4193	0	A
ENSMUSG00000020081	SRR9041090	1.87318	0	A
ENSMUSG00000020085	SRR9041090	3.66218	0	A
ENSMUSG00000020086	SRR9041090	6.96742	0	A
ENSMUSG00000020088	SRR9041090	0.886844	0	A
ENSMUSG00000020092	SRR9041090	19.7078	0	A
ENSMUSG00000020097	SRR9041090	3.06303	0	A
ENSMUSG00000020099	SRR9041090	1.31534	0	A
ENSMUSG00000020100	SRR9041090	1.78696	0	A
ENSMUSG00000020101	SRR9041090	7.52785	0	A
ENSMUSG00000020102	SRR9041090	49.5516	0	A
ENSMUSG00000020105	SRR9041090	0.634039	0	A
ENSMUSG00000020109	SRR9041090	2.44652	0	A
ENSMUSG00000020114	SRR9041090	0.98389	0	A
ENSMUSG00000020115	SRR9041090	1.76566	0	A
ENSMUSG00000020116	SRR9041090	1.18528	0	A
ENSMUSG00000020121	SRR9041090	2.03114	0	A
ENSMUSG00000020122	SRR9041090	1.41359	0	A
ENSMUSG00000020124	SRR9041090	1.52245	0	A
ENSMUSG00000020128	SRR9041090	0.317364	0	A
ENSMUSG00000020130	SRR9041090	1.03261	0	A
ENSMUSG00000020132	SRR9041090	1.26659	0	A
ENSMUSG00000020134	SRR9041090	4.49431	0	A
ENSMUSG00000020140	SRR9041090	1.49854	0	A
ENSMUSG00000020142	SRR9041090	1.08376	0	A
ENSMUSG00000020149	SRR9041090	1.2423	0	A
ENSMUSG00000020150	SRR9041090	6.90131	0	A
ENSMUSG00000020151	SRR9041090	75.7981	0	A
ENSMUSG00000020152	SRR9041090	1.35341	0	A
ENSMUSG00000020153	SRR9041090	695.732	0	A
ENSMUSG00000020154	SRR9041090	6.61391	0	A
ENSMUSG00000020160	SRR9041090	1.62256	0	A
ENSMUSG00000020166	SRR9041090	0.723881	0	A
ENSMUSG00000020167	SRR9041090	1.55439	0	A
ENSMUSG00000020170	SRR9041090	2.24964	0	A
ENSMUSG00000020171	SRR9041090	1.50087	0	A
ENSMUSG00000020173	SRR9041090	2.613	0	A
ENSMUSG00000020176	SRR9041090	1.1646	0	A
ENSMUSG00000020182	SRR9041090	5.31481	0	A
ENSMUSG00000020183	SRR9041090	0.7185	0	A
ENSMUSG00000020184	SRR9041090	4.47771	0	A
ENSMUSG00000020185	SRR9041090	0.999871	0	A
ENSMUSG00000020186	SRR9041090	96.1068	0	A
ENSMUSG00000020189	SRR9041090	0.625503	0	A
ENSMUSG00000020190	SRR9041090	2.32619	0	A
ENSMUSG00000020196	SRR9041090	2.16311	0	A
ENSMUSG00000020198	SRR9041090	1.97283	0	A
ENSMUSG00000020211	SRR9041090	5.64786	0	A
ENSMUSG00000020212	SRR9041090	3.37909	0	A
ENSMUSG00000020218	SRR9041090	3.11989	0	A
ENSMUSG00000020220	SRR9041090	2.51255	0	A
ENSMUSG00000020225	SRR9041090	1.86177	0	A
ENSMUSG00000020227	SRR9041090	1.2194	0	A
ENSMUSG00000020228	SRR9041090	2.14133	0	A
ENSMUSG00000020230	SRR9041090	1.6877	0	A
ENSMUSG00000020231	SRR9041090	1.89733	0	A
ENSMUSG00000020232	SRR9041090	3.45582	0	A
ENSMUSG00000020235	SRR9041090	0.847548	0	A
ENSMUSG00000020238	SRR9041090	2.37244	0	A
ENSMUSG00000020241	SRR9041090	4.73206	0	A
ENSMUSG00000020246	SRR9041090	1.4797	0	A
ENSMUSG00000020248	SRR9041090	2.15992	0	A
ENSMUSG00000020250	SRR9041090	268.846	0	A
ENSMUSG00000020253	SRR9041090	7.53955	0	A
ENSMUSG00000020257	SRR9041090	0.735734	0	A
ENSMUSG00000020260	SRR9041090	1.40321	0	A
ENSMUSG00000020261	SRR9041090	1.17266	0	A
ENSMUSG00000020263	SRR9041090	2.59793	0	A
ENSMUSG00000020268	SRR9041090	8.88889	0	A
ENSMUSG00000020271	SRR9041090	1.59202	0	A
ENSMUSG00000020272	SRR9041090	1.41337	0	A
ENSMUSG00000020273	SRR9041090	0.876874	0	A
ENSMUSG00000020275	SRR9041090	0.719975	0	A
ENSMUSG00000020277	SRR9041090	4.36677	0	A
ENSMUSG00000020280	SRR9041090	2.30361	0	A
ENSMUSG00000020282	SRR9041090	8.00534	0	A
ENSMUSG00000020288	SRR9041090	1.90207	0	A
ENSMUSG00000020290	SRR9041090	1.33463	0	A
ENSMUSG00000020297	SRR9041090	7.01273	0	A
ENSMUSG00000020300	SRR9041090	1.1539	0	A
ENSMUSG00000020305	SRR9041090	2.35171	0	A
ENSMUSG00000020307	SRR9041090	0.766107	0	A
ENSMUSG00000020310	SRR9041090	1.62877	0	A
ENSMUSG00000020311	SRR9041090	1.63837	0	A
ENSMUSG00000020315	SRR9041090	4.64861	0	A
ENSMUSG00000020319	SRR9041090	1.04543	0	A
ENSMUSG00000020321	SRR9041090	11.5443	0	A
ENSMUSG00000020325	SRR9041090	5.61674	0	A
ENSMUSG00000020326	SRR9041090	1.65716	0	A
ENSMUSG00000020329	SRR9041090	4.06209	0	A
ENSMUSG00000020331	SRR9041090	1.22779	0	A
ENSMUSG00000020334	SRR9041090	0.503314	0	A
ENSMUSG00000020340	SRR9041090	11.1219	0	A
ENSMUSG00000020349	SRR9041090	1.21844	0	A
ENSMUSG00000020357	SRR9041090	16.4651	0	A
ENSMUSG00000020358	SRR9041090	1.09409	0	A
ENSMUSG00000020359	SRR9041090	3.59804	0	A
ENSMUSG00000020361	SRR9041090	1.9413	0	A
ENSMUSG00000020362	SRR9041090	0.612249	0	A
ENSMUSG00000020366	SRR9041090	2.49867	0	A
ENSMUSG00000020368	SRR9041090	5.23818	0	A
ENSMUSG00000020375	SRR9041090	2.13778	0	A
ENSMUSG00000020376	SRR9041090	1.06784	0	A
ENSMUSG00000020377	SRR9041090	5.87654	0	A
ENSMUSG00000020380	SRR9041090	0.920285	0	A
ENSMUSG00000020386	SRR9041090	1.90318	0	A
ENSMUSG00000020387	SRR9041090	3.76693	0	A
ENSMUSG00000020389	SRR9041090	1.34138	0	A
ENSMUSG00000020390	SRR9041090	2.68744	0	A
ENSMUSG00000020393	SRR9041090	2.21892	0	A
ENSMUSG00000020400	SRR9041090	29.071	0	A
ENSMUSG00000020402	SRR9041090	8.6188	0	A
ENSMUSG00000020407	SRR9041090	14.124	0	A
ENSMUSG00000020409	SRR9041090	0.922469	0	A
ENSMUSG00000020412	SRR9041090	1.9088	0	A
ENSMUSG00000020413	SRR9041090	5.64765	0	A
ENSMUSG00000020422	SRR9041090	6.66676	0	A
ENSMUSG00000020424	SRR9041090	14.5336	0	A
ENSMUSG00000020427	SRR9041090	0.881256	0	A
ENSMUSG00000020430	SRR9041090	1.79579	0	A
ENSMUSG00000020432	SRR9041090	24.7788	0	A
ENSMUSG00000020435	SRR9041090	2.21479	0	A
ENSMUSG00000020439	SRR9041090	12.0274	0	A
ENSMUSG00000020440	SRR9041090	4.72234	0	A
ENSMUSG00000020441	SRR9041090	1.51274	0	A
ENSMUSG00000020444	SRR9041090	19.4516	0	A
ENSMUSG00000020448	SRR9041090	4.11984	0	A
ENSMUSG00000020451	SRR9041090	90.6076	0	A
ENSMUSG00000020453	SRR9041090	0.496905	0	A
ENSMUSG00000020454	SRR9041090	7.51273	0	A
ENSMUSG00000020455	SRR9041090	2.71811	0	A
ENSMUSG00000020456	SRR9041090	1.42005	0	A
ENSMUSG00000020458	SRR9041090	0.405293	0	A
ENSMUSG00000020459	SRR9041090	1.08258	0	A
ENSMUSG00000020460	SRR9041090	47.7486	0	A
ENSMUSG00000020462	SRR9041090	1.17646	0	A
ENSMUSG00000020463	SRR9041090	0.55857	0	A
ENSMUSG00000020464	SRR9041090	3.1464	0	A
ENSMUSG00000020467	SRR9041090	3.31079	0	A
ENSMUSG00000020471	SRR9041090	4.03966	0	A
ENSMUSG00000020472	SRR9041090	11.8478	0	A
ENSMUSG00000020473	SRR9041090	2.17452	0	A
ENSMUSG00000020474	SRR9041090	1.5213	0	A
ENSMUSG00000020476	SRR9041090	1.68745	0	A
ENSMUSG00000020482	SRR9041090	0.685689	0	A
ENSMUSG00000020484	SRR9041090	5.94763	0	A
ENSMUSG00000020485	SRR9041090	3.97765	0	A
ENSMUSG00000020486	SRR9041090	10.0482	0	A
ENSMUSG00000020493	SRR9041090	2.42303	0	A
ENSMUSG00000020513	SRR9041090	11.0022	0	A
ENSMUSG00000020514	SRR9041090	1.54559	0	A
ENSMUSG00000020516	SRR9041090	4.70154	0	A
ENSMUSG00000020520	SRR9041090	2.82627	0	A
ENSMUSG00000020521	SRR9041090	0.671895	0	A
ENSMUSG00000020523	SRR9041090	0.650411	0	A
ENSMUSG00000020525	SRR9041090	0.602565	0	A
ENSMUSG00000020526	SRR9041090	3.05556	0	A
ENSMUSG00000020527	SRR9041090	4.5594	0	A
ENSMUSG00000020528	SRR9041090	3.71063	0	A
ENSMUSG00000020530	SRR9041090	6.13	0	A
ENSMUSG00000020534	SRR9041090	2.44086	0	A
ENSMUSG00000020536	SRR9041090	2.65071	0	A
ENSMUSG00000020537	SRR9041090	5.77498	0	A
ENSMUSG00000020538	SRR9041090	2.66124	0	A
ENSMUSG00000020541	SRR9041090	4.74096	0	A
ENSMUSG00000020542	SRR9041090	2.88014	0	A
ENSMUSG00000020547	SRR9041090	16.3533	0	A
ENSMUSG00000020549	SRR9041090	1.07604	0	A
ENSMUSG00000020553	SRR9041090	3.21535	0	A
ENSMUSG00000020571	SRR9041090	2.23034	0	A
ENSMUSG00000020572	SRR9041090	1.78625	0	A
ENSMUSG00000020576	SRR9041090	2.23826	0	A
ENSMUSG00000020577	SRR9041090	1.48143	0	A
ENSMUSG00000020580	SRR9041090	1.09347	0	A
ENSMUSG00000020581	SRR9041090	2.62173	0	A
ENSMUSG00000020585	SRR9041090	5.10536	0	A
ENSMUSG00000020589	SRR9041090	1.52469	0	A
ENSMUSG00000020590	SRR9041090	1.31061	0	A
ENSMUSG00000020592	SRR9041090	1.65719	0	A
ENSMUSG00000020594	SRR9041090	3.20341	0	A
ENSMUSG00000020605	SRR9041090	1.81395	0	A
ENSMUSG00000020608	SRR9041090	4.65859	0	A
ENSMUSG00000020609	SRR9041090	2.79844	0	A
ENSMUSG00000020610	SRR9041090	3.94055	0	A
ENSMUSG00000020612	SRR9041090	148.991	0	A
ENSMUSG00000020614	SRR9041090	1.4094	0	A
ENSMUSG00000020620	SRR9041090	1.73872	0	A
ENSMUSG00000020623	SRR9041090	4.00837	0	A
ENSMUSG00000020627	SRR9041090	1.34613	0	A
ENSMUSG00000020628	SRR9041090	4.30368	0	A
ENSMUSG00000020630	SRR9041090	125.404	0	A
ENSMUSG00000020634	SRR9041090	2.32586	0	A
ENSMUSG00000020640	SRR9041090	1.61401	0	A
ENSMUSG00000020641	SRR9041090	1.80958	0	A
ENSMUSG00000020642	SRR9041090	1.02238	0	A
ENSMUSG00000020646	SRR9041090	1.95772	0	A
ENSMUSG00000020647	SRR9041090	1.09325	0	A
ENSMUSG00000020648	SRR9041090	1.91928	0	A
ENSMUSG00000020649	SRR9041090	1.25609	0	A
ENSMUSG00000020650	SRR9041090	3.08849	0	A
ENSMUSG00000020652	SRR9041090	0.923505	0	A
ENSMUSG00000020654	SRR9041090	1.78954	0	A
ENSMUSG00000020656	SRR9041090	3.41482	0	A
ENSMUSG00000020657	SRR9041090	1.19682	0	A
ENSMUSG00000020659	SRR9041090	0.99644	0	A
ENSMUSG00000020661	SRR9041090	1.40837	0	A
ENSMUSG00000020664	SRR9041090	1.59983	0	A
ENSMUSG00000020668	SRR9041090	1.59262	0	A
ENSMUSG00000020669	SRR9041090	3.62365	0	A
ENSMUSG00000020671	SRR9041090	0.77742	0	A
ENSMUSG00000020672	SRR9041090	5.98646	0	A
ENSMUSG00000020674	SRR9041090	1.39916	0	A
ENSMUSG00000020677	SRR9041090	2.84399	0	A
ENSMUSG00000020679	SRR9041090	3.4126	0	A
ENSMUSG00000020680	SRR9041090	5.10251	0	A
ENSMUSG00000020681	SRR9041090	3.0976	0	A
ENSMUSG00000020682	SRR9041090	0.877578	0	A
ENSMUSG00000020687	SRR9041090	0.674995	0	A
ENSMUSG00000020689	SRR9041090	1.2409	0	A
ENSMUSG00000020691	SRR9041090	7.04066	0	A
ENSMUSG00000020692	SRR9041090	2.46336	0	A
ENSMUSG00000020694	SRR9041090	23.4492	0	A
ENSMUSG00000020695	SRR9041090	1.75991	0	A
ENSMUSG00000020697	SRR9041090	2.67513	0	A
ENSMUSG00000020700	SRR9041090	0.819441	0	A
ENSMUSG00000020701	SRR9041090	0.328655	0	A
ENSMUSG00000020704	SRR9041090	0.929144	0	A
ENSMUSG00000020705	SRR9041090	2.54152	0	A
ENSMUSG00000020706	SRR9041090	22.1035	0	A
ENSMUSG00000020707	SRR9041090	0.798945	0	A
ENSMUSG00000020708	SRR9041090	2.64107	0	A
ENSMUSG00000020709	SRR9041090	1.37058	0	A
ENSMUSG00000020715	SRR9041090	1.35412	0	A
ENSMUSG00000020716	SRR9041090	0.581379	0	A
ENSMUSG00000020717	SRR9041090	2.58868	0	A
ENSMUSG00000020718	SRR9041090	0.940944	0	A
ENSMUSG00000020719	SRR9041090	1.82369	0	A
ENSMUSG00000020720	SRR9041090	1.10062	0	A
ENSMUSG00000020733	SRR9041090	1.30415	0	A
ENSMUSG00000020737	SRR9041090	6.25353	0	A
ENSMUSG00000020739	SRR9041090	4.39246	0	A
ENSMUSG00000020741	SRR9041090	1.64248	0	A
ENSMUSG00000020743	SRR9041090	3.49531	0	A
ENSMUSG00000020744	SRR9041090	4.96432	0	A
ENSMUSG00000020745	SRR9041090	0.460424	0	A
ENSMUSG00000020747	SRR9041090	5.53868	0	A
ENSMUSG00000020752	SRR9041090	3.6298	0	A
ENSMUSG00000020755	SRR9041090	9.41908	0	A
ENSMUSG00000020758	SRR9041090	28.8035	0	A
ENSMUSG00000020766	SRR9041090	1.30321	0	A
ENSMUSG00000020770	SRR9041090	1.72613	0	A
ENSMUSG00000020773	SRR9041090	1.29744	0	A
ENSMUSG00000020775	SRR9041090	1.78309	0	A
ENSMUSG00000020776	SRR9041090	1.17519	0	A
ENSMUSG00000020777	SRR9041090	8.07494	0	A
ENSMUSG00000020780	SRR9041090	2.28374	0	A
ENSMUSG00000020781	SRR9041090	3.1895	0	A
ENSMUSG00000020782	SRR9041090	1.84317	0	A
ENSMUSG00000020783	SRR9041090	2.66327	0	A
ENSMUSG00000020788	SRR9041090	2.1985	0	A
ENSMUSG00000020790	SRR9041090	0.662928	0	A
ENSMUSG00000020792	SRR9041090	1.15224	0	A
ENSMUSG00000020794	SRR9041090	0.76749	0	A
ENSMUSG00000020802	SRR9041090	2.04491	0	A
ENSMUSG00000020806	SRR9041090	61.104	0	A
ENSMUSG00000020807	SRR9041090	4.4328	0	A
ENSMUSG00000020808	SRR9041090	3.15372	0	A
ENSMUSG00000020812	SRR9041090	2.94361	0	A
ENSMUSG00000020817	SRR9041090	1.0621	0	A
ENSMUSG00000020818	SRR9041090	7.37115	0	A
ENSMUSG00000020821	SRR9041090	2.67876	0	A
ENSMUSG00000020823	SRR9041090	2.70631	0	A
ENSMUSG00000020827	SRR9041090	1.77012	0	A
ENSMUSG00000020828	SRR9041090	1.20579	0	A
ENSMUSG00000020829	SRR9041090	1.57949	0	A
ENSMUSG00000020831	SRR9041090	0.950356	0	A
ENSMUSG00000020832	SRR9041090	0.708664	0	A
ENSMUSG00000020839	SRR9041090	4.57355	0	A
ENSMUSG00000020840	SRR9041090	2.27817	0	A
ENSMUSG00000020841	SRR9041090	0.671236	0	A
ENSMUSG00000020844	SRR9041090	2.88611	0	A
ENSMUSG00000020847	SRR9041090	12.2453	0	A
ENSMUSG00000020848	SRR9041090	0.352854	0	A
ENSMUSG00000020849	SRR9041090	3.02903	0	A
ENSMUSG00000020850	SRR9041090	3.62666	0	A
ENSMUSG00000020857	SRR9041090	35.8744	0	A
ENSMUSG00000020859	SRR9041090	2.00199	0	A
ENSMUSG00000020863	SRR9041090	1.89261	0	A
ENSMUSG00000020864	SRR9041090	0.505284	0	A
ENSMUSG00000020865	SRR9041090	2.23764	0	A
ENSMUSG00000020866	SRR9041090	1.30865	0	A
ENSMUSG00000020868	SRR9041090	1.81625	0	A
ENSMUSG00000020869	SRR9041090	0.859894	0	A
ENSMUSG00000020873	SRR9041090	5.95476	0	A
ENSMUSG00000020876	SRR9041090	1.25632	0	A
ENSMUSG00000020877	SRR9041090	1.30751	0	A
ENSMUSG00000020882	SRR9041090	1.70554	0	A
ENSMUSG00000020883	SRR9041090	2.36579	0	A
ENSMUSG00000020886	SRR9041090	3.5545	0	A
ENSMUSG00000020888	SRR9041090	1.80706	0	A
ENSMUSG00000020889	SRR9041090	2.09133	0	A
ENSMUSG00000020893	SRR9041090	5.91724	0	A
ENSMUSG00000020894	SRR9041090	3.6631	0	A
ENSMUSG00000020897	SRR9041090	0.805491	0	A
ENSMUSG00000020898	SRR9041090	12.6648	0	A
ENSMUSG00000020899	SRR9041090	2.50391	0	A
ENSMUSG00000020900	SRR9041090	8.4608	0	A
ENSMUSG00000020901	SRR9041090	1.06363	0	A
ENSMUSG00000020903	SRR9041090	6.91662	0	A
ENSMUSG00000020905	SRR9041090	1.33397	0	A
ENSMUSG00000020910	SRR9041090	1.52586	0	A
ENSMUSG00000020911	SRR9041090	2.45591	0	A
ENSMUSG00000020914	SRR9041090	3.55261	0	A
ENSMUSG00000020917	SRR9041090	3.61288	0	A
ENSMUSG00000020918	SRR9041090	2.43764	0	A
ENSMUSG00000020922	SRR9041090	0.942233	0	A
ENSMUSG00000020923	SRR9041090	7.07199	0	A
ENSMUSG00000020925	SRR9041090	5.31688	0	A
ENSMUSG00000020929	SRR9041090	1.72273	0	A
ENSMUSG00000020932	SRR9041090	1.78673	0	A
ENSMUSG00000020935	SRR9041090	3.66709	0	A
ENSMUSG00000020936	SRR9041090	5.76401	0	A
ENSMUSG00000020937	SRR9041090	1.66265	0	A
ENSMUSG00000020946	SRR9041090	16.5107	0	A
ENSMUSG00000020952	SRR9041090	0.727199	0	A
ENSMUSG00000020955	SRR9041090	2.71157	0	A
ENSMUSG00000020962	SRR9041090	2.54687	0	A
ENSMUSG00000020964	SRR9041090	1.25249	0	A
ENSMUSG00000020978	SRR9041090	0.514693	0	A
ENSMUSG00000020982	SRR9041090	9.17415	0	A
ENSMUSG00000020986	SRR9041090	2.57537	0	A
ENSMUSG00000020988	SRR9041090	1.70137	0	A
ENSMUSG00000020993	SRR9041090	1.46454	0	A
ENSMUSG00000020994	SRR9041090	2.45576	0	A
ENSMUSG00000021000	SRR9041090	14.192	0	A
ENSMUSG00000021009	SRR9041090	24.4936	0	A
ENSMUSG00000021012	SRR9041090	1.74769	0	A
ENSMUSG00000021013	SRR9041090	2.20315	0	A
ENSMUSG00000021018	SRR9041090	4.56705	0	A
ENSMUSG00000021022	SRR9041090	8.53956	0	A
ENSMUSG00000021024	SRR9041090	0.993685	0	A
ENSMUSG00000021025	SRR9041090	1.94876	0	A
ENSMUSG00000021027	SRR9041090	0.541357	0	A
ENSMUSG00000021028	SRR9041090	2.0884	0	A
ENSMUSG00000021036	SRR9041090	2.87167	0	A
ENSMUSG00000021038	SRR9041090	8.41627	0	A
ENSMUSG00000021048	SRR9041090	2.87946	0	A
ENSMUSG00000021051	SRR9041090	0.296551	0	A
ENSMUSG00000021062	SRR9041090	2.9015	0	A
ENSMUSG00000021066	SRR9041090	0.2741	0	A
ENSMUSG00000021072	SRR9041090	1.78398	0	A
ENSMUSG00000021076	SRR9041090	4.23813	0	A
ENSMUSG00000021087	SRR9041090	9.32645	0	A
ENSMUSG00000021091	SRR9041090	3.3	0	A
ENSMUSG00000021096	SRR9041090	0.961701	0	A
ENSMUSG00000021097	SRR9041090	3.80807	0	A
ENSMUSG00000021103	SRR9041090	2.06605	0	A
ENSMUSG00000021108	SRR9041090	1.17119	0	A
ENSMUSG00000021109	SRR9041090	1.68594	0	A
ENSMUSG00000021111	SRR9041090	0.641782	0	A
ENSMUSG00000021112	SRR9041090	7.63284	0	A
ENSMUSG00000021113	SRR9041090	0.711924	0	A
ENSMUSG00000021114	SRR9041090	2.88143	0	A
ENSMUSG00000021115	SRR9041090	2.29263	0	A
ENSMUSG00000021116	SRR9041090	3.32403	0	A
ENSMUSG00000021118	SRR9041090	2.01124	0	A
ENSMUSG00000021124	SRR9041090	2.00005	0	A
ENSMUSG00000021125	SRR9041090	3.80742	0	A
ENSMUSG00000021133	SRR9041090	1.95591	0	A
ENSMUSG00000021136	SRR9041090	2.0193	0	A
ENSMUSG00000021139	SRR9041090	2.50239	0	A
ENSMUSG00000021140	SRR9041090	1.86173	0	A
ENSMUSG00000021143	SRR9041090	7.28419	0	A
ENSMUSG00000021144	SRR9041090	16.7987	0	A
ENSMUSG00000021149	SRR9041090	2.14806	0	A
ENSMUSG00000021171	SRR9041090	1.29907	0	A
ENSMUSG00000021175	SRR9041090	12.1855	0	A
ENSMUSG00000021177	SRR9041090	4.53971	0	A
ENSMUSG00000021178	SRR9041090	1.27342	0	A
ENSMUSG00000021179	SRR9041090	1.85716	0	A
ENSMUSG00000021182	SRR9041090	5.88273	0	A
ENSMUSG00000021185	SRR9041090	4.09927	0	A
ENSMUSG00000021186	SRR9041090	1.37074	0	A
ENSMUSG00000021187	SRR9041090	1.13227	0	A
ENSMUSG00000021188	SRR9041090	1.85851	0	A
ENSMUSG00000021189	SRR9041090	23.9499	0	A
ENSMUSG00000021190	SRR9041090	5.22259	0	A
ENSMUSG00000021192	SRR9041090	7.38022	0	A
ENSMUSG00000021193	SRR9041090	2.38987	0	A
ENSMUSG00000021194	SRR9041090	1.14902	0	A
ENSMUSG00000021196	SRR9041090	5.02463	0	A
ENSMUSG00000021200	SRR9041090	4.13523	0	A
ENSMUSG00000021208	SRR9041090	8.69347	0	A
ENSMUSG00000021211	SRR9041090	3.49383	0	A
ENSMUSG00000021213	SRR9041090	4.04353	0	A
ENSMUSG00000021214	SRR9041090	2.76266	0	A
ENSMUSG00000021215	SRR9041090	1.2612	0	A
ENSMUSG00000021221	SRR9041090	3.74331	0	A
ENSMUSG00000021222	SRR9041090	3.6268	0	A
ENSMUSG00000021224	SRR9041090	1.99919	0	A
ENSMUSG00000021235	SRR9041090	1.41884	0	A
ENSMUSG00000021236	SRR9041090	8.29361	0	A
ENSMUSG00000021243	SRR9041090	4.13113	0	A
ENSMUSG00000021244	SRR9041090	1.21687	0	A
ENSMUSG00000021245	SRR9041090	0.879718	0	A
ENSMUSG00000021253	SRR9041090	2.25877	0	A
ENSMUSG00000021254	SRR9041090	7.26474	0	A
ENSMUSG00000021256	SRR9041090	2.12958	0	A
ENSMUSG00000021257	SRR9041090	14.404	0	A
ENSMUSG00000021258	SRR9041090	6.68298	0	A
ENSMUSG00000021260	SRR9041090	1.9625	0	A
ENSMUSG00000021262	SRR9041090	2.79297	0	A
ENSMUSG00000021264	SRR9041090	0.608299	0	A
ENSMUSG00000021266	SRR9041090	1.61748	0	A
ENSMUSG00000021270	SRR9041090	1.42055	0	A
ENSMUSG00000021271	SRR9041090	2.21433	0	A
ENSMUSG00000021276	SRR9041090	0.705191	0	A
ENSMUSG00000021277	SRR9041090	1.823	0	A
ENSMUSG00000021278	SRR9041090	0.866716	0	A
ENSMUSG00000021279	SRR9041090	2.32528	0	A
ENSMUSG00000021282	SRR9041090	6.10038	0	A
ENSMUSG00000021285	SRR9041090	1.32501	0	A
ENSMUSG00000021286	SRR9041090	1.22996	0	A
ENSMUSG00000021287	SRR9041090	0.258337	0	A
ENSMUSG00000021288	SRR9041090	2.3455	0	A
ENSMUSG00000021294	SRR9041090	2.08849	0	A
ENSMUSG00000021306	SRR9041090	0.836671	0	A
ENSMUSG00000021311	SRR9041090	0.8056	0	A
ENSMUSG00000021319	SRR9041090	0.390404	0	A
ENSMUSG00000021322	SRR9041090	2.46672	0	A
ENSMUSG00000021327	SRR9041090	6.3125	0	A
ENSMUSG00000021336	SRR9041090	6.25768	0	A
ENSMUSG00000021337	SRR9041090	2.47748	0	A
ENSMUSG00000021338	SRR9041090	1.30842	0	A
ENSMUSG00000021339	SRR9041090	3.12517	0	A
ENSMUSG00000021361	SRR9041090	8.43334	0	A
ENSMUSG00000021366	SRR9041090	2.0465	0	A
ENSMUSG00000021367	SRR9041090	2.88952	0	A
ENSMUSG00000021371	SRR9041090	0.755403	0	A
ENSMUSG00000021373	SRR9041090	7.03888	0	A
ENSMUSG00000021374	SRR9041090	0.671352	0	A
ENSMUSG00000021375	SRR9041090	2.39407	0	A
ENSMUSG00000021376	SRR9041090	5.52587	0	A
ENSMUSG00000021377	SRR9041090	0.866878	0	A
ENSMUSG00000021385	SRR9041090	3.22243	0	A
ENSMUSG00000021388	SRR9041090	5.32091	0	A
ENSMUSG00000021390	SRR9041090	4.17268	0	A
ENSMUSG00000021391	SRR9041090	3.92045	0	A
ENSMUSG00000021392	SRR9041090	2.91888	0	A
ENSMUSG00000021395	SRR9041090	1.02396	0	A
ENSMUSG00000021400	SRR9041090	0.680616	0	A
ENSMUSG00000021411	SRR9041090	2.22596	0	A
ENSMUSG00000021413	SRR9041090	9.36612	0	A
ENSMUSG00000021416	SRR9041090	3.63142	0	A
ENSMUSG00000021418	SRR9041090	1.30768	0	A
ENSMUSG00000021420	SRR9041090	1.7789	0	A
ENSMUSG00000021427	SRR9041090	7.03801	0	A
ENSMUSG00000021428	SRR9041090	2.49008	0	A
ENSMUSG00000021431	SRR9041090	1.31627	0	A
ENSMUSG00000021432	SRR9041090	1.54873	0	A
ENSMUSG00000021451	SRR9041090	7.64548	0	A
ENSMUSG00000021456	SRR9041090	2.0216	0	A
ENSMUSG00000021457	SRR9041090	3.08561	0	A
ENSMUSG00000021458	SRR9041090	26.8761	0	A
ENSMUSG00000021461	SRR9041090	2.07767	0	A
ENSMUSG00000021464	SRR9041090	2.18944	0	A
ENSMUSG00000021466	SRR9041090	1.78026	0	A
ENSMUSG00000021468	SRR9041090	1.99579	0	A
ENSMUSG00000021470	SRR9041090	3.41864	0	A
ENSMUSG00000021476	SRR9041090	1.85601	0	A
ENSMUSG00000021481	SRR9041090	1.09498	0	A
ENSMUSG00000021482	SRR9041090	2.16609	0	A
ENSMUSG00000021483	SRR9041090	14.2997	0	A
ENSMUSG00000021484	SRR9041090	2.71995	0	A
ENSMUSG00000021486	SRR9041090	7.22534	0	A
ENSMUSG00000021488	SRR9041090	28.3514	0	A
ENSMUSG00000021493	SRR9041090	7.13877	0	A
ENSMUSG00000021494	SRR9041090	6.17478	0	A
ENSMUSG00000021495	SRR9041090	17.0531	0	A
ENSMUSG00000021500	SRR9041090	1.55392	0	A
ENSMUSG00000021504	SRR9041090	4.38141	0	A
ENSMUSG00000021518	SRR9041090	3.45611	0	A
ENSMUSG00000021532	SRR9041090	5.97053	0	A
ENSMUSG00000021536	SRR9041090	1.50491	0	A
ENSMUSG00000021537	SRR9041090	5.91817	0	A
ENSMUSG00000021540	SRR9041090	4.9388	0	A
ENSMUSG00000021546	SRR9041090	111.238	0	A
ENSMUSG00000021548	SRR9041090	1.44015	0	A
ENSMUSG00000021549	SRR9041090	0.663878	0	A
ENSMUSG00000021555	SRR9041090	8.28001	0	A
ENSMUSG00000021556	SRR9041090	10.029	0	A
ENSMUSG00000021557	SRR9041090	6.09791	0	A
ENSMUSG00000021559	SRR9041090	5.76535	0	A
ENSMUSG00000021567	SRR9041090	14.2771	0	A
ENSMUSG00000021569	SRR9041090	0.911535	0	A
ENSMUSG00000021576	SRR9041090	12.2948	0	A
ENSMUSG00000021577	SRR9041090	1.73944	0	A
ENSMUSG00000021583	SRR9041090	3.61498	0	A
ENSMUSG00000021585	SRR9041090	12.8233	0	A
ENSMUSG00000021587	SRR9041090	1.49255	0	A
ENSMUSG00000021589	SRR9041090	0.566199	0	A
ENSMUSG00000021592	SRR9041090	2.28918	0	A
ENSMUSG00000021594	SRR9041090	1.72101	0	A
ENSMUSG00000021595	SRR9041090	0.833257	0	A
ENSMUSG00000021596	SRR9041090	0.221052	0	A
ENSMUSG00000021597	SRR9041090	0.946248	0	A
ENSMUSG00000021608	SRR9041090	2.39211	0	A
ENSMUSG00000021610	SRR9041090	1.14822	0	A
ENSMUSG00000021614	SRR9041090	2.27809	0	A
ENSMUSG00000021619	SRR9041090	1.10199	0	A
ENSMUSG00000021636	SRR9041090	2.07286	0	A
ENSMUSG00000021638	SRR9041090	5.89211	0	A
ENSMUSG00000021639	SRR9041090	10.2166	0	A
ENSMUSG00000021640	SRR9041090	25.4904	0	A
ENSMUSG00000021645	SRR9041090	0.931718	0	A
ENSMUSG00000021646	SRR9041090	1.34256	0	A
ENSMUSG00000021650	SRR9041090	2.4078	0	A
ENSMUSG00000021660	SRR9041090	8.35201	0	A
ENSMUSG00000021661	SRR9041090	0.941973	0	A
ENSMUSG00000021662	SRR9041090	8.59546	0	A
ENSMUSG00000021665	SRR9041090	1.33905	0	A
ENSMUSG00000021666	SRR9041090	3.16619	0	A
ENSMUSG00000021668	SRR9041090	1.19893	0	A
ENSMUSG00000021669	SRR9041090	0.535331	0	A
ENSMUSG00000021670	SRR9041090	10.3331	0	A
ENSMUSG00000021671	SRR9041090	1.17257	0	A
ENSMUSG00000021676	SRR9041090	1.47236	0	A
ENSMUSG00000021681	SRR9041090	1.68272	0	A
ENSMUSG00000021684	SRR9041090	6.71829	0	A
ENSMUSG00000021686	SRR9041090	2.32684	0	A
ENSMUSG00000021687	SRR9041090	3.69635	0	A
ENSMUSG00000021690	SRR9041090	0.735534	0	A
ENSMUSG00000021692	SRR9041090	2.45278	0	A
ENSMUSG00000021693	SRR9041090	0.549784	0	A
ENSMUSG00000021696	SRR9041090	4.11822	0	A
ENSMUSG00000021699	SRR9041090	3.68521	0	A
ENSMUSG00000021700	SRR9041090	2.5	0	A
ENSMUSG00000021701	SRR9041090	0.930376	0	A
ENSMUSG00000021702	SRR9041090	3.35774	0	A
ENSMUSG00000021703	SRR9041090	1.5708	0	A
ENSMUSG00000021706	SRR9041090	2.04848	0	A
ENSMUSG00000021707	SRR9041090	5.89233	0	A
ENSMUSG00000021708	SRR9041090	0.276285	0	A
ENSMUSG00000021709	SRR9041090	0.646671	0	A
ENSMUSG00000021710	SRR9041090	10.8175	0	A
ENSMUSG00000021711	SRR9041090	0.720406	0	A
ENSMUSG00000021712	SRR9041090	7.00563	0	A
ENSMUSG00000021715	SRR9041090	1.81832	0	A
ENSMUSG00000021716	SRR9041090	3.70588	0	A
ENSMUSG00000021719	SRR9041090	3.5102	0	A
ENSMUSG00000021728	SRR9041090	17.5625	0	A
ENSMUSG00000021733	SRR9041090	8.48121	0	A
ENSMUSG00000021737	SRR9041090	2.09766	0	A
ENSMUSG00000021738	SRR9041090	3.72307	0	A
ENSMUSG00000021745	SRR9041090	1.35431	0	A
ENSMUSG00000021749	SRR9041090	2.38632	0	A
ENSMUSG00000021750	SRR9041090	2.21212	0	A
ENSMUSG00000021754	SRR9041090	0.61001	0	A
ENSMUSG00000021756	SRR9041090	2.02561	0	A
ENSMUSG00000021759	SRR9041090	1.23954	0	A
ENSMUSG00000021764	SRR9041090	5.87437	0	A
ENSMUSG00000021767	SRR9041090	2.97931	0	A
ENSMUSG00000021773	SRR9041090	12.6345	0	A
ENSMUSG00000021775	SRR9041090	0.970088	0	A
ENSMUSG00000021782	SRR9041090	2.33751	0	A
ENSMUSG00000021785	SRR9041090	0.727273	0	A
ENSMUSG00000021792	SRR9041090	8.82753	0	A
ENSMUSG00000021794	SRR9041090	1.555	0	A
ENSMUSG00000021796	SRR9041090	3.39776	0	A
ENSMUSG00000021798	SRR9041090	7.50507	0	A
ENSMUSG00000021803	SRR9041090	3.48799	0	A
ENSMUSG00000021806	SRR9041090	0.998426	0	A
ENSMUSG00000021807	SRR9041090	4.29948	0	A
ENSMUSG00000021809	SRR9041090	0.503052	0	A
ENSMUSG00000021810	SRR9041090	0.356607	0	A
ENSMUSG00000021811	SRR9041090	0.661979	0	A
ENSMUSG00000021814	SRR9041090	21.8604	0	A
ENSMUSG00000021816	SRR9041090	2.91012	0	A
ENSMUSG00000021819	SRR9041090	2.82488	0	A
ENSMUSG00000021820	SRR9041090	5.89269	0	A
ENSMUSG00000021822	SRR9041090	9.88539	0	A
ENSMUSG00000021823	SRR9041090	1.94179	0	A
ENSMUSG00000021824	SRR9041090	9.0797	0	A
ENSMUSG00000021830	SRR9041090	3.70359	0	A
ENSMUSG00000021831	SRR9041090	3.34891	0	A
ENSMUSG00000021832	SRR9041090	4.10361	0	A
ENSMUSG00000021838	SRR9041090	1.52769	0	A
ENSMUSG00000021846	SRR9041090	0.850945	0	A
ENSMUSG00000021850	SRR9041090	14.0013	0	A
ENSMUSG00000021866	SRR9041090	1.79574	0	A
ENSMUSG00000021870	SRR9041090	0.938413	0	A
ENSMUSG00000021871	SRR9041090	2.14464	0	A
ENSMUSG00000021877	SRR9041090	1.87853	0	A
ENSMUSG00000021890	SRR9041090	5.15575	0	A
ENSMUSG00000021891	SRR9041090	3.95347	0	A
ENSMUSG00000021892	SRR9041090	1.52945	0	A
ENSMUSG00000021893	SRR9041090	0.790308	0	A
ENSMUSG00000021895	SRR9041090	10.9209	0	A
ENSMUSG00000021901	SRR9041090	2.47455	0	A
ENSMUSG00000021903	SRR9041090	1.31195	0	A
ENSMUSG00000021906	SRR9041090	0.780503	0	A
ENSMUSG00000021910	SRR9041090	4.36982	0	A
ENSMUSG00000021911	SRR9041090	1.18948	0	A
ENSMUSG00000021916	SRR9041090	1.4845	0	A
ENSMUSG00000021918	SRR9041090	0.992575	0	A
ENSMUSG00000021929	SRR9041090	3.83903	0	A
ENSMUSG00000021930	SRR9041090	2.48385	0	A
ENSMUSG00000021936	SRR9041090	2.06476	0	A
ENSMUSG00000021938	SRR9041090	0.876278	0	A
ENSMUSG00000021939	SRR9041090	1.33861	0	A
ENSMUSG00000021945	SRR9041090	0.624251	0	A
ENSMUSG00000021947	SRR9041090	4.22083	0	A
ENSMUSG00000021948	SRR9041090	2.51238	0	A
ENSMUSG00000021950	SRR9041090	0.722784	0	A
ENSMUSG00000021951	SRR9041090	30.0643	0	A
ENSMUSG00000021952	SRR9041090	3.41583	0	A
ENSMUSG00000021957	SRR9041090	3.94194	0	A
ENSMUSG00000021958	SRR9041090	2.79061	0	A
ENSMUSG00000021959	SRR9041090	7.41244	0	A
ENSMUSG00000021962	SRR9041090	2.14739	0	A
ENSMUSG00000021965	SRR9041090	1.75204	0	A
ENSMUSG00000021969	SRR9041090	1.01906	0	A
ENSMUSG00000021973	SRR9041090	0.795399	0	A
ENSMUSG00000021975	SRR9041090	2.57352	0	A
ENSMUSG00000021978	SRR9041090	3.34991	0	A
ENSMUSG00000021981	SRR9041090	1.0234	0	A
ENSMUSG00000021982	SRR9041090	1.29806	0	A
ENSMUSG00000021983	SRR9041090	1.15497	0	A
ENSMUSG00000021987	SRR9041090	2.61469	0	A
ENSMUSG00000021990	SRR9041090	10.8635	0	A
ENSMUSG00000021993	SRR9041090	0.69731	0	A
ENSMUSG00000021994	SRR9041090	2.3887	0	A
ENSMUSG00000021996	SRR9041090	10.1814	0	A
ENSMUSG00000021998	SRR9041090	65.1335	0	A
ENSMUSG00000022000	SRR9041090	1.39984	0	A
ENSMUSG00000022003	SRR9041090	6.40919	0	A
ENSMUSG00000022008	SRR9041090	1.5007	0	A
ENSMUSG00000022009	SRR9041090	0.508854	0	A
ENSMUSG00000022010	SRR9041090	45.0625	0	A
ENSMUSG00000022013	SRR9041090	4.83054	0	A
ENSMUSG00000022014	SRR9041090	3.18585	0	A
ENSMUSG00000022016	SRR9041090	0.982441	0	A
ENSMUSG00000022018	SRR9041090	0.962132	0	A
ENSMUSG00000022019	SRR9041090	2.5305	0	A
ENSMUSG00000022020	SRR9041090	4.46691	0	A
ENSMUSG00000022022	SRR9041090	0.346457	0	A
ENSMUSG00000022023	SRR9041090	0.78082	0	A
ENSMUSG00000022024	SRR9041090	2.33255	0	A
ENSMUSG00000022031	SRR9041090	1.89969	0	A
ENSMUSG00000022032	SRR9041090	2.04901	0	A
ENSMUSG00000022033	SRR9041090	0.776216	0	A
ENSMUSG00000022035	SRR9041090	2.66266	0	A
ENSMUSG00000022037	SRR9041090	14.0932	0	A
ENSMUSG00000022040	SRR9041090	2.92751	0	A
ENSMUSG00000022043	SRR9041090	0.833486	0	A
ENSMUSG00000022048	SRR9041090	6.48619	0	A
ENSMUSG00000022051	SRR9041090	1.65587	0	A
ENSMUSG00000022052	SRR9041090	0.852204	0	A
ENSMUSG00000022057	SRR9041090	2.92194	0	A
ENSMUSG00000022064	SRR9041090	0.824103	0	A
ENSMUSG00000022066	SRR9041090	3.02246	0	A
ENSMUSG00000022070	SRR9041090	1.13523	0	A
ENSMUSG00000022074	SRR9041090	1.4411	0	A
ENSMUSG00000022075	SRR9041090	1.76919	0	A
ENSMUSG00000022089	SRR9041090	3.35752	0	A
ENSMUSG00000022091	SRR9041090	3.1345	0	A
ENSMUSG00000022092	SRR9041090	1.63242	0	A
ENSMUSG00000022095	SRR9041090	1.27664	0	A
ENSMUSG00000022096	SRR9041090	1.99719	0	A
ENSMUSG00000022098	SRR9041090	0.77157	0	A
ENSMUSG00000022099	SRR9041090	11.8052	0	A
ENSMUSG00000022100	SRR9041090	1.89853	0	A
ENSMUSG00000022102	SRR9041090	2.83149	0	A
ENSMUSG00000022103	SRR9041090	2.5332	0	A
ENSMUSG00000022105	SRR9041090	1.42966	0	A
ENSMUSG00000022106	SRR9041090	3.98226	0	A
ENSMUSG00000022108	SRR9041090	2.53477	0	A
ENSMUSG00000022109	SRR9041090	0.498838	0	A
ENSMUSG00000022110	SRR9041090	2.84996	0	A
ENSMUSG00000022111	SRR9041090	1.05841	0	A
ENSMUSG00000022119	SRR9041090	0.677236	0	A
ENSMUSG00000022120	SRR9041090	2.04316	0	A
ENSMUSG00000022122	SRR9041090	3.0554	0	A
ENSMUSG00000022124	SRR9041090	2.53656	0	A
ENSMUSG00000022130	SRR9041090	4.01559	0	A
ENSMUSG00000022131	SRR9041090	1.25117	0	A
ENSMUSG00000022132	SRR9041090	2.22897	0	A
ENSMUSG00000022136	SRR9041090	1.63556	0	A
[truncated: 223,035+ more rows]

## Sheet: Ext. Data Fig. 8b
Ext. Data Fig. 8a Expression of Ly6a and Reg3b from previously published RNAseq time course of DSS injury tissue repair
	D0	D2	D4	D6	D7	D8	D10	D12	D14
Ly6a/Sca1	0	1.14133	1.61041	2.01474	1.96781	1.1059	2.03273	0.947731	0.520275		log2FC relative to D0 as reported by the authors in Dataset S1. List of all DEGs identified in the colon during mouse experimental colitis.
Reg3b	0	1.903	3.49686	4.57086	4.29808	2.44704	3.51302	2.03087	0.00319993

## Sheet: Ext. Data Fig. 8e
Ext. Data Fig. 8e Gut permeability assay measured by FITC-dextran leak in mice with DSS injury with or without B12 supplementation
	control	DSS	DSS + B12
	268	922	2799
	270	4122	650		Uncorrected Fisher's LSD	Below threshold?	Summary	Individual P Value
	364	1334	493		DSS vs. control	Yes	***	0.0009
	263	2192	349		DSS vs. DSS + B12	Yes	*	0.0171
	221	2070.5	614
		989.5	483
		1908.5	1042.5
		2548.5	1500.5
			1254.5
			1247.5

## Sheet: Ext. Data Fig. 8f
Ext. Data Fig. 8f Time course of Ki67 analysis by IHC in mice injured with DSS and receiving various treatments as indicated
			Day 9			Day 14
		control	DSS	DSS + B12	DSS + OSKM	DSS	DSS + B12	DSS + OSKM
		40.1	58.7	51.7	63.1	49.5	27.8	15
		31.1	65.7	30	61.3	40.7	33.2	41.4
		25.5	66.4	24.6	57.1	46.6	34.8	45.6		male
		30.6	61.9	57.5	67.5	39.4	29.6	29		female
		28.7	71.1	64.1	55.2	33.4	29	49.6
						50.3	28.1
		Uncorrected Fisher's LSD	Mean Diff,	95,00% CI of diff,	Below threshold?	Summary	Individual P Value
		control vs. DSS	-33.56	-45,50 to -21,62	Yes	****	<0,0001
		control vs. DSS + B12	-14.38	-26,32 to -2,438	Yes	*	0.0199
		control vs. DSS + OSKM	-29.64	-41,58 to -17,70	Yes	****	<0,0001
		control vs. DSS D14	-12.12	-23,55 to -0,6834	Yes	*	0.0385
		control vs. DSS + B12 D14	0.7833	-10,65 to 12,22	No	ns	0.8897
		control vs. DSS + OSKM D14	-4.92	-16,86 to 7,022	No	ns	0.4068

## Sheet: Ext. Data Fig. 8g
Ext. Data Fig. 8g Time course of Lgr5 ISH analysis by IHC in mice injured with DSS and receiving various treatments as indicated
	Lgr5+ clusters per 100 cells	Day 9			Day 14
	untreated	DSS	DSS + OSKM	DSS + B12	DSS	DSS + OSKM	DSS + B12
	3.8961	1.72343	1.31861	0.641437	0.584795	2.45531	3.95053
	6.03922	0.944245	0.325407	1.07506	2.44795	2.78665	4.51613
	3.52793	2.32794	1.59116	1.25049	0.769231	4.01204	5.25105
	Uncorrected Fisher's LSD	Mean Diff,	95,00% CI of diff,	Below threshold?	Summary	Individual P Value
	untreated vs. DSS	2.823	1,340 to 4,305	Yes	**	0.0011
	untreated vs. DSS + OSKM	3.409	1,927 to 4,891	Yes	***	0.0002
	untreated vs. DSS + B12	3.499	2,017 to 4,981	Yes	***	0.0002
	untreated vs. DSS D14	3.22	1,738 to 4,703	Yes	***	0.0004
	untreated vs. DSS + OSKM D14	1.403	-0,07904 to 2,885	No	ns	0.0618
	untreated vs. DSS + B12 D14	-0.08482	-1,567 to 1,397	No	ns	0.9041
	condition	clusters	cell #	clusters (per 100 cells)
	DSS D14	15	2565	0.584795
	DSS D14	87	3554	2.44795
	DSS D14	13	1690	0.769231
	DSS B12 D14	115	2911	3.95053
	DSS B12 D14	175	3875	4.51613
	DSS B12 D14	137	2609	5.25105
	DSS OSKM D14	114	4643	2.45531
	DSS OSKM D14	96	3445	2.78665		male
	DSS OSKM D14	200	4985	4.01204		female
	DSS D9	42	2437	1.72343
	DSS D9	21	2224	0.944245
	DSS D9	115	4940	2.32794
	DSS B12 D9	30	4677	0.641437
	DSS B12 D9	56	5209	1.07506
	DSS B12 D9	32	2559	1.25049
	DSS OSKM D9	86	6522	1.31861
	DSS OSKM D9	13	3995	0.325407
	DSS OSKM D9	85	5342	1.59116
	untreated	18	462	3.8961
	untreated	77	1275	6.03922
	untreated	84	2381	3.52793
